# Supplementary material for: Genome-Wide Scan for Bats and Dolphin to Detect Their Genetic Basis for New Locomotive Styles
Source: PLoS One. 2012 Nov 6;7(11):e46455. doi: 10.1371/journal.pone.0046455 (PMC3491009; doi:10.1371/journal.pone.0046455)
Supplement: Table S1 — Functional annotation clustering for genes with ω>1 for CA bat lineage. (XLS) [file pone.0046455.s001.xls]

## Sheet: 新建 文本文档
Category	Term	Count	%	PValue	Genes	List Total	Pop Hits	Pop Total	Fold Enrichment	Bonferroni	Benjamini	FDR
GOTERM_BP_FAT	GO:0045321~leukocyte activation	35	3.05677	9.14126e-07	ENSG00000109471, ENSG00000104320, ENSG00000174130, ENSG00000105369, ENSG00000106348, ENSG00000196664, ENSG00000164400, ENSG00000010610, ENSG00000102245, ENSG00000119782, ENSG00000117090, ENSG00000121594, ENSG00000167815, ENSG00000089289, ENSG00000160654, ENSG00000197471, ENSG00000125735, ENSG00000019582, ENSG00000134242, ENSG00000141316, ENSG00000160223, ENSG00000175104, ENSG00000012061, ENSG0000…	770	242	13528	2.54095	0.00274956	0.00274956	0.00164676
GOTERM_BP_FAT	GO:0050867~positive regulation of cell activation	21	1.83406	3.841e-06	ENSG00000134460, ENSG00000109471, ENSG00000197471, ENSG00000125735, ENSG00000196776, ENSG00000019582, ENSG00000138684, ENSG00000004468, ENSG00000141316, ENSG00000175104, ENSG00000160223, ENSG00000154096, ENSG00000164136, ENSG00000134352, ENSG00000002330, ENSG00000104432, ENSG00000136869, ENSG00000113520, ENSG00000010610, ENSG00000121594, ENSG00000150637	770	111	13528	3.32383	0.0115024	0.00576785	0.00691923
GOTERM_BP_FAT	GO:0050870~positive regulation of T cell activation	17	1.48472	4.44325e-06	ENSG00000134460, ENSG00000109471, ENSG00000197471, ENSG00000125735, ENSG00000196776, ENSG00000019582, ENSG00000138684, ENSG00000175104, ENSG00000160223, ENSG00000154096, ENSG00000164136, ENSG00000134352, ENSG00000002330, ENSG00000104432, ENSG00000113520, ENSG00000010610, ENSG00000121594	770	76	13528	3.92987	0.013294	0.0044511	0.0080041
KEGG_PATHWAY	hsa04060:Cytokine-cytokine receptor interaction	34	2.96943	4.78345e-06	ENSG00000115009, ENSG00000081985, ENSG00000120949, ENSG00000109471, ENSG00000159128, ENSG00000125726, ENSG00000134470, ENSG00000107779, ENSG00000138755, ENSG00000134352, ENSG00000145431, ENSG00000016402, ENSG00000145623, ENSG00000006606, ENSG00000164400, ENSG00000102245, ENSG00000174697, ENSG00000134460, ENSG00000049130, ENSG00000185436, ENSG00000125735, ENSG00000138684, ENSG00000108342, ENSG0000…	281	262	5085	2.34835	0.000793739	0.000793739	0.0058121
GOTERM_BP_FAT	GO:0050865~regulation of cell activation	27	2.35808	6.23274e-06	ENSG00000109471, ENSG00000069764, ENSG00000100292, ENSG00000004468, ENSG00000154096, ENSG00000134352, ENSG00000002330, ENSG00000010610, ENSG00000121594, ENSG00000167815, ENSG00000134460, ENSG00000197471, ENSG00000125735, ENSG00000196776, ENSG00000019582, ENSG00000138684, ENSG00000164305, ENSG00000141316, ENSG00000175104, ENSG00000160223, ENSG00000164136, ENSG00000104432, ENSG00000136869, ENSG0000…	770	175	13528	2.71062	0.0185979	0.00468227	0.0112275
GOTERM_BP_FAT	GO:0001775~cell activation	37	3.23144	6.54084e-06	ENSG00000109471, ENSG00000104320, ENSG00000174130, ENSG00000105369, ENSG00000106348, ENSG00000196664, ENSG00000139151, ENSG00000164400, ENSG00000010610, ENSG00000102245, ENSG00000119782, ENSG00000117090, ENSG00000010278, ENSG00000121594, ENSG00000167815, ENSG00000089289, ENSG00000160654, ENSG00000197471, ENSG00000125735, ENSG00000019582, ENSG00000134242, ENSG00000141316, ENSG00000160223, ENSG0000…	770	287	13528	2.26497	0.0195083	0.00393246	0.0117825
GOTERM_BP_FAT	GO:0002696~positive regulation of leukocyte activation	20	1.74672	7.22411e-06	ENSG00000134460, ENSG00000109471, ENSG00000197471, ENSG00000125735, ENSG00000196776, ENSG00000019582, ENSG00000138684, ENSG00000004468, ENSG00000141316, ENSG00000175104, ENSG00000160223, ENSG00000154096, ENSG00000164136, ENSG00000134352, ENSG00000002330, ENSG00000104432, ENSG00000113520, ENSG00000010610, ENSG00000121594, ENSG00000150637	770	106	13528	3.31487	0.0215241	0.00361995	0.0130132
GOTERM_BP_FAT	GO:0002694~regulation of leukocyte activation	26	2.27074	7.3339e-06	ENSG00000109471, ENSG00000069764, ENSG00000100292, ENSG00000004468, ENSG00000154096, ENSG00000134352, ENSG00000002330, ENSG00000010610, ENSG00000121594, ENSG00000167815, ENSG00000134460, ENSG00000197471, ENSG00000125735, ENSG00000196776, ENSG00000019582, ENSG00000138684, ENSG00000164305, ENSG00000141316, ENSG00000175104, ENSG00000160223, ENSG00000164136, ENSG00000104432, ENSG00000113520, ENSG0000…	770	166	13528	2.75174	0.0218476	0.00315071	0.013211
GOTERM_BP_FAT	GO:0008284~positive regulation of cell proliferation	46	4.01747	2.14338e-05	ENSG00000081985, ENSG00000109471, ENSG00000102468, ENSG00000104320, ENSG00000077782, ENSG00000107779, ENSG00000180660, ENSG00000004468, ENSG00000090534, ENSG00000180353, ENSG00000134352, ENSG00000145431, ENSG00000177606, ENSG00000111641, ENSG00000143494, ENSG00000145623, ENSG00000164400, ENSG00000140285, ENSG00000110092, ENSG00000143125, ENSG00000117090, ENSG00000102265, ENSG00000121594, ENSG0000…	770	414	13528	1.95209	0.0625194	0.00803742	0.0386053
GOTERM_BP_FAT	GO:0046649~lymphocyte activation	28	2.44541	2.27393e-05	ENSG00000109471, ENSG00000104320, ENSG00000105369, ENSG00000106348, ENSG00000010610, ENSG00000102245, ENSG00000119782, ENSG00000117090, ENSG00000121594, ENSG00000167815, ENSG00000089289, ENSG00000160654, ENSG00000197471, ENSG00000125735, ENSG00000019582, ENSG00000134242, ENSG00000160223, ENSG00000012061, ENSG00000164136, ENSG00000067082, ENSG00000104432, ENSG00000173762, ENSG00000113520, ENSG0000…	770	199	13528	2.472	0.0661986	0.00758128	0.0409563
GOTERM_BP_FAT	GO:0051251~positive regulation of lymphocyte activation	18	1.57205	2.93753e-05	ENSG00000134460, ENSG00000109471, ENSG00000197471, ENSG00000125735, ENSG00000196776, ENSG00000019582, ENSG00000138684, ENSG00000004468, ENSG00000175104, ENSG00000160223, ENSG00000154096, ENSG00000164136, ENSG00000134352, ENSG00000002330, ENSG00000104432, ENSG00000113520, ENSG00000010610, ENSG00000121594	770	97	13528	3.2602	0.0846784	0.00880895	0.0529056
GOTERM_BP_FAT	GO:0050863~regulation of T cell activation	20	1.74672	3.10144e-05	ENSG00000167815, ENSG00000134460, ENSG00000109471, ENSG00000197471, ENSG00000125735, ENSG00000196776, ENSG00000019582, ENSG00000138684, ENSG00000164305, ENSG00000175104, ENSG00000160223, ENSG00000154096, ENSG00000164136, ENSG00000134352, ENSG00000002330, ENSG00000104432, ENSG00000113520, ENSG00000010610, ENSG00000137078, ENSG00000121594	770	117	13528	3.00322	0.0891862	0.00845648	0.0558569
GOTERM_CC_FAT	GO:0009897~external side of plasma membrane	26	2.27074	3.15803e-05	ENSG00000081985, ENSG00000138448, ENSG00000177455, ENSG00000105369, ENSG00000163600, ENSG00000213420, ENSG00000154096, ENSG00000134352, ENSG00000102181, ENSG00000010610, ENSG00000117090, ENSG00000121594, ENSG00000138792, ENSG00000134460, ENSG00000164035, ENSG00000197471, ENSG00000186907, ENSG00000019582, ENSG00000106991, ENSG00000170927, ENSG00000170989, ENSG00000179399, ENSG00000110848, ENSG0000…	774	170	12782	2.5257	0.013924	0.013924	0.0447077
UP_SEQ_FEATURE	splice variant	506	44.1921	5.8123e-05	ENSG00000198715, ENSG00000198520, ENSG00000138386, ENSG00000124615, ENSG00000141441, ENSG00000160783, ENSG00000121310, ENSG00000147535, ENSG00000156970, ENSG00000147439, ENSG00000102384, ENSG00000136877, ENSG00000163689, ENSG00000136352, ENSG00000130643, ENSG00000198720, ENSG00000159588, ENSG00000136560, ENSG00000204673, ENSG00000197150, ENSG00000166343, ENSG00000164347, ENSG00000141316, ENSG0000…	1136	7458	19113	1.14151	0.13399	0.13399	0.102368
SP_PIR_KEYWORDS	alternative splicing	504	44.0175	7.95105e-05	ENSG00000198715, ENSG00000198520, ENSG00000138386, ENSG00000124615, ENSG00000141441, ENSG00000160783, ENSG00000121310, ENSG00000147535, ENSG00000156970, ENSG00000147439, ENSG00000102384, ENSG00000163689, ENSG00000136352, ENSG00000130643, ENSG00000198720, ENSG00000159588, ENSG00000136560, ENSG00000204673, ENSG00000197150, ENSG00000166343, ENSG00000164347, ENSG00000141316, ENSG00000156675, ENSG0000…	1136	7488	19235	1.13967	0.0424856	0.0424856	0.115852
GOTERM_BP_FAT	GO:0002684~positive regulation of immune system process	30	2.62009	8.57069e-05	ENSG00000109471, ENSG00000177455, ENSG00000174130, ENSG00000105369, ENSG00000004468, ENSG00000196664, ENSG00000154096, ENSG00000134352, ENSG00000002330, ENSG00000157131, ENSG00000112936, ENSG00000010610, ENSG00000121594, ENSG00000134460, ENSG00000197471, ENSG00000125735, ENSG00000196776, ENSG00000019582, ENSG00000138684, ENSG00000134242, ENSG00000141316, ENSG00000160223, ENSG00000175104, ENSG0000…	770	238	13528	2.21456	0.227529	0.0212836	0.154286
GOTERM_CC_FAT	GO:0005615~extracellular space	67	5.85153	0.000102318	ENSG00000115009, ENSG00000141753, ENSG00000187122, ENSG00000122585, ENSG00000160783, ENSG00000138755, ENSG00000134352, ENSG00000157131, ENSG00000070081, ENSG00000006606, ENSG00000140285, ENSG00000102245, ENSG00000174697, ENSG00000101670, ENSG00000204444, ENSG00000197471, ENSG00000106991, ENSG00000146674, ENSG00000197632, ENSG00000164136, ENSG00000197746, ENSG00000104432, ENSG00000112115, ENSG0000…	774	685	12782	1.61526	0.0444149	0.0224597	0.144782
GOTERM_CC_FAT	GO:0000779~condensed chromosome, centromeric region	14	1.22271	0.000135066	ENSG00000151725, ENSG00000080986, ENSG00000138092, ENSG00000167842, ENSG00000100162, ENSG00000186871, ENSG00000160783, ENSG00000156970, ENSG00000152253, ENSG00000153044, ENSG00000129810, ENSG00000115942, ENSG00000102901, ENSG00000163535	774	66	12782	3.50301	0.0582104	0.0197926	0.19108
SP_PIR_KEYWORDS	signal	238	20.786	0.000180604	ENSG00000198715, ENSG00000115009, ENSG00000120949, ENSG00000015413, ENSG00000115380, ENSG00000197140, ENSG00000136770, ENSG00000160783, ENSG00000038002, ENSG00000157131, ENSG00000070081, ENSG00000120160, ENSG00000154814, ENSG00000140285, ENSG00000126460, ENSG00000104213, ENSG00000152910, ENSG00000124116, ENSG00000204922, ENSG00000148602, ENSG00000197471, ENSG00000119681, ENSG00000178772, ENSG0000…	1136	3250	19235	1.23996	0.0939118	0.0481133	0.262971
GOTERM_BP_FAT	GO:0042127~regulation of cell proliferation	70	6.11354	0.000191745	ENSG00000081985, ENSG00000120949, ENSG00000107779, ENSG00000004468, ENSG00000169903, ENSG00000134352, ENSG00000125384, ENSG00000082458, ENSG00000111641, ENSG00000143494, ENSG00000145623, ENSG00000140285, ENSG00000133027, ENSG00000121594, ENSG00000169605, ENSG00000134460, ENSG00000170231, ENSG00000134046, ENSG00000197471, ENSG00000106991, ENSG00000146674, ENSG00000182156, ENSG00000160223, ENSG0000…	770	787	13528	1.56267	0.438751	0.0434575	0.34486
KEGG_PATHWAY	hsa04640:Hematopoietic cell lineage	15	1.31004	0.000213105	ENSG00000134460, ENSG00000160654, ENSG00000049130, ENSG00000177455, ENSG00000004468, ENSG00000090534, ENSG00000108342, ENSG00000104432, ENSG00000173762, ENSG00000164400, ENSG00000113520, ENSG00000010610, ENSG00000167286, ENSG00000010278, ENSG00000166825	281	86	5085	3.15629	0.0347606	0.017534	0.258632
GOTERM_BP_FAT	GO:0050731~positive regulation of peptidyl-tyrosine phosphorylation	11	0.960699	0.000252202	ENSG00000134352, ENSG00000109471, ENSG00000049130, ENSG00000164400, ENSG00000136869, ENSG00000113520, ENSG00000010610, ENSG00000167965, ENSG00000180353, ENSG00000187094, ENSG00000121594	770	47	13528	4.11185	0.532206	0.0528201	0.453361
GOTERM_BP_FAT	GO:0051249~regulation of lymphocyte activation	21	1.83406	0.000268316	ENSG00000167815, ENSG00000134460, ENSG00000109471, ENSG00000197471, ENSG00000125735, ENSG00000196776, ENSG00000019582, ENSG00000138684, ENSG00000164305, ENSG00000004468, ENSG00000175104, ENSG00000160223, ENSG00000154096, ENSG00000164136, ENSG00000134352, ENSG00000002330, ENSG00000104432, ENSG00000113520, ENSG00000010610, ENSG00000137078, ENSG00000121594	770	148	13528	2.49287	0.554374	0.0524589	0.482262
UP_SEQ_FEATURE	signal peptide	238	20.786	0.000268494	ENSG00000198715, ENSG00000115009, ENSG00000120949, ENSG00000015413, ENSG00000115380, ENSG00000197140, ENSG00000136770, ENSG00000160783, ENSG00000038002, ENSG00000157131, ENSG00000070081, ENSG00000120160, ENSG00000154814, ENSG00000140285, ENSG00000126460, ENSG00000104213, ENSG00000152910, ENSG00000124116, ENSG00000204922, ENSG00000148602, ENSG00000197471, ENSG00000119681, ENSG00000178772, ENSG0000…	1136	3250	19113	1.23209	0.485527	0.282732	0.472056
SP_PIR_KEYWORDS	kinetochore	13	1.13537	0.000272914	ENSG00000151725, ENSG00000080986, ENSG00000138092, ENSG00000167842, ENSG00000100162, ENSG00000186871, ENSG00000160783, ENSG00000156970, ENSG00000152253, ENSG00000153044, ENSG00000129810, ENSG00000102901, ENSG00000163535	1136	63	19235	3.49395	0.138458	0.0484634	0.397133
KEGG_PATHWAY	hsa04630:Jak-STAT signaling pathway	21	1.83406	0.000281461	ENSG00000134460, ENSG00000081985, ENSG00000115145, ENSG00000109471, ENSG00000159128, ENSG00000185436, ENSG00000134470, ENSG00000138684, ENSG00000108342, ENSG00000164136, ENSG00000134352, ENSG00000136738, ENSG00000016402, ENSG00000104432, ENSG00000145623, ENSG00000164400, ENSG00000213928, ENSG00000110092, ENSG00000113520, ENSG00000174697, ENSG00000147896	281	155	5085	2.45173	0.045654	0.0154557	0.34146
GOTERM_BP_FAT	GO:0042108~positive regulation of cytokine biosynthetic process	11	0.960699	0.000302581	ENSG00000120949, ENSG00000197471, ENSG00000138684, ENSG00000100292, ENSG00000174130, ENSG00000162924, ENSG00000136869, ENSG00000010610, ENSG00000175104, ENSG00000121594, ENSG00000196664	770	48	13528	4.02619	0.598083	0.0553771	0.54369
GOTERM_BP_FAT	GO:0006955~immune response	62	5.41485	0.000372331	ENSG00000115009, ENSG00000184584, ENSG00000205220, ENSG00000174130, ENSG00000107779, ENSG00000163600, ENSG00000196664, ENSG00000138755, ENSG00000109743, ENSG00000157131, ENSG00000006606, ENSG00000112936, ENSG00000102245, ENSG00000167815, ENSG00000134460, ENSG00000163154, ENSG00000197471, ENSG00000196092, ENSG00000019582, ENSG00000160224, ENSG00000160223, ENSG00000175104, ENSG00000012061, ENSG0000…	770	690	13528	1.57865	0.674265	0.0638509	0.668624
GOTERM_MF_FAT	GO:0005125~cytokine activity	24	2.09607	0.000422543	ENSG00000115009, ENSG00000183723, ENSG00000109471, ENSG00000125726, ENSG00000125735, ENSG00000138684, ENSG00000090534, ENSG00000108342, ENSG00000138755, ENSG00000161570, ENSG00000164136, ENSG00000112115, ENSG00000104432, ENSG00000136689, ENSG00000137033, ENSG00000198643, ENSG00000006606, ENSG00000164400, ENSG00000113520, ENSG00000102245, ENSG00000117586, ENSG00000217555, ENSG00000151882, ENSG0000…	712	195	12983	2.24425	0.326428	0.326428	0.659839
GOTERM_BP_FAT	GO:0050746~regulation of lipoprotein metabolic process	5	0.436681	0.000603197	ENSG00000101670, ENSG00000204444, ENSG00000138448, ENSG00000005421, ENSG00000133027	770	8	13528	10.9805	0.837549	0.0960358	1.08109
GOTERM_CC_FAT	GO:0000777~condensed chromosome kinetochore	12	1.04803	0.000613672	ENSG00000156970, ENSG00000151725, ENSG00000080986, ENSG00000152253, ENSG00000138092, ENSG00000167842, ENSG00000153044, ENSG00000102901, ENSG00000100162, ENSG00000115942, ENSG00000186871, ENSG00000160783	774	58	12782	3.41673	0.238568	0.0658689	0.865445
GOTERM_CC_FAT	GO:0000776~kinetochore	14	1.22271	0.000656669	ENSG00000165416, ENSG00000151725, ENSG00000080986, ENSG00000138092, ENSG00000167842, ENSG00000100162, ENSG00000186871, ENSG00000160783, ENSG00000156970, ENSG00000082898, ENSG00000152253, ENSG00000153044, ENSG00000115942, ENSG00000102901	774	77	12782	3.00258	0.252975	0.0566627	0.925821
GOTERM_BP_FAT	GO:0042110~T cell activation	18	1.57205	0.000768318	ENSG00000167815, ENSG00000109471, ENSG00000160654, ENSG00000197471, ENSG00000125735, ENSG00000019582, ENSG00000134242, ENSG00000160223, ENSG00000164136, ENSG00000104432, ENSG00000173762, ENSG00000109943, ENSG00000010610, ENSG00000117586, ENSG00000119782, ENSG00000119866, ENSG00000167286, ENSG00000121594	770	126	13528	2.50983	0.90124	0.114715	1.3751
GOTERM_CC_FAT	GO:0005576~extracellular region	155	13.5371	0.000769156	ENSG00000173702, ENSG00000115009, ENSG00000069764, ENSG00000177830, ENSG00000163600, ENSG00000188992, ENSG00000197140, ENSG00000115380, ENSG00000197467, ENSG00000138755, ENSG00000160783, ENSG00000157131, ENSG00000070081, ENSG00000008277, ENSG00000180481, ENSG00000126460, ENSG00000140285, ENSG00000112936, ENSG00000139574, ENSG00000187699, ENSG00000174697, ENSG00000104213, ENSG00000124116, ENSG0000…	774	2010	12782	1.27348	0.289394	0.0553487	1.08361
GOTERM_CC_FAT	GO:0044421~extracellular region part	83	7.24891	0.000804921	ENSG00000115009, ENSG00000141753, ENSG00000115380, ENSG00000197467, ENSG00000187122, ENSG00000122585, ENSG00000138755, ENSG00000160783, ENSG00000134352, ENSG00000157131, ENSG00000137675, ENSG00000070081, ENSG00000006606, ENSG00000140285, ENSG00000102245, ENSG00000174697, ENSG00000101670, ENSG00000204444, ENSG00000119681, ENSG00000197471, ENSG00000106991, ENSG00000139330, ENSG00000146674, ENSG0000…	774	960	12782	1.42779	0.300597	0.0497931	1.13373
GOTERM_BP_FAT	GO:0050671~positive regulation of lymphocyte proliferation	11	0.960699	0.000944337	ENSG00000164136, ENSG00000134352, ENSG00000134460, ENSG00000104432, ENSG00000109471, ENSG00000197471, ENSG00000138684, ENSG00000004468, ENSG00000113520, ENSG00000160223, ENSG00000121594	770	55	13528	3.51377	0.941906	0.132625	1.6876
GOTERM_BP_FAT	GO:0070665~positive regulation of leukocyte proliferation	11	0.960699	0.00109218	ENSG00000164136, ENSG00000134352, ENSG00000134460, ENSG00000104432, ENSG00000109471, ENSG00000197471, ENSG00000138684, ENSG00000004468, ENSG00000113520, ENSG00000160223, ENSG00000121594	770	56	13528	3.45102	0.9628	0.14507	1.94936
GOTERM_BP_FAT	GO:0032946~positive regulation of mononuclear cell proliferation	11	0.960699	0.00109218	ENSG00000164136, ENSG00000134352, ENSG00000134460, ENSG00000104432, ENSG00000109471, ENSG00000197471, ENSG00000138684, ENSG00000004468, ENSG00000113520, ENSG00000160223, ENSG00000121594	770	56	13528	3.45102	0.9628	0.14507	1.94936
UP_SEQ_FEATURE	domain:ITAM	5	0.436681	0.00122458	ENSG00000136738, ENSG00000115145, ENSG00000160654, ENSG00000105369, ENSG00000167286	1136	9	19113	9.34712	0.951814	0.636108	2.136
GOTERM_CC_FAT	GO:0000775~chromosome, centromeric region	18	1.57205	0.00126116	ENSG00000165416, ENSG00000151725, ENSG00000080986, ENSG00000138092, ENSG00000167842, ENSG00000100162, ENSG00000186871, ENSG00000160783, ENSG00000156970, ENSG00000082898, ENSG00000102384, ENSG00000152253, ENSG00000142856, ENSG00000153044, ENSG00000129810, ENSG00000115942, ENSG00000102901, ENSG00000163535	774	124	12782	2.39722	0.428966	0.0676419	1.77102
SP_PIR_KEYWORDS	Secreted	130	11.3537	0.00128232	ENSG00000173702, ENSG00000115009, ENSG00000069764, ENSG00000177830, ENSG00000163600, ENSG00000188992, ENSG00000115380, ENSG00000138755, ENSG00000160783, ENSG00000157131, ENSG00000070081, ENSG00000140285, ENSG00000112936, ENSG00000139574, ENSG00000174697, ENSG00000104213, ENSG00000187699, ENSG00000124116, ENSG00000101670, ENSG00000149735, ENSG00000204922, ENSG00000166145, ENSG00000189171, ENSG0000…	1136	1689	19235	1.30325	0.503711	0.160668	1.85325
GOTERM_BP_FAT	GO:0042102~positive regulation of T cell proliferation	9	0.786026	0.00134125	ENSG00000164136, ENSG00000134352, ENSG00000134460, ENSG00000109471, ENSG00000197471, ENSG00000138684, ENSG00000113520, ENSG00000160223, ENSG00000121594	770	39	13528	4.05435	0.982447	0.167858	2.38885
GOTERM_BP_FAT	GO:0050730~regulation of peptidyl-tyrosine phosphorylation	12	1.04803	0.0014629	ENSG00000134352, ENSG00000145431, ENSG00000109471, ENSG00000049130, ENSG00000164400, ENSG00000136869, ENSG00000113520, ENSG00000010610, ENSG00000167965, ENSG00000180353, ENSG00000187094, ENSG00000121594	770	68	13528	3.10038	0.987838	0.174459	2.60282
GOTERM_BP_FAT	GO:0001934~positive regulation of protein amino acid phosphorylation	14	1.22271	0.0014952	ENSG00000109471, ENSG00000049130, ENSG00000106991, ENSG00000107779, ENSG00000167965, ENSG00000180353, ENSG00000187094, ENSG00000134352, ENSG00000164400, ENSG00000110092, ENSG00000136869, ENSG00000113520, ENSG00000010610, ENSG00000121594	770	89	13528	2.76364	0.988967	0.171209	2.65957
SP_PIR_KEYWORDS	T-cell	8	0.69869	0.00184103	ENSG00000109471, ENSG00000125726, ENSG00000164400, ENSG00000004468, ENSG00000113520, ENSG00000010610, ENSG00000167286, ENSG00000161570	1136	31	19235	4.3696	0.634367	0.182272	2.65066
BIOCARTA	h_il17Pathway:IL 17 Signaling Pathway	6	0.524017	0.0020089	ENSG00000112115, ENSG00000160654, ENSG00000049130, ENSG00000010610, ENSG00000167286, ENSG00000108342	96	15	1437	5.9875	0.286687	0.286687	2.41866
BIOCARTA	h_stemPathway:Regulation of hematopoiesis by cytokines	6	0.524017	0.0020089	ENSG00000104432, ENSG00000109471, ENSG00000164400, ENSG00000113520, ENSG00000010610, ENSG00000108342	96	15	1437	5.9875	0.286687	0.286687	2.41866
GOTERM_BP_FAT	GO:0046651~lymphocyte proliferation	9	0.786026	0.00221359	ENSG00000167815, ENSG00000164136, ENSG00000125735, ENSG00000105369, ENSG00000106348, ENSG00000109943, ENSG00000102245, ENSG00000119782, ENSG00000117586	770	42	13528	3.76475	0.998738	0.234319	3.91352
GOTERM_MF_FAT	GO:0005179~hormone activity	15	1.31004	0.00225013	ENSG00000134200, ENSG00000149735, ENSG00000141433, ENSG00000115138, ENSG00000090534, ENSG00000122585, ENSG00000187094, ENSG00000139574, ENSG00000174697, ENSG00000168081, ENSG00000133636, ENSG00000163273, ENSG00000135346, ENSG00000178473, ENSG00000159224	712	108	12983	2.53258	0.878306	0.651153	3.46712
SP_PIR_KEYWORDS	cytokine	22	1.9214	0.00235628	ENSG00000115009, ENSG00000183723, ENSG00000109471, ENSG00000125726, ENSG00000125735, ENSG00000138684, ENSG00000090534, ENSG00000108342, ENSG00000138755, ENSG00000161570, ENSG00000164136, ENSG00000112115, ENSG00000104432, ENSG00000137033, ENSG00000006606, ENSG00000164400, ENSG00000113520, ENSG00000102245, ENSG00000117586, ENSG00000217555, ENSG00000151882, ENSG00000147896	1136	181	19235	2.05806	0.724191	0.193196	3.3807
SP_PIR_KEYWORDS	surface antigen	9	0.786026	0.0028088	ENSG00000168003, ENSG00000173762, ENSG00000125726, ENSG00000196776, ENSG00000086205, ENSG00000177455, ENSG00000105369, ENSG00000135404, ENSG00000004468	1136	42	19235	3.62833	0.784709	0.196996	4.01765
GOTERM_BP_FAT	GO:0032268~regulation of cellular protein metabolic process	43	3.75546	0.00283142	ENSG00000126070, ENSG00000109471, ENSG00000138448, ENSG00000109618, ENSG00000069764, ENSG00000005421, ENSG00000174130, ENSG00000205220, ENSG00000107779, ENSG00000167965, ENSG00000101843, ENSG00000163412, ENSG00000187840, ENSG00000180353, ENSG00000136770, ENSG00000134352, ENSG00000134627, ENSG00000145431, ENSG00000177606, ENSG00000156970, ENSG00000164400, ENSG00000070785, ENSG00000110092, ENSG0000…	770	474	13528	1.5938	0.999805	0.279979	4.9797
GOTERM_BP_FAT	GO:0032943~mononuclear cell proliferation	9	0.786026	0.00300723	ENSG00000167815, ENSG00000164136, ENSG00000125735, ENSG00000105369, ENSG00000106348, ENSG00000109943, ENSG00000102245, ENSG00000119782, ENSG00000117586	770	44	13528	3.59362	0.999885	0.285362	5.28105
GOTERM_BP_FAT	GO:0070661~leukocyte proliferation	9	0.786026	0.00300723	ENSG00000167815, ENSG00000164136, ENSG00000125735, ENSG00000105369, ENSG00000106348, ENSG00000109943, ENSG00000102245, ENSG00000119782, ENSG00000117586	770	44	13528	3.59362	0.999885	0.285362	5.28105
GOTERM_BP_FAT	GO:0010740~positive regulation of protein kinase cascade	20	1.74672	0.00301447	ENSG00000117691, ENSG00000109471, ENSG00000143369, ENSG00000137752, ENSG00000100292, ENSG00000174130, ENSG00000198553, ENSG00000175104, ENSG00000180353, ENSG00000171517, ENSG00000134352, ENSG00000064547, ENSG00000164400, ENSG00000162924, ENSG00000136869, ENSG00000113520, ENSG00000145632, ENSG00000174697, ENSG00000067182, ENSG00000100097	770	167	13528	2.10405	0.999888	0.2773	5.29344
GOTERM_BP_FAT	GO:0042327~positive regulation of phosphorylation	14	1.22271	0.00326941	ENSG00000109471, ENSG00000049130, ENSG00000106991, ENSG00000107779, ENSG00000167965, ENSG00000180353, ENSG00000187094, ENSG00000134352, ENSG00000164400, ENSG00000110092, ENSG00000136869, ENSG00000113520, ENSG00000010610, ENSG00000121594	770	97	13528	2.53571	0.999948	0.288318	5.72876
GOTERM_BP_FAT	GO:0008283~cell proliferation	40	3.49345	0.0033601	ENSG00000141753, ENSG00000125726, ENSG00000134470, ENSG00000104320, ENSG00000100292, ENSG00000105369, ENSG00000106348, ENSG00000090534, ENSG00000122585, ENSG00000002330, ENSG00000156970, ENSG00000145623, ENSG00000138442, ENSG00000102245, ENSG00000119782, ENSG00000116690, ENSG00000217555, ENSG00000133027, ENSG00000138792, ENSG00000101670, ENSG00000167815, ENSG00000134460, ENSG00000146733, ENSG0000…	770	436	13528	1.61182	0.99996	0.286749	5.88317
GOTERM_BP_FAT	GO:0046006~regulation of activated T cell proliferation	5	0.436681	0.00355147	ENSG00000134460, ENSG00000109471, ENSG00000164305, ENSG00000113520, ENSG00000160223	770	12	13528	7.32035	0.999978	0.292261	6.2082
KEGG_PATHWAY	hsa03440:Homologous recombination	7	0.611354	0.00355772	ENSG00000177302, ENSG00000196584, ENSG00000002016, ENSG00000117748, ENSG00000104320, ENSG00000113522, ENSG00000100038	281	28	5085	4.52402	0.446579	0.13749	4.23819
GOTERM_CC_FAT	GO:0009986~cell surface	35	3.05677	0.0038835	ENSG00000081985, ENSG00000138448, ENSG00000177455, ENSG00000105369, ENSG00000163600, ENSG00000004468, ENSG00000213420, ENSG00000119457, ENSG00000154096, ENSG00000134352, ENSG00000168003, ENSG00000127472, ENSG00000198471, ENSG00000102181, ENSG00000110911, ENSG00000186318, ENSG00000010610, ENSG00000117090, ENSG00000121594, ENSG00000138792, ENSG00000134460, ENSG00000164035, ENSG00000197471, ENSG0000…	774	348	12782	1.66091	0.822295	0.174659	5.36062
GOTERM_BP_FAT	GO:0060341~regulation of cellular localization	26	2.27074	0.00390934	ENSG00000109471, ENSG00000102468, ENSG00000100292, ENSG00000107779, ENSG00000004468, ENSG00000136770, ENSG00000166569, ENSG00000103490, ENSG00000102245, ENSG00000119782, ENSG00000174697, ENSG00000178473, ENSG00000168734, ENSG00000112559, ENSG00000137752, ENSG00000125735, ENSG00000123836, ENSG00000213578, ENSG00000175104, ENSG00000198643, ENSG00000053918, ENSG00000166922, ENSG00000173267, ENSG0000…	770	248	13528	1.84189	0.999992	0.308359	6.81317
GOTERM_BP_FAT	GO:0010562~positive regulation of phosphorus metabolic process	14	1.22271	0.00426867	ENSG00000109471, ENSG00000049130, ENSG00000106991, ENSG00000107779, ENSG00000167965, ENSG00000180353, ENSG00000187094, ENSG00000134352, ENSG00000164400, ENSG00000110092, ENSG00000136869, ENSG00000113520, ENSG00000010610, ENSG00000121594	770	100	13528	2.45964	0.999997	0.323245	7.41689
GOTERM_BP_FAT	GO:0045937~positive regulation of phosphate metabolic process	14	1.22271	0.00426867	ENSG00000109471, ENSG00000049130, ENSG00000106991, ENSG00000107779, ENSG00000167965, ENSG00000180353, ENSG00000187094, ENSG00000134352, ENSG00000164400, ENSG00000110092, ENSG00000136869, ENSG00000113520, ENSG00000010610, ENSG00000121594	770	100	13528	2.45964	0.999997	0.323245	7.41689
BIOCARTA	h_nktPathway:Selective expression of chemokine receptors during T-cell polarization	7	0.611354	0.0045199	ENSG00000081985, ENSG00000109471, ENSG00000159128, ENSG00000164400, ENSG00000113520, ENSG00000010610, ENSG00000102245	96	25	1437	4.19125	0.532831	0.316503	5.36631
KEGG_PATHWAY	hsa04672:Intestinal immune network for IgA production	9	0.786026	0.00478879	ENSG00000164136, ENSG00000109471, ENSG00000134470, ENSG00000163600, ENSG00000113520, ENSG00000102245, ENSG00000160223, ENSG00000151882, ENSG00000121594	281	49	5085	3.32377	0.549253	0.147319	5.66588
GOTERM_CC_FAT	GO:0000793~condensed chromosome	17	1.48472	0.00480659	ENSG00000151725, ENSG00000080986, ENSG00000138092, ENSG00000167842, ENSG00000100162, ENSG00000186871, ENSG00000100038, ENSG00000160783, ENSG00000156970, ENSG00000144554, ENSG00000120498, ENSG00000152253, ENSG00000153044, ENSG00000129810, ENSG00000115942, ENSG00000102901, ENSG00000163535	774	129	12782	2.17629	0.882259	0.192593	6.5949
GOTERM_BP_FAT	GO:0019637~organophosphate metabolic process	22	1.9214	0.00488644	ENSG00000101670, ENSG00000112367, ENSG00000069764, ENSG00000005421, ENSG00000103502, ENSG00000000419, ENSG00000049860, ENSG00000182156, ENSG00000130768, ENSG00000167588, ENSG00000126821, ENSG00000127472, ENSG00000213930, ENSG00000140285, ENSG00000117215, ENSG00000169692, ENSG00000175066, ENSG00000011198, ENSG00000088766, ENSG00000133027, ENSG00000123739, ENSG00000136352	770	200	13528	1.93257	1	0.35205	8.44623
GOTERM_CC_FAT	GO:0031226~intrinsic to plasma membrane	96	8.38428	0.00492173	ENSG00000138449, ENSG00000081985, ENSG00000138448, ENSG00000159128, ENSG00000177455, ENSG00000019169, ENSG00000108556, ENSG00000174130, ENSG00000163600, ENSG00000169903, ENSG00000134824, ENSG00000154096, ENSG00000171517, ENSG00000134352, ENSG00000168418, ENSG00000125384, ENSG00000157131, ENSG00000155729, ENSG00000149150, ENSG00000089356, ENSG00000145623, ENSG00000086205, ENSG00000135404, ENSG0000…	774	1215	12782	1.30483	0.888155	0.180573	6.74781
GOTERM_BP_FAT	GO:0051052~regulation of DNA metabolic process	15	1.31004	0.00518181	ENSG00000163961, ENSG00000109471, ENSG00000049130, ENSG00000104320, ENSG00000182156, ENSG00000184205, ENSG00000012061, ENSG00000145431, ENSG00000087206, ENSG00000177606, ENSG00000164400, ENSG00000113520, ENSG00000113522, ENSG00000163273, ENSG00000075131	770	114	13528	2.31169	1	0.360515	8.93455
GOTERM_CC_FAT	GO:0005887~integral to plasma membrane	94	8.20961	0.00524557	ENSG00000138449, ENSG00000081985, ENSG00000138448, ENSG00000159128, ENSG00000177455, ENSG00000019169, ENSG00000108556, ENSG00000174130, ENSG00000163600, ENSG00000169903, ENSG00000134824, ENSG00000154096, ENSG00000171517, ENSG00000134352, ENSG00000168418, ENSG00000125384, ENSG00000157131, ENSG00000155729, ENSG00000149150, ENSG00000089356, ENSG00000145623, ENSG00000086205, ENSG00000135404, ENSG0000…	774	1188	12782	1.30668	0.903205	0.176834	7.17661
GOTERM_BP_FAT	GO:0009967~positive regulation of signal transduction	29	2.53275	0.0054542	ENSG00000109471, ENSG00000143369, ENSG00000100292, ENSG00000174130, ENSG00000107779, ENSG00000167965, ENSG00000180353, ENSG00000171517, ENSG00000134352, ENSG00000064547, ENSG00000164400, ENSG00000162924, ENSG00000010610, ENSG00000174697, ENSG00000121594, ENSG00000100097, ENSG00000117691, ENSG00000137752, ENSG00000134046, ENSG00000106991, ENSG00000198553, ENSG00000175104, ENSG00000167157, ENSG0000…	770	295	13528	1.72711	1	0.367189	9.38269
BIOCARTA	h_inflamPathway:Cytokines and Inflammatory Response	7	0.611354	0.00556689	ENSG00000164136, ENSG00000104432, ENSG00000109471, ENSG00000164400, ENSG00000113520, ENSG00000010610, ENSG00000108342	96	26	1437	4.03005	0.608532	0.26847	6.57104
SP_PIR_KEYWORDS	lipoprotein	55	4.80349	0.00559283	ENSG00000167434, ENSG00000162551, ENSG00000203985, ENSG00000015413, ENSG00000164929, ENSG00000171517, ENSG00000154096, ENSG00000166569, ENSG00000109743, ENSG00000118508, ENSG00000148175, ENSG00000118507, ENSG00000131378, ENSG00000187699, ENSG00000141748, ENSG00000204444, ENSG00000143545, ENSG00000104537, ENSG00000158985, ENSG00000141150, ENSG00000213578, ENSG00000145506, ENSG00000127314, ENSG0000…	1136	642	19235	1.45058	0.953218	0.318039	7.85108
UP_SEQ_FEATURE	domain:Thyroglobulin type-1	5	0.436681	0.00573893	ENSG00000141753, ENSG00000019582, ENSG00000119888, ENSG00000146674, ENSG00000115461	1136	13	19113	6.47109	0.999999	0.971595	9.64431
BIOCARTA	h_asbcellPathway:Antigen Dependent B Cell Activation	5	0.436681	0.00588419	ENSG00000109471, ENSG00000113520, ENSG00000010610, ENSG00000102245, ENSG00000121594	96	12	1437	6.23698	0.628967	0.219535	6.93335
SP_PIR_KEYWORDS	mitochondrion	68	5.93886	0.00590835	ENSG00000136522, ENSG00000184584, ENSG00000108064, ENSG00000205220, ENSG00000115204, ENSG00000180992, ENSG00000175193, ENSG00000116171, ENSG00000055950, ENSG00000100575, ENSG00000178057, ENSG00000002330, ENSG00000175606, ENSG00000121310, ENSG00000118508, ENSG00000164933, ENSG00000169682, ENSG00000136877, ENSG00000133027, ENSG00000130347, ENSG00000131844, ENSG00000168237, ENSG00000197150, ENSG0000…	1136	832	19235	1.38388	0.960661	0.301977	8.27641
GOTERM_BP_FAT	GO:0032368~regulation of lipid transport	7	0.611354	0.00607556	ENSG00000101670, ENSG00000131408, ENSG00000138448, ENSG00000069764, ENSG00000005421, ENSG00000143921, ENSG00000174697	770	30	13528	4.09939	1	0.391095	10.3972
BIOCARTA	h_ctla4Pathway:The Co-Stimulatory Signal During T-cell Activation	6	0.524017	0.00629036	ENSG00000109471, ENSG00000160654, ENSG00000163600, ENSG00000167286, ENSG00000160223, ENSG00000121594	96	19	1437	4.72697	0.653585	0.191054	7.39526
GOTERM_MF_FAT	GO:0019955~cytokine binding	14	1.22271	0.00651872	ENSG00000081985, ENSG00000134460, ENSG00000143575, ENSG00000159128, ENSG00000185436, ENSG00000134470, ENSG00000019582, ENSG00000106991, ENSG00000134352, ENSG00000016402, ENSG00000145623, ENSG00000067182, ENSG00000144648, ENSG00000168329	712	109	12983	2.34205	0.99779	0.869752	9.73728
GOTERM_BP_FAT	GO:0048534~hemopoietic or lymphoid organ development	26	2.27074	0.00711459	ENSG00000109471, ENSG00000105369, ENSG00000090534, ENSG00000126778, ENSG00000180353, ENSG00000164400, ENSG00000010610, ENSG00000102245, ENSG00000102265, ENSG00000120093, ENSG00000167815, ENSG00000197471, ENSG00000049130, ENSG00000019582, ENSG00000134242, ENSG00000175104, ENSG00000108342, ENSG00000012061, ENSG00000164136, ENSG00000067082, ENSG00000182010, ENSG00000104432, ENSG00000113520, ENSG0000…	770	260	13528	1.75688	1	0.432174	12.0697
GOTERM_BP_FAT	GO:0050670~regulation of lymphocyte proliferation	12	1.04803	0.00713279	ENSG00000164136, ENSG00000134352, ENSG00000134460, ENSG00000104432, ENSG00000109471, ENSG00000197471, ENSG00000138684, ENSG00000164305, ENSG00000004468, ENSG00000113520, ENSG00000160223, ENSG00000121594	770	83	13528	2.54007	1	0.424689	12.0987
GOTERM_MF_FAT	GO:0005184~neuropeptide hormone activity	6	0.524017	0.00716626	ENSG00000141433, ENSG00000139574, ENSG00000122585, ENSG00000133636, ENSG00000168081, ENSG00000187094	712	23	12983	4.75684	0.998799	0.813839	10.6545
GOTERM_BP_FAT	GO:0002521~leukocyte differentiation	16	1.39738	0.0074439	ENSG00000109471, ENSG00000197471, ENSG00000019582, ENSG00000105369, ENSG00000134242, ENSG00000175104, ENSG00000108342, ENSG00000164136, ENSG00000067082, ENSG00000104432, ENSG00000164400, ENSG00000113520, ENSG00000010610, ENSG00000102245, ENSG00000119866, ENSG00000167286	770	131	13528	2.14581	1	0.430287	12.5936
GOTERM_BP_FAT	GO:0032944~regulation of mononuclear cell proliferation	12	1.04803	0.00779886	ENSG00000164136, ENSG00000134352, ENSG00000134460, ENSG00000104432, ENSG00000109471, ENSG00000197471, ENSG00000138684, ENSG00000164305, ENSG00000004468, ENSG00000113520, ENSG00000160223, ENSG00000121594	770	84	13528	2.50983	1	0.437395	13.155
GOTERM_BP_FAT	GO:0070663~regulation of leukocyte proliferation	12	1.04803	0.00779886	ENSG00000164136, ENSG00000134352, ENSG00000134460, ENSG00000104432, ENSG00000109471, ENSG00000197471, ENSG00000138684, ENSG00000164305, ENSG00000004468, ENSG00000113520, ENSG00000160223, ENSG00000121594	770	84	13528	2.50983	1	0.437395	13.155
BIOCARTA	h_th1th2Pathway:Th1/Th2 Differentiation	6	0.524017	0.00795485	ENSG00000081985, ENSG00000134460, ENSG00000109471, ENSG00000159128, ENSG00000113520, ENSG00000102245	96	20	1437	4.49062	0.738614	0.200386	9.26628
GOTERM_BP_FAT	GO:0042129~regulation of T cell proliferation	10	0.873362	0.00799529	ENSG00000164136, ENSG00000134352, ENSG00000134460, ENSG00000109471, ENSG00000197471, ENSG00000138684, ENSG00000164305, ENSG00000113520, ENSG00000160223, ENSG00000121594	770	62	13528	2.83368	1	0.437678	13.4642
GOTERM_BP_FAT	GO:0006302~double-strand break repair	10	0.873362	0.00799529	ENSG00000196584, ENSG00000163961, ENSG00000002016, ENSG00000087206, ENSG00000111802, ENSG00000104320, ENSG00000137074, ENSG00000166896, ENSG00000113522, ENSG00000012061	770	62	13528	2.83368	1	0.437678	13.4642
GOTERM_BP_FAT	GO:0002520~immune system development	27	2.35808	0.00800659	ENSG00000109471, ENSG00000104320, ENSG00000105369, ENSG00000090534, ENSG00000126778, ENSG00000180353, ENSG00000164400, ENSG00000010610, ENSG00000102245, ENSG00000102265, ENSG00000120093, ENSG00000167815, ENSG00000197471, ENSG00000049130, ENSG00000019582, ENSG00000134242, ENSG00000108342, ENSG00000175104, ENSG00000012061, ENSG00000164136, ENSG00000067082, ENSG00000182010, ENSG00000104432, ENSG0000…	770	276	13528	1.71869	1	0.430554	13.482
GOTERM_BP_FAT	GO:0031349~positive regulation of defense response	11	0.960699	0.0080127	ENSG00000134352, ENSG00000145623, ENSG00000138684, ENSG00000174130, ENSG00000136869, ENSG00000109943, ENSG00000067182, ENSG00000196664, ENSG00000147896, ENSG00000150637, ENSG00000161570	770	73	13528	2.64736	1	0.423463	13.4916
GOTERM_BP_FAT	GO:0030097~hemopoiesis	24	2.09607	0.00816709	ENSG00000109471, ENSG00000197471, ENSG00000049130, ENSG00000019582, ENSG00000105369, ENSG00000134242, ENSG00000090534, ENSG00000175104, ENSG00000108342, ENSG00000180353, ENSG00000012061, ENSG00000164136, ENSG00000067082, ENSG00000182010, ENSG00000104432, ENSG00000164400, ENSG00000113520, ENSG00000010610, ENSG00000102245, ENSG00000119866, ENSG00000167286, ENSG00000102265, ENSG00000149571, ENSG0000…	770	236	13528	1.78666	1	0.422412	13.7338
GOTERM_BP_FAT	GO:0032098~regulation of appetite	4	0.349345	0.00825994	ENSG00000186951, ENSG00000174697, ENSG00000122585, ENSG00000187094	770	8	13528	8.78442	1	0.419051	13.8791
GOTERM_BP_FAT	GO:0032095~regulation of response to food	4	0.349345	0.00825994	ENSG00000186951, ENSG00000174697, ENSG00000122585, ENSG00000187094	770	8	13528	8.78442	1	0.419051	13.8791
GOTERM_BP_FAT	GO:0002281~macrophage activation during immune response	4	0.349345	0.00825994	ENSG00000174130, ENSG00000136869, ENSG00000064932, ENSG00000196664	770	8	13528	8.78442	1	0.419051	13.8791
GOTERM_BP_FAT	GO:0007605~sensory perception of sound	13	1.13537	0.00875796	ENSG00000152939, ENSG00000178602, ENSG00000164904, ENSG00000164305, ENSG00000049860, ENSG00000100575, ENSG00000109927, ENSG00000134809, ENSG00000055732, ENSG00000112782, ENSG00000118162, ENSG00000053918, ENSG00000174343	770	97	13528	2.35459	1	0.430916	14.6549
GOTERM_BP_FAT	GO:0042035~regulation of cytokine biosynthetic process	11	0.960699	0.00880702	ENSG00000120949, ENSG00000197471, ENSG00000138684, ENSG00000100292, ENSG00000174130, ENSG00000162924, ENSG00000136869, ENSG00000010610, ENSG00000175104, ENSG00000121594, ENSG00000196664	770	74	13528	2.61158	1	0.425979	14.731
GOTERM_BP_FAT	GO:0001932~regulation of protein amino acid phosphorylation	19	1.65939	0.00959019	ENSG00000112559, ENSG00000109471, ENSG00000049130, ENSG00000106991, ENSG00000174130, ENSG00000146674, ENSG00000107779, ENSG00000167965, ENSG00000180353, ENSG00000187094, ENSG00000134352, ENSG00000145431, ENSG00000177606, ENSG00000164400, ENSG00000110092, ENSG00000136869, ENSG00000113520, ENSG00000010610, ENSG00000121594	770	173	13528	1.92952	1	0.446973	15.9366
BIOCARTA	h_dcPathway:Dendritic cells in regulating TH1 and TH2 Development	6	0.524017	0.00990331	ENSG00000173762, ENSG00000164400, ENSG00000136869, ENSG00000113520, ENSG00000166825, ENSG00000196664	96	21	1437	4.27679	0.812138	0.212478	11.4124
SMART	SM00211:TY	5	0.436681	0.00991889	ENSG00000141753, ENSG00000019582, ENSG00000119888, ENSG00000146674, ENSG00000115461	472	17	9079	5.6574	0.934868	0.934868	12.3103
SP_PIR_KEYWORDS	myristate	15	1.31004	0.0104114	ENSG00000186187, ENSG00000104537, ENSG00000145506, ENSG00000140807, ENSG00000164929, ENSG00000162980, ENSG00000214415, ENSG00000118507, ENSG00000176105, ENSG00000048545, ENSG00000187699, ENSG00000087258, ENSG00000131378, ENSG00000149599, ENSG00000141748	1136	119	19235	2.13431	0.996702	0.435289	14.1508
BIOCARTA	h_tob1Pathway:Role of Tob in T-cell activation	5	0.436681	0.0107382	ENSG00000134460, ENSG00000109471, ENSG00000160654, ENSG00000113520, ENSG00000167286	96	14	1437	5.34598	0.836961	0.202857	12.3176
KEGG_PATHWAY	hsa05340:Primary immunodeficiency	7	0.611354	0.0110949	ENSG00000177455, ENSG00000105369, ENSG00000163600, ENSG00000160224, ENSG00000010610, ENSG00000102245, ENSG00000167286	281	35	5085	3.61922	0.843085	0.265581	12.6778
GOTERM_BP_FAT	GO:0051046~regulation of secretion	21	1.83406	0.0110995	ENSG00000109471, ENSG00000102468, ENSG00000137752, ENSG00000069764, ENSG00000100292, ENSG00000123836, ENSG00000004468, ENSG00000213578, ENSG00000175104, ENSG00000136770, ENSG00000166569, ENSG00000198643, ENSG00000053918, ENSG00000166922, ENSG00000103490, ENSG00000173267, ENSG00000109943, ENSG00000102245, ENSG00000117586, ENSG00000174697, ENSG00000178473	770	202	13528	1.82646	1	0.489504	18.2147
GOTERM_BP_FAT	GO:0002460~adaptive immune response based on somatic recombination of immune receptors built from immunoglobulin superfamily domains	11	0.960699	0.0115545	ENSG00000157131, ENSG00000104320, ENSG00000019582, ENSG00000174130, ENSG00000136869, ENSG00000113520, ENSG00000112936, ENSG00000109943, ENSG00000102245, ENSG00000175104, ENSG00000012061	770	77	13528	2.50983	1	0.4966	18.89
GOTERM_BP_FAT	GO:0002250~adaptive immune response	11	0.960699	0.0115545	ENSG00000157131, ENSG00000104320, ENSG00000019582, ENSG00000174130, ENSG00000136869, ENSG00000113520, ENSG00000112936, ENSG00000109943, ENSG00000102245, ENSG00000175104, ENSG00000012061	770	77	13528	2.50983	1	0.4966	18.89
SP_PIR_KEYWORDS	hydrolase	114	9.95633	0.0116626	ENSG00000114268, ENSG00000069764, ENSG00000124299, ENSG00000162551, ENSG00000205220, ENSG00000124701, ENSG00000015413, ENSG00000188992, ENSG00000175193, ENSG00000197140, ENSG00000038002, ENSG00000147535, ENSG00000008277, ENSG00000163684, ENSG00000141642, ENSG00000101670, ENSG00000196407, ENSG00000151065, ENSG00000178772, ENSG00000182156, ENSG00000186871, ENSG00000136014, ENSG00000127838, ENSG0000…	1136	1555	19235	1.24133	0.998347	0.441383	15.7198
GOTERM_BP_FAT	GO:0042104~positive regulation of activated T cell proliferation	4	0.349345	0.0118714	ENSG00000134460, ENSG00000109471, ENSG00000113520, ENSG00000160223	770	9	13528	7.80837	1	0.499297	19.3571
GOTERM_BP_FAT	GO:0051023~regulation of immunoglobulin secretion	4	0.349345	0.0118714	ENSG00000109471, ENSG00000102245, ENSG00000117586, ENSG00000175104	770	9	13528	7.80837	1	0.499297	19.3571
GOTERM_BP_FAT	GO:0045621~positive regulation of lymphocyte differentiation	7	0.611354	0.0130594	ENSG00000002330, ENSG00000134460, ENSG00000104432, ENSG00000109471, ENSG00000019582, ENSG00000138684, ENSG00000121594	770	35	13528	3.51377	1	0.526241	21.086
GOTERM_BP_FAT	GO:0050954~sensory perception of mechanical stimulus	13	1.13537	0.0138129	ENSG00000152939, ENSG00000178602, ENSG00000164904, ENSG00000164305, ENSG00000049860, ENSG00000100575, ENSG00000109927, ENSG00000134809, ENSG00000055732, ENSG00000112782, ENSG00000118162, ENSG00000053918, ENSG00000174343	770	103	13528	2.21743	1	0.539674	22.1643
GOTERM_BP_FAT	GO:0030098~lymphocyte differentiation	13	1.13537	0.0138129	ENSG00000109471, ENSG00000197471, ENSG00000019582, ENSG00000105369, ENSG00000134242, ENSG00000164136, ENSG00000067082, ENSG00000104432, ENSG00000113520, ENSG00000010610, ENSG00000102245, ENSG00000167286, ENSG00000119866	770	103	13528	2.21743	1	0.539674	22.1643
SP_PIR_KEYWORDS	polymorphism	718	62.7074	0.0141827	ENSG00000198715, ENSG00000137720, ENSG00000179256, ENSG00000113240, ENSG00000124615, ENSG00000015413, ENSG00000197140, ENSG00000167842, ENSG00000088543, ENSG00000144120, ENSG00000160783, ENSG00000141441, ENSG00000121310, ENSG00000156970, ENSG00000183888, ENSG00000118491, ENSG00000141642, ENSG00000140284, ENSG00000140285, ENSG00000171320, ENSG00000204165, ENSG00000136877, ENSG00000116539, ENSG0000…	1136	11550	19235	1.05258	0.99959	0.477919	18.7991
GOTERM_BP_FAT	GO:0001816~cytokine production	8	0.69869	0.0143879	ENSG00000081985, ENSG00000213928, ENSG00000162924, ENSG00000136869, ENSG00000113520, ENSG00000010610, ENSG00000117586, ENSG00000150637	770	46	13528	3.05545	1	0.547813	22.9779
GOTERM_BP_FAT	GO:0001817~regulation of cytokine production	19	1.65939	0.0148255	ENSG00000120949, ENSG00000197471, ENSG00000137752, ENSG00000138684, ENSG00000100292, ENSG00000174130, ENSG00000175104, ENSG00000196664, ENSG00000134352, ENSG00000103490, ENSG00000162924, ENSG00000136869, ENSG00000169692, ENSG00000109943, ENSG00000010610, ENSG00000102245, ENSG00000117586, ENSG00000101425, ENSG00000121594	770	181	13528	1.84424	1	0.552184	23.5916
INTERPRO	IPR000716:Thyroglobulin type-1	5	0.436681	0.014832	ENSG00000141753, ENSG00000019582, ENSG00000119888, ENSG00000146674, ENSG00000115461	972	17	16659	5.04085	1	1	21.8109
KEGG_PATHWAY	hsa00592:alpha-Linolenic acid metabolism	5	0.436681	0.0149099	ENSG00000127472, ENSG00000069764, ENSG00000117215, ENSG00000123739, ENSG00000134824	281	18	5085	5.02669	0.917395	0.299696	16.6842
GOTERM_MF_FAT	GO:0008083~growth factor activity	17	1.48472	0.0152446	ENSG00000117691, ENSG00000109471, ENSG00000049130, ENSG00000183742, ENSG00000090534, ENSG00000136999, ENSG00000108342, ENSG00000145431, ENSG00000104432, ENSG00000164400, ENSG00000165197, ENSG00000140285, ENSG00000143125, ENSG00000113520, ENSG00000174697, ENSG00000167775, ENSG00000169605	712	161	12983	1.92539	0.999999	0.943453	21.3871
GOTERM_BP_FAT	GO:0048584~positive regulation of response to stimulus	23	2.00873	0.0154499	ENSG00000163961, ENSG00000177455, ENSG00000138684, ENSG00000174130, ENSG00000105369, ENSG00000134242, ENSG00000175104, ENSG00000122585, ENSG00000196664, ENSG00000154096, ENSG00000161570, ENSG00000134352, ENSG00000164136, ENSG00000170989, ENSG00000157131, ENSG00000087206, ENSG00000145623, ENSG00000136869, ENSG00000112936, ENSG00000109943, ENSG00000067182, ENSG00000147896, ENSG00000150637	770	236	13528	1.71222	1	0.560791	24.4593
GOTERM_MF_FAT	GO:0004091~carboxylesterase activity	12	1.04803	0.0156585	ENSG00000101670, ENSG00000177465, ENSG00000127472, ENSG00000069764, ENSG00000005421, ENSG00000205669, ENSG00000117215, ENSG00000105852, ENSG00000011198, ENSG00000146070, ENSG00000123739, ENSG00000162390	712	96	12983	2.27932	1	0.914516	21.9032
COG_ONTOLOGY	Amino acid transport and metabolism	7	0.611354	0.0159624	ENSG00000175309, ENSG00000172901, ENSG00000109618, ENSG00000167720, ENSG00000155465, ENSG00000166825, ENSG00000138792	84	49	1950	3.31633	0.362724	0.362724	12.5946
INTERPRO	IPR012351:Four-helical cytokine, core	8	0.69869	0.016356	ENSG00000109471, ENSG00000049130, ENSG00000164400, ENSG00000113520, ENSG00000090534, ENSG00000174697, ENSG00000108342, ENSG00000147896	972	46	16659	2.98068	1	0.99999	23.7788
GOTERM_BP_FAT	GO:0042098~T cell proliferation	6	0.524017	0.016656	ENSG00000167815, ENSG00000164136, ENSG00000125735, ENSG00000109943, ENSG00000119782, ENSG00000117586	770	27	13528	3.90418	1	0.581988	26.1091
SP_PIR_KEYWORDS	metalloprotease	17	1.48472	0.016708	ENSG00000141434, ENSG00000124299, ENSG00000123342, ENSG00000135678, ENSG00000015413, ENSG00000197140, ENSG00000166896, ENSG00000137675, ENSG00000172901, ENSG00000092094, ENSG00000008277, ENSG00000165078, ENSG00000149451, ENSG00000086205, ENSG00000121022, ENSG00000166825, ENSG00000138792	1136	151	19235	1.90628	0.999899	0.507206	21.7793
GOTERM_CC_FAT	GO:0000323~lytic vacuole	22	1.9214	0.0168856	ENSG00000107521, ENSG00000198715, ENSG00000186187, ENSG00000177830, ENSG00000019582, ENSG00000119655, ENSG00000049860, ENSG00000141316, ENSG00000038002, ENSG00000197746, ENSG00000092531, ENSG00000127324, ENSG00000137976, ENSG00000110911, ENSG00000117151, ENSG00000114378, ENSG00000109861, ENSG00000135404, ENSG00000134020, ENSG00000120053, ENSG00000186792, ENSG00000174080	774	211	12782	1.72186	0.99948	0.441015	21.4267
GOTERM_CC_FAT	GO:0005764~lysosome	22	1.9214	0.0168856	ENSG00000107521, ENSG00000198715, ENSG00000186187, ENSG00000177830, ENSG00000019582, ENSG00000119655, ENSG00000049860, ENSG00000141316, ENSG00000038002, ENSG00000197746, ENSG00000092531, ENSG00000127324, ENSG00000137976, ENSG00000110911, ENSG00000117151, ENSG00000114378, ENSG00000109861, ENSG00000135404, ENSG00000134020, ENSG00000120053, ENSG00000186792, ENSG00000174080	774	211	12782	1.72186	0.99948	0.441015	21.4267
UP_SEQ_FEATURE	domain:MARVEL	6	0.524017	0.0169506	ENSG00000140832, ENSG00000152939, ENSG00000183723, ENSG00000102934, ENSG00000143028, ENSG00000217555	1136	26	19113	3.88265	1	0.999789	26.0104
UP_SEQ_FEATURE	sequence variant	747	65.2402	0.0169508	ENSG00000198715, ENSG00000137720, ENSG00000179256, ENSG00000113240, ENSG00000124615, ENSG00000015413, ENSG00000000419, ENSG00000197140, ENSG00000167842, ENSG00000088543, ENSG00000144120, ENSG00000160783, ENSG00000141441, ENSG00000126778, ENSG00000121310, ENSG00000156970, ENSG00000183888, ENSG00000118491, ENSG00000141642, ENSG00000140284, ENSG00000140285, ENSG00000171320, ENSG00000204165, ENSG0000…	1136	11992	19113	1.04804	1	0.999134	26.0106
INTERPRO	IPR019410:Methyltransferase-16, putative	4	0.349345	0.0173943	ENSG00000100483, ENSG00000143919, ENSG00000139780, ENSG00000123427	972	10	16659	6.85556	1	0.999709	25.0928
SP_PIR_KEYWORDS	disulfide bond	199	17.3799	0.0176748	ENSG00000115009, ENSG00000120949, ENSG00000015413, ENSG00000115380, ENSG00000197140, ENSG00000197467, ENSG00000160783, ENSG00000038002, ENSG00000157131, ENSG00000126460, ENSG00000104213, ENSG00000124217, ENSG00000152910, ENSG00000124116, ENSG00000167815, ENSG00000148602, ENSG00000119681, ENSG00000178772, ENSG00000146674, ENSG00000141316, ENSG00000148604, ENSG00000197746, ENSG00000104432, ENSG0000…	1136	2924	19235	1.15236	0.999941	0.501166	22.8931
UP_SEQ_FEATURE	lipid moiety-binding region:N-myristoyl glycine	14	1.22271	0.0176947	ENSG00000186187, ENSG00000104537, ENSG00000145506, ENSG00000140807, ENSG00000164929, ENSG00000162980, ENSG00000214415, ENSG00000176105, ENSG00000118507, ENSG00000048545, ENSG00000187699, ENSG00000087258, ENSG00000131378, ENSG00000141748	1136	114	19113	2.06621	1	0.998186	26.991
GOTERM_BP_FAT	GO:0018130~heterocycle biosynthetic process	9	0.786026	0.0178598	ENSG00000006695, ENSG00000132570, ENSG00000124615, ENSG00000165555, ENSG00000136877, ENSG00000124217, ENSG00000080819, ENSG00000183463, ENSG00000163738	770	59	13528	2.67999	1	0.601481	27.7218
GOTERM_BP_FAT	GO:0050778~positive regulation of immune response	16	1.39738	0.0179224	ENSG00000138684, ENSG00000177455, ENSG00000105369, ENSG00000174130, ENSG00000134242, ENSG00000175104, ENSG00000196664, ENSG00000154096, ENSG00000164136, ENSG00000134352, ENSG00000157131, ENSG00000136869, ENSG00000109943, ENSG00000112936, ENSG00000147896, ENSG00000150637	770	145	13528	1.93863	1	0.596616	27.8048
GOTERM_BP_FAT	GO:0032096~negative regulation of response to food	3	0.262009	0.0179314	ENSG00000186951, ENSG00000174697, ENSG00000187094	770	4	13528	13.1766	1	0.590752	27.8166
GOTERM_BP_FAT	GO:0032099~negative regulation of appetite	3	0.262009	0.0179314	ENSG00000186951, ENSG00000174697, ENSG00000187094	770	4	13528	13.1766	1	0.590752	27.8166
GOTERM_BP_FAT	GO:0009611~response to wounding	43	3.75546	0.0183789	ENSG00000171840, ENSG00000115009, ENSG00000141753, ENSG00000122861, ENSG00000100292, ENSG00000174130, ENSG00000123609, ENSG00000169903, ENSG00000146070, ENSG00000196664, ENSG00000138755, ENSG00000086102, ENSG00000157131, ENSG00000168297, ENSG00000114698, ENSG00000102934, ENSG00000006606, ENSG00000140285, ENSG00000117215, ENSG00000112936, ENSG00000163661, ENSG00000102245, ENSG00000010278, ENSG0000…	770	530	13528	1.4254	1	0.593904	28.4069
GOTERM_BP_FAT	GO:0051248~negative regulation of protein metabolic process	19	1.65939	0.0200483	ENSG00000204444, ENSG00000126070, ENSG00000138448, ENSG00000109471, ENSG00000124374, ENSG00000196092, ENSG00000005421, ENSG00000106991, ENSG00000205220, ENSG00000146674, ENSG00000101843, ENSG00000136770, ENSG00000187840, ENSG00000177606, ENSG00000156970, ENSG00000198625, ENSG00000070785, ENSG00000102265, ENSG00000115461	770	187	13528	1.78507	1	0.620249	30.5689
GOTERM_BP_FAT	GO:0045058~T cell selection	5	0.436681	0.0202585	ENSG00000164136, ENSG00000197471, ENSG00000019582, ENSG00000010610, ENSG00000167286	770	19	13528	4.62338	1	0.618333	30.8367
UP_SEQ_FEATURE	metal ion-binding site:Calcium; via carbonyl oxygen	7	0.611354	0.0206989	ENSG00000127472, ENSG00000069764, ENSG00000086205, ENSG00000117215, ENSG00000123739, ENSG00000139610, ENSG00000167419	1136	37	19113	3.18307	1	0.998452	30.8271
GOTERM_BP_FAT	GO:0032370~positive regulation of lipid transport	4	0.349345	0.0214166	ENSG00000101670, ENSG00000131408, ENSG00000069764, ENSG00000005421	770	11	13528	6.38867	1	0.633294	32.2948
GOTERM_BP_FAT	GO:0043030~regulation of macrophage activation	4	0.349345	0.0214166	ENSG00000069764, ENSG00000019582, ENSG00000101425, ENSG00000141316	770	11	13528	6.38867	1	0.633294	32.2948
GOTERM_BP_FAT	GO:0010647~positive regulation of cell communication	29	2.53275	0.0216245	ENSG00000109471, ENSG00000143369, ENSG00000100292, ENSG00000174130, ENSG00000107779, ENSG00000167965, ENSG00000180353, ENSG00000171517, ENSG00000134352, ENSG00000064547, ENSG00000164400, ENSG00000162924, ENSG00000010610, ENSG00000174697, ENSG00000121594, ENSG00000100097, ENSG00000117691, ENSG00000137752, ENSG00000134046, ENSG00000106991, ENSG00000198553, ENSG00000175104, ENSG00000167157, ENSG0000…	770	329	13528	1.54862	1	0.63127	32.5533
UP_SEQ_FEATURE	lipid moiety-binding region:S-palmitoyl cysteine	19	1.65939	0.0222643	ENSG00000203896, ENSG00000124818, ENSG00000158985, ENSG00000164929, ENSG00000171517, ENSG00000171873, ENSG00000170989, ENSG00000171533, ENSG00000114698, ENSG00000173762, ENSG00000168484, ENSG00000064547, ENSG00000118507, ENSG00000148175, ENSG00000010610, ENSG00000131378, ENSG00000087258, ENSG00000010278, ENSG00000116329	1136	181	19113	1.76614	1	0.997954	32.7498
SP_PIR_KEYWORDS	centromere	7	0.611354	0.0227423	ENSG00000102384, ENSG00000138092, ENSG00000142856, ENSG00000102901, ENSG00000129810, ENSG00000186871, ENSG00000163535	1136	38	19235	3.11909	0.999996	0.567156	28.4932
INTERPRO	IPR018376:Enoyl-CoA hydratase/isomerase, conserved site	4	0.349345	0.0228972	ENSG00000121310, ENSG00000135631, ENSG00000104823, ENSG00000127884	972	11	16659	6.23232	1	0.999684	31.7088
GOTERM_MF_FAT	GO:0008237~metallopeptidase activity	18	1.57205	0.0230839	ENSG00000141434, ENSG00000124299, ENSG00000123342, ENSG00000135678, ENSG00000015413, ENSG00000197140, ENSG00000166896, ENSG00000172878, ENSG00000137675, ENSG00000172901, ENSG00000092094, ENSG00000008277, ENSG00000165078, ENSG00000149451, ENSG00000086205, ENSG00000121022, ENSG00000166825, ENSG00000138792	712	183	12983	1.79356	1	0.955821	30.6381
GOTERM_BP_FAT	GO:0051327~M phase of meiotic cell cycle	12	1.04803	0.0230908	ENSG00000134627, ENSG00000177302, ENSG00000196584, ENSG00000002016, ENSG00000144554, ENSG00000104320, ENSG00000120498, ENSG00000172818, ENSG00000113522, ENSG00000129810, ENSG00000163535, ENSG00000178804	770	98	13528	2.15129	1	0.65014	34.3513
GOTERM_BP_FAT	GO:0007126~meiosis	12	1.04803	0.0230908	ENSG00000134627, ENSG00000177302, ENSG00000196584, ENSG00000002016, ENSG00000144554, ENSG00000104320, ENSG00000120498, ENSG00000172818, ENSG00000113522, ENSG00000129810, ENSG00000163535, ENSG00000178804	770	98	13528	2.15129	1	0.65014	34.3513
GOTERM_BP_FAT	GO:0006644~phospholipid metabolic process	19	1.65939	0.0231402	ENSG00000101670, ENSG00000112367, ENSG00000069764, ENSG00000005421, ENSG00000103502, ENSG00000000419, ENSG00000049860, ENSG00000182156, ENSG00000130768, ENSG00000126821, ENSG00000127472, ENSG00000140285, ENSG00000117215, ENSG00000169692, ENSG00000011198, ENSG00000088766, ENSG00000133027, ENSG00000123739, ENSG00000136352	770	190	13528	1.75688	1	0.64549	34.411
GOTERM_BP_FAT	GO:0002237~response to molecule of bacterial origin	11	0.960699	0.0237037	ENSG00000167815, ENSG00000081985, ENSG00000177606, ENSG00000186009, ENSG00000167720, ENSG00000174130, ENSG00000136869, ENSG00000090534, ENSG00000067182, ENSG00000136352, ENSG00000161570	770	86	13528	2.24718	1	0.649073	35.0893
GOTERM_BP_FAT	GO:0032371~regulation of sterol transport	5	0.436681	0.0242126	ENSG00000101670, ENSG00000131408, ENSG00000005421, ENSG00000143921, ENSG00000174697	770	20	13528	4.39221	1	0.651687	35.6962
GOTERM_BP_FAT	GO:0032374~regulation of cholesterol transport	5	0.436681	0.0242126	ENSG00000101670, ENSG00000131408, ENSG00000005421, ENSG00000143921, ENSG00000174697	770	20	13528	4.39221	1	0.651687	35.6962
GOTERM_BP_FAT	GO:0045580~regulation of T cell differentiation	8	0.69869	0.0244081	ENSG00000167815, ENSG00000164136, ENSG00000002330, ENSG00000134460, ENSG00000104432, ENSG00000109471, ENSG00000019582, ENSG00000121594	770	51	13528	2.7559	1	0.649466	35.9278
INTERPRO	IPR008253:Marvel	6	0.524017	0.0246092	ENSG00000140832, ENSG00000152939, ENSG00000183723, ENSG00000102934, ENSG00000143028, ENSG00000217555	972	29	16659	3.54598	1	0.999029	33.6525
GOTERM_MF_FAT	GO:0015929~hexosaminidase activity	4	0.349345	0.0248203	ENSG00000114378, ENSG00000049860, ENSG00000186792, ENSG00000103174	712	12	12983	6.07818	1	0.947001	32.5444
GOTERM_CC_FAT	GO:0044459~plasma membrane part	155	13.5371	0.0255346	ENSG00000138449, ENSG00000138448, ENSG00000159128, ENSG00000164007, ENSG00000177455, ENSG00000019169, ENSG00000163600, ENSG00000197467, ENSG00000134824, ENSG00000171517, ENSG00000154096, ENSG00000168418, ENSG00000157131, ENSG00000089356, ENSG00000149150, ENSG00000102181, ENSG00000126460, ENSG00000112936, ENSG00000116539, ENSG00000121594, ENSG00000107521, ENSG00000130643, ENSG00000143545, ENSG0000…	774	2203	12782	1.16192	0.99999	0.559713	30.6677
SP_PIR_KEYWORDS	mitogen	7	0.611354	0.0255785	ENSG00000145431, ENSG00000183742, ENSG00000165197, ENSG00000140285, ENSG00000143125, ENSG00000102265, ENSG00000169605	1136	39	19235	3.03912	0.999999	0.586966	31.4598
GOTERM_BP_FAT	GO:0045619~regulation of lymphocyte differentiation	9	0.786026	0.0256188	ENSG00000167815, ENSG00000164136, ENSG00000002330, ENSG00000134460, ENSG00000104432, ENSG00000109471, ENSG00000019582, ENSG00000138684, ENSG00000121594	770	63	13528	2.50983	1	0.66233	37.3452
SP_PIR_KEYWORDS	Signal-anchor	36	3.1441	0.0259081	ENSG00000186417, ENSG00000186009, ENSG00000125726, ENSG00000130300, ENSG00000138604, ENSG00000019169, ENSG00000215193, ENSG00000166734, ENSG00000197992, ENSG00000004468, ENSG00000137747, ENSG00000197467, ENSG00000086696, ENSG00000168003, ENSG00000117643, ENSG00000128294, ENSG00000086205, ENSG00000107566, ENSG00000109956, ENSG00000102245, ENSG00000138792, ENSG00000203896, ENSG00000125735, ENSG0000…	1136	421	19235	1.44789	0.999999	0.569616	31.797
GOTERM_BP_FAT	GO:0051321~meiotic cell cycle	12	1.04803	0.0263808	ENSG00000134627, ENSG00000177302, ENSG00000196584, ENSG00000002016, ENSG00000144554, ENSG00000104320, ENSG00000120498, ENSG00000172818, ENSG00000113522, ENSG00000129810, ENSG00000163535, ENSG00000178804	770	100	13528	2.10826	1	0.668158	38.2221
GOTERM_BP_FAT	GO:0002757~immune response-activating signal transduction	8	0.69869	0.0268717	ENSG00000177455, ENSG00000105369, ENSG00000174130, ENSG00000136869, ENSG00000134242, ENSG00000175104, ENSG00000196664, ENSG00000154096	770	52	13528	2.7029	1	0.670017	38.7808
GOTERM_BP_FAT	GO:0002700~regulation of production of molecular mediator of immune response	7	0.611354	0.0271708	ENSG00000109471, ENSG00000138684, ENSG00000100292, ENSG00000113520, ENSG00000102245, ENSG00000117586, ENSG00000175104	770	41	13528	2.99956	1	0.669212	39.1189
SP_PIR_KEYWORDS	palmitate	21	1.83406	0.0271783	ENSG00000091844, ENSG00000203896, ENSG00000124818, ENSG00000158985, ENSG00000164929, ENSG00000171517, ENSG00000171873, ENSG00000147509, ENSG00000170989, ENSG00000171533, ENSG00000114698, ENSG00000173762, ENSG00000168484, ENSG00000064547, ENSG00000118507, ENSG00000010610, ENSG00000148175, ENSG00000131378, ENSG00000087258, ENSG00000010278, ENSG00000116329	1136	213	19235	1.66937	1	0.566481	33.0821
GOTERM_BP_FAT	GO:0010888~negative regulation of lipid storage	4	0.349345	0.0273717	ENSG00000186951, ENSG00000131408, ENSG00000138448, ENSG00000011198	770	12	13528	5.85628	1	0.667098	39.345
GOTERM_BP_FAT	GO:0030878~thyroid gland development	4	0.349345	0.0273717	ENSG00000135346, ENSG00000126778, ENSG00000136352, ENSG00000120093	770	12	13528	5.85628	1	0.667098	39.345
GOTERM_BP_FAT	GO:0032269~negative regulation of cellular protein metabolic process	18	1.57205	0.027483	ENSG00000204444, ENSG00000126070, ENSG00000138448, ENSG00000109471, ENSG00000124374, ENSG00000196092, ENSG00000005421, ENSG00000106991, ENSG00000205220, ENSG00000146674, ENSG00000101843, ENSG00000136770, ENSG00000187840, ENSG00000177606, ENSG00000156970, ENSG00000070785, ENSG00000102265, ENSG00000115461	770	180	13528	1.75688	1	0.663817	39.4699
GOTERM_BP_FAT	GO:0002697~regulation of immune effector process	12	1.04803	0.0281472	ENSG00000164136, ENSG00000109471, ENSG00000197471, ENSG00000185436, ENSG00000138684, ENSG00000100292, ENSG00000113520, ENSG00000109943, ENSG00000102245, ENSG00000117586, ENSG00000175104, ENSG00000150637	770	101	13528	2.08739	1	0.667962	40.2103
UP_SEQ_FEATURE	disulfide bond	191	16.6812	0.0284413	ENSG00000173702, ENSG00000115009, ENSG00000138448, ENSG00000120949, ENSG00000069764, ENSG00000177455, ENSG00000019169, ENSG00000163600, ENSG00000188992, ENSG00000015413, ENSG00000115380, ENSG00000197140, ENSG00000138755, ENSG00000160783, ENSG00000154096, ENSG00000038002, ENSG00000168003, ENSG00000157131, ENSG00000008277, ENSG00000126460, ENSG00000112936, ENSG00000104213, ENSG00000174697, ENSG0000…	1136	2819	19113	1.13996	1	0.999208	39.8558
GOTERM_BP_FAT	GO:0019220~regulation of phosphate metabolic process	39	3.40611	0.0285288	ENSG00000109471, ENSG00000102468, ENSG00000174130, ENSG00000107779, ENSG00000167965, ENSG00000180353, ENSG00000171517, ENSG00000154096, ENSG00000134352, ENSG00000145431, ENSG00000177606, ENSG00000064547, ENSG00000164400, ENSG00000102760, ENSG00000110092, ENSG00000143125, ENSG00000010610, ENSG00000119782, ENSG00000121594, ENSG00000113328, ENSG00000167815, ENSG00000112559, ENSG00000168734, ENSG0000…	770	485	13528	1.41275	1	0.668299	40.6318
GOTERM_BP_FAT	GO:0051174~regulation of phosphorus metabolic process	39	3.40611	0.0285288	ENSG00000109471, ENSG00000102468, ENSG00000174130, ENSG00000107779, ENSG00000167965, ENSG00000180353, ENSG00000171517, ENSG00000154096, ENSG00000134352, ENSG00000145431, ENSG00000177606, ENSG00000064547, ENSG00000164400, ENSG00000102760, ENSG00000110092, ENSG00000143125, ENSG00000010610, ENSG00000119782, ENSG00000121594, ENSG00000113328, ENSG00000167815, ENSG00000112559, ENSG00000168734, ENSG0000…	770	485	13528	1.41275	1	0.668299	40.6318
GOTERM_BP_FAT	GO:0010883~regulation of lipid storage	5	0.436681	0.028601	ENSG00000186951, ENSG00000131408, ENSG00000138448, ENSG00000069764, ENSG00000011198	770	21	13528	4.18306	1	0.664632	40.7113
GOTERM_BP_FAT	GO:0042535~positive regulation of tumor necrosis factor biosynthetic process	3	0.262009	0.0287669	ENSG00000120949, ENSG00000197471, ENSG00000136869	770	5	13528	10.5413	1	0.66223	40.8934
GOTERM_BP_FAT	GO:0052167~modulation by symbiont of host innate immunity	3	0.262009	0.0287669	ENSG00000174130, ENSG00000136869, ENSG00000196664	770	5	13528	10.5413	1	0.66223	40.8934
GOTERM_BP_FAT	GO:0002282~microglial cell activation during immune response	3	0.262009	0.0287669	ENSG00000174130, ENSG00000136869, ENSG00000196664	770	5	13528	10.5413	1	0.66223	40.8934
GOTERM_BP_FAT	GO:0052553~modulation by symbiont of host immune response	3	0.262009	0.0287669	ENSG00000174130, ENSG00000136869, ENSG00000196664	770	5	13528	10.5413	1	0.66223	40.8934
GOTERM_BP_FAT	GO:0052555~positive regulation by organism of immune response of other organism during symbiotic interaction	3	0.262009	0.0287669	ENSG00000174130, ENSG00000136869, ENSG00000196664	770	5	13528	10.5413	1	0.66223	40.8934
GOTERM_BP_FAT	GO:0052556~positive regulation by symbiont of host immune response	3	0.262009	0.0287669	ENSG00000174130, ENSG00000136869, ENSG00000196664	770	5	13528	10.5413	1	0.66223	40.8934
GOTERM_BP_FAT	GO:0052166~positive regulation by symbiont of host innate immunity	3	0.262009	0.0287669	ENSG00000174130, ENSG00000136869, ENSG00000196664	770	5	13528	10.5413	1	0.66223	40.8934
GOTERM_BP_FAT	GO:0052305~positive regulation by organism of innate immunity in other organism during symbiotic interaction	3	0.262009	0.0287669	ENSG00000174130, ENSG00000136869, ENSG00000196664	770	5	13528	10.5413	1	0.66223	40.8934
GOTERM_BP_FAT	GO:0052306~modulation by organism of innate immunity in other organism during symbiotic interaction	3	0.262009	0.0287669	ENSG00000174130, ENSG00000136869, ENSG00000196664	770	5	13528	10.5413	1	0.66223	40.8934
GOTERM_BP_FAT	GO:0052552~modulation by organism of immune response of other organism during symbiotic interaction	3	0.262009	0.0287669	ENSG00000174130, ENSG00000136869, ENSG00000196664	770	5	13528	10.5413	1	0.66223	40.8934
GOTERM_BP_FAT	GO:0051050~positive regulation of transport	21	1.83406	0.0292086	ENSG00000101670, ENSG00000130643, ENSG00000109471, ENSG00000137752, ENSG00000069764, ENSG00000125735, ENSG00000005421, ENSG00000123836, ENSG00000107779, ENSG00000004468, ENSG00000141316, ENSG00000171517, ENSG00000154096, ENSG00000131408, ENSG00000103490, ENSG00000135404, ENSG00000109943, ENSG00000117586, ENSG00000163661, ENSG00000128989, ENSG00000178473	770	223	13528	1.65446	1	0.663401	41.3758
INTERPRO	IPR017891:Insulin-like growth factor binding protein, N-terminal	4	0.349345	0.0292318	ENSG00000141753, ENSG00000146674, ENSG00000136999, ENSG00000115461	972	12	16659	5.71296	1	0.998975	38.6443
GOTERM_MF_FAT	GO:0004896~cytokine receptor activity	8	0.69869	0.0296006	ENSG00000134352, ENSG00000081985, ENSG00000134460, ENSG00000016402, ENSG00000159128, ENSG00000185436, ENSG00000134470, ENSG00000145623	712	55	12983	2.6523	1	0.955914	37.5419
GOTERM_BP_FAT	GO:0032496~response to lipopolysaccharide	10	0.873362	0.030073	ENSG00000167815, ENSG00000081985, ENSG00000177606, ENSG00000186009, ENSG00000167720, ENSG00000136869, ENSG00000090534, ENSG00000067182, ENSG00000136352, ENSG00000161570	770	77	13528	2.28167	1	0.669805	42.3091
INTERPRO	IPR011151:Histidine triad motif	3	0.262009	0.0301611	ENSG00000213930, ENSG00000189283, ENSG00000137074	972	5	16659	10.2833	1	0.997735	39.6042
GOTERM_BP_FAT	GO:0030217~T cell differentiation	9	0.786026	0.0302674	ENSG00000164136, ENSG00000104432, ENSG00000109471, ENSG00000197471, ENSG00000019582, ENSG00000134242, ENSG00000010610, ENSG00000119866, ENSG00000167286	770	65	13528	2.43261	1	0.667816	42.517
GOTERM_BP_FAT	GO:0010605~negative regulation of macromolecule metabolic process	55	4.80349	0.030358	ENSG00000126070, ENSG00000138448, ENSG00000182521, ENSG00000071282, ENSG00000138386, ENSG00000205220, ENSG00000136770, ENSG00000086102, ENSG00000134627, ENSG00000156970, ENSG00000164105, ENSG00000172818, ENSG00000136352, ENSG00000204444, ENSG00000112559, ENSG00000134046, ENSG00000196092, ENSG00000106991, ENSG00000146674, ENSG00000182156, ENSG00000012061, ENSG00000134086, ENSG00000131408, ENSG0000…	770	734	13528	1.31647	1	0.664593	42.6137
GOTERM_CC_FAT	GO:0005694~chromosome	39	3.40611	0.0310358	ENSG00000149115, ENSG00000117748, ENSG00000104320, ENSG00000151725, ENSG00000138092, ENSG00000167842, ENSG00000100038, ENSG00000160783, ENSG00000177606, ENSG00000156970, ENSG00000144554, ENSG00000120498, ENSG00000102384, ENSG00000152253, ENSG00000153044, ENSG00000142856, ENSG00000129810, ENSG00000196199, ENSG00000163961, ENSG00000134046, ENSG00000165416, ENSG00000077463, ENSG00000080986, ENSG0000…	774	460	12782	1.40012	0.999999	0.606713	36.0087
KEGG_PATHWAY	hsa00564:Glycerophospholipid metabolism	9	0.786026	0.0319705	ENSG00000167588, ENSG00000127472, ENSG00000069764, ENSG00000103502, ENSG00000117215, ENSG00000169692, ENSG00000123739, ENSG00000133027, ENSG00000088766	281	68	5085	2.39507	0.995455	0.490448	32.6193
GOTERM_BP_FAT	GO:0045088~regulation of innate immune response	8	0.69869	0.0322946	ENSG00000101347, ENSG00000138684, ENSG00000174130, ENSG00000136869, ENSG00000109943, ENSG00000196664, ENSG00000147896, ENSG00000150637	770	54	13528	2.60279	1	0.683278	44.6438
GOTERM_BP_FAT	GO:0045582~positive regulation of T cell differentiation	6	0.524017	0.0329413	ENSG00000002330, ENSG00000134460, ENSG00000104432, ENSG00000109471, ENSG00000019582, ENSG00000121594	770	32	13528	3.29416	1	0.686407	45.3064
GOTERM_BP_FAT	GO:0006631~fatty acid metabolic process	19	1.65939	0.033157	ENSG00000177465, ENSG00000104823, ENSG00000069764, ENSG00000147160, ENSG00000019582, ENSG00000172782, ENSG00000169169, ENSG00000134824, ENSG00000127884, ENSG00000127472, ENSG00000186951, ENSG00000121310, ENSG00000085871, ENSG00000140284, ENSG00000011198, ENSG00000174697, ENSG00000067182, ENSG00000162390, ENSG00000109929	770	198	13528	1.6859	1	0.684663	45.5257
GOTERM_BP_FAT	GO:0032104~regulation of response to extracellular stimulus	4	0.349345	0.0341128	ENSG00000186951, ENSG00000174697, ENSG00000122585, ENSG00000187094	770	13	13528	5.40579	1	0.691063	46.4877
GOTERM_BP_FAT	GO:0045822~negative regulation of heart contraction	4	0.349345	0.0341128	ENSG00000109471, ENSG00000180772, ENSG00000119782, ENSG00000171873	770	13	13528	5.40579	1	0.691063	46.4877
GOTERM_BP_FAT	GO:0032107~regulation of response to nutrient levels	4	0.349345	0.0341128	ENSG00000186951, ENSG00000174697, ENSG00000122585, ENSG00000187094	770	13	13528	5.40579	1	0.691063	46.4877
SP_PIR_KEYWORDS	DNA damage	20	1.74672	0.0344577	ENSG00000002016, ENSG00000163961, ENSG00000196584, ENSG00000111802, ENSG00000073050, ENSG00000104320, ENSG00000151657, ENSG00000012061, ENSG00000132781, ENSG00000087206, ENSG00000221829, ENSG00000144554, ENSG00000065057, ENSG00000137074, ENSG00000110092, ENSG00000136936, ENSG00000198924, ENSG00000163840, ENSG00000113522, ENSG00000075131	1136	205	19235	1.65192	1	0.634931	40.0226
GOTERM_BP_FAT	GO:0034097~response to cytokine stimulus	10	0.873362	0.034748	ENSG00000134352, ENSG00000081985, ENSG00000127472, ENSG00000177606, ENSG00000136436, ENSG00000145623, ENSG00000164305, ENSG00000004468, ENSG00000087258, ENSG00000161570	770	79	13528	2.2239	1	0.69382	47.1181
GOTERM_CC_FAT	GO:0000784~nuclear chromosome, telomeric region	5	0.436681	0.0348633	ENSG00000149115, ENSG00000104320, ENSG00000077463, ENSG00000113522, ENSG00000012061	774	21	12782	3.93196	1	0.626457	39.4963
UP_SEQ_FEATURE	domain:EGF-like	10	0.873362	0.0356591	ENSG00000157131, ENSG00000141434, ENSG00000122861, ENSG00000008277, ENSG00000149451, ENSG00000114378, ENSG00000112936, ENSG00000197140, ENSG00000186792, ENSG00000103174	1136	76	19113	2.21379	1	0.999717	47.2613
GOTERM_MF_FAT	GO:0004536~deoxyribonuclease activity	6	0.524017	0.0361978	ENSG00000169598, ENSG00000137976, ENSG00000203705, ENSG00000137074, ENSG00000113522, ENSG00000012061	712	34	12983	3.21786	1	0.968167	43.8718
GOTERM_CC_FAT	GO:0005739~mitochondrion	81	7.07424	0.036294	ENSG00000136522, ENSG00000184584, ENSG00000108064, ENSG00000115204, ENSG00000180992, ENSG00000175193, ENSG00000148795, ENSG00000116171, ENSG00000100575, ENSG00000055950, ENSG00000178057, ENSG00000002330, ENSG00000175606, ENSG00000121310, ENSG00000221829, ENSG00000118508, ENSG00000164933, ENSG00000140284, ENSG00000169682, ENSG00000136877, ENSG00000133027, ENSG00000130347, ENSG00000131844, ENSG0000…	774	1087	12782	1.23059	1	0.619224	40.754
GOTERM_BP_FAT	GO:0032101~regulation of response to external stimulus	16	1.39738	0.0371068	ENSG00000134460, ENSG00000109471, ENSG00000197471, ENSG00000122861, ENSG00000122585, ENSG00000187094, ENSG00000161570, ENSG00000134352, ENSG00000170989, ENSG00000127324, ENSG00000186951, ENSG00000145623, ENSG00000136869, ENSG00000174697, ENSG00000064932, ENSG00000067182	770	159	13528	1.76793	1	0.713942	49.3984
GOTERM_BP_FAT	GO:0045597~positive regulation of cell differentiation	21	1.83406	0.0371477	ENSG00000134460, ENSG00000196584, ENSG00000109471, ENSG00000049130, ENSG00000069764, ENSG00000019582, ENSG00000138684, ENSG00000146674, ENSG00000107779, ENSG00000161570, ENSG00000134086, ENSG00000134352, ENSG00000002330, ENSG00000177606, ENSG00000104432, ENSG00000156642, ENSG00000164400, ENSG00000174697, ENSG00000112305, ENSG00000163273, ENSG00000121594	770	229	13528	1.61112	1	0.710427	49.4371
GOTERM_BP_FAT	GO:0042325~regulation of phosphorylation	37	3.23144	0.0371742	ENSG00000109471, ENSG00000102468, ENSG00000174130, ENSG00000107779, ENSG00000167965, ENSG00000180353, ENSG00000171517, ENSG00000154096, ENSG00000134352, ENSG00000145431, ENSG00000177606, ENSG00000064547, ENSG00000164400, ENSG00000102760, ENSG00000110092, ENSG00000143125, ENSG00000010610, ENSG00000121594, ENSG00000113328, ENSG00000167815, ENSG00000112559, ENSG00000168734, ENSG00000049130, ENSG0000…	770	466	13528	1.39495	1	0.706803	49.4622
GOTERM_BP_FAT	GO:0034470~ncRNA processing	18	1.57205	0.0376661	ENSG00000107833, ENSG00000122687, ENSG00000104356, ENSG00000031698, ENSG00000130299, ENSG00000108651, ENSG00000101361, ENSG00000111641, ENSG00000170515, ENSG00000164934, ENSG00000213339, ENSG00000167112, ENSG00000163684, ENSG00000141642, ENSG00000117133, ENSG00000138442, ENSG00000124217, ENSG00000126814	770	187	13528	1.69112	1	0.707777	49.9253
GOTERM_BP_FAT	GO:0051054~positive regulation of DNA metabolic process	8	0.69869	0.0384035	ENSG00000145431, ENSG00000163961, ENSG00000087206, ENSG00000177606, ENSG00000109471, ENSG00000049130, ENSG00000164400, ENSG00000113520	770	56	13528	2.50983	1	0.711076	50.6121
GOTERM_BP_FAT	GO:0002764~immune response-regulating signal transduction	8	0.69869	0.0384035	ENSG00000177455, ENSG00000105369, ENSG00000174130, ENSG00000136869, ENSG00000134242, ENSG00000175104, ENSG00000196664, ENSG00000154096	770	56	13528	2.50983	1	0.711076	50.6121
GOTERM_BP_FAT	GO:0006071~glycerol metabolic process	5	0.436681	0.0387065	ENSG00000167588, ENSG00000166391, ENSG00000175066, ENSG00000120053, ENSG00000153982	770	23	13528	3.81931	1	0.710195	50.8917
GOTERM_BP_FAT	GO:0042531~positive regulation of tyrosine phosphorylation of STAT protein	5	0.436681	0.0387065	ENSG00000134352, ENSG00000109471, ENSG00000164400, ENSG00000113520, ENSG00000180353	770	23	13528	3.81931	1	0.710195	50.8917
BIOCARTA	h_thelperPathway:T Helper Cell Surface Molecules	4	0.349345	0.0397978	ENSG00000160654, ENSG00000010610, ENSG00000167286, ENSG00000154096	96	12	1437	4.98958	0.998911	0.531434	39.0101
GOTERM_BP_FAT	GO:0007059~chromosome segregation	10	0.873362	0.0399	ENSG00000120498, ENSG00000080986, ENSG00000152253, ENSG00000138092, ENSG00000167842, ENSG00000153044, ENSG00000129810, ENSG00000160783, ENSG00000100038, ENSG00000163535	770	81	13528	2.16899	1	0.717578	51.9785
GOTERM_BP_FAT	GO:0043122~regulation of I-kappaB kinase/NF-kappaB cascade	12	1.04803	0.0405598	ENSG00000137752, ENSG00000143369, ENSG00000165233, ENSG00000100292, ENSG00000174130, ENSG00000162924, ENSG00000136869, ENSG00000198553, ENSG00000145632, ENSG00000067182, ENSG00000175104, ENSG00000100097	770	107	13528	1.97034	1	0.719892	52.5696
KEGG_PATHWAY	hsa00565:Ether lipid metabolism	6	0.524017	0.0408623	ENSG00000127472, ENSG00000069764, ENSG00000117215, ENSG00000169692, ENSG00000146070, ENSG00000123739	281	35	5085	3.10219	0.999018	0.536762	39.7663
GOTERM_BP_FAT	GO:0001666~response to hypoxia	14	1.22271	0.0413566	ENSG00000137752, ENSG00000073050, ENSG00000122861, ENSG00000100292, ENSG00000106991, ENSG00000004468, ENSG00000134086, ENSG00000186951, ENSG00000087250, ENSG00000110911, ENSG00000168447, ENSG00000163273, ENSG00000124440, ENSG00000178473	770	134	13528	1.83555	1	0.72335	53.2741
GOTERM_BP_FAT	GO:0052509~positive regulation by symbiont of host defense response	3	0.262009	0.041543	ENSG00000174130, ENSG00000136869, ENSG00000196664	770	6	13528	8.78442	1	0.721409	53.4376
GOTERM_BP_FAT	GO:0052255~modulation by organism of defense response of other organism during symbiotic interaction	3	0.262009	0.041543	ENSG00000174130, ENSG00000136869, ENSG00000196664	770	6	13528	8.78442	1	0.721409	53.4376
GOTERM_BP_FAT	GO:0052572~response to host immune response	3	0.262009	0.041543	ENSG00000174130, ENSG00000136869, ENSG00000196664	770	6	13528	8.78442	1	0.721409	53.4376
GOTERM_BP_FAT	GO:0052564~response to immune response of other organism during symbiotic interaction	3	0.262009	0.041543	ENSG00000174130, ENSG00000136869, ENSG00000196664	770	6	13528	8.78442	1	0.721409	53.4376
GOTERM_BP_FAT	GO:0052510~positive regulation by organism of defense response of other organism during symbiotic interaction	3	0.262009	0.041543	ENSG00000174130, ENSG00000136869, ENSG00000196664	770	6	13528	8.78442	1	0.721409	53.4376
GOTERM_BP_FAT	GO:0050748~negative regulation of lipoprotein metabolic process	3	0.262009	0.041543	ENSG00000204444, ENSG00000138448, ENSG00000005421	770	6	13528	8.78442	1	0.721409	53.4376
GOTERM_BP_FAT	GO:0052031~modulation by symbiont of host defense response	3	0.262009	0.041543	ENSG00000174130, ENSG00000136869, ENSG00000196664	770	6	13528	8.78442	1	0.721409	53.4376
GOTERM_BP_FAT	GO:0042559~pteridine and derivative biosynthetic process	4	0.349345	0.041628	ENSG00000132570, ENSG00000124615, ENSG00000136877, ENSG00000124217	770	14	13528	5.01967	1	0.718606	53.5119
GOTERM_BP_FAT	GO:0002695~negative regulation of leukocyte activation	8	0.69869	0.0417234	ENSG00000167815, ENSG00000134460, ENSG00000109471, ENSG00000197471, ENSG00000019582, ENSG00000100292, ENSG00000164305, ENSG00000101425	770	57	13528	2.4658	1	0.715923	53.5952
GOTERM_BP_FAT	GO:0001525~angiogenesis	15	1.31004	0.0421795	ENSG00000164035, ENSG00000121075, ENSG00000123342, ENSG00000122861, ENSG00000106991, ENSG00000100292, ENSG00000154096, ENSG00000134086, ENSG00000170989, ENSG00000177606, ENSG00000153989, ENSG00000165197, ENSG00000143125, ENSG00000166825, ENSG00000138792	770	148	13528	1.78062	1	0.716406	53.9915
SP_PIR_KEYWORDS	immune response	21	1.83406	0.0427569	ENSG00000109471, ENSG00000163154, ENSG00000203896, ENSG00000184584, ENSG00000160703, ENSG00000019582, ENSG00000019169, ENSG00000174130, ENSG00000105369, ENSG00000130529, ENSG00000160223, ENSG00000196664, ENSG00000157131, ENSG00000101347, ENSG00000134258, ENSG00000173762, ENSG00000136869, ENSG00000112936, ENSG00000010610, ENSG00000109943, ENSG00000137078	1136	224	19235	1.5874	1	0.696675	47.115
GOTERM_CC_FAT	GO:0044427~chromosomal part	33	2.8821	0.0432576	ENSG00000149115, ENSG00000117748, ENSG00000104320, ENSG00000151725, ENSG00000138092, ENSG00000167842, ENSG00000160783, ENSG00000177606, ENSG00000156970, ENSG00000120498, ENSG00000102384, ENSG00000152253, ENSG00000142856, ENSG00000153044, ENSG00000129810, ENSG00000196199, ENSG00000134046, ENSG00000165416, ENSG00000077463, ENSG00000080986, ENSG00000100162, ENSG00000012061, ENSG00000186871, ENSG0000…	774	386	12782	1.41184	1	0.664048	46.5359
SMART	SM00192:LDLa	7	0.611354	0.0434649	ENSG00000157131, ENSG00000166145, ENSG00000203985, ENSG00000149418, ENSG00000112936, ENSG00000137747, ENSG00000167775	472	50	9079	2.69292	0.999995	0.99773	44.3233
INTERPRO	IPR010844:Occludin and RNA polymerase II elongation factor ELL domain	3	0.262009	0.0435136	ENSG00000152939, ENSG00000128886, ENSG00000099330	972	6	16659	8.56944	1	0.999565	51.9301
INTERPRO	IPR000445:Helix-hairpin-helix motif	3	0.262009	0.0435136	ENSG00000065057, ENSG00000012061, ENSG00000132781	972	6	16659	8.56944	1	0.999565	51.9301
INTERPRO	IPR009168:Insulin-like growth factor binding protein	3	0.262009	0.0435136	ENSG00000141753, ENSG00000146674, ENSG00000115461	972	6	16659	8.56944	1	0.999565	51.9301
GOTERM_BP_FAT	GO:0042592~homeostatic process	55	4.80349	0.0436073	ENSG00000138449, ENSG00000149115, ENSG00000138386, ENSG00000108556, ENSG00000115204, ENSG00000004468, ENSG00000215203, ENSG00000171517, ENSG00000134352, ENSG00000002330, ENSG00000140285, ENSG00000112936, ENSG00000119782, ENSG00000101670, ENSG00000204444, ENSG00000167815, ENSG00000134460, ENSG00000131269, ENSG00000103274, ENSG00000170989, ENSG00000104432, ENSG00000087250, ENSG00000102891, ENSG0000…	770	751	13528	1.28667	1	0.725087	55.2115
GOTERM_BP_FAT	GO:0019221~cytokine-mediated signaling pathway	9	0.786026	0.0443369	ENSG00000134352, ENSG00000067082, ENSG00000002330, ENSG00000103490, ENSG00000067182, ENSG00000174697, ENSG00000149600, ENSG00000108342, ENSG00000147896	770	70	13528	2.25885	1	0.727712	55.823
GOTERM_BP_FAT	GO:0002274~myeloid leukocyte activation	7	0.611354	0.0446756	ENSG00000164400, ENSG00000174130, ENSG00000136869, ENSG00000141316, ENSG00000064932, ENSG00000175104, ENSG00000196664	770	46	13528	2.67352	1	0.727112	56.1042
GOTERM_BP_FAT	GO:0045089~positive regulation of innate immune response	7	0.611354	0.0446756	ENSG00000138684, ENSG00000174130, ENSG00000136869, ENSG00000109943, ENSG00000196664, ENSG00000147896, ENSG00000150637	770	46	13528	2.67352	1	0.727112	56.1042
GOTERM_MF_FAT	GO:0051539~4 iron, 4 sulfur cluster binding	5	0.436681	0.0451197	ENSG00000145996, ENSG00000065057, ENSG00000124615, ENSG00000103274, ENSG00000132781	712	25	12983	3.64691	1	0.980246	51.4808
GOTERM_BP_FAT	GO:0050708~regulation of protein secretion	8	0.69869	0.045224	ENSG00000109471, ENSG00000137752, ENSG00000103490, ENSG00000109943, ENSG00000102245, ENSG00000117586, ENSG00000175104, ENSG00000136770	770	58	13528	2.42329	1	0.728208	56.5559
GOTERM_BP_FAT	GO:0010627~regulation of protein kinase cascade	22	1.9214	0.0460789	ENSG00000112559, ENSG00000117691, ENSG00000109471, ENSG00000143369, ENSG00000137752, ENSG00000100292, ENSG00000174130, ENSG00000198553, ENSG00000175104, ENSG00000180353, ENSG00000171517, ENSG00000134352, ENSG00000064547, ENSG00000165233, ENSG00000164400, ENSG00000162924, ENSG00000136869, ENSG00000113520, ENSG00000145632, ENSG00000174697, ENSG00000067182, ENSG00000100097	770	249	13528	1.55227	1	0.731698	57.2514
GOTERM_BP_FAT	GO:0006979~response to oxidative stress	16	1.39738	0.0466519	ENSG00000167815, ENSG00000100292, ENSG00000158615, ENSG00000004468, ENSG00000184752, ENSG00000167419, ENSG00000012061, ENSG00000161570, ENSG00000177606, ENSG00000087250, ENSG00000110911, ENSG00000137074, ENSG00000136936, ENSG00000136869, ENSG00000184983, ENSG00000087258	770	164	13528	1.71403	1	0.732911	57.7116
SP_PIR_KEYWORDS	membrane	396	34.5852	0.0483248	ENSG00000198715, ENSG00000179256, ENSG00000015413, ENSG00000197140, ENSG00000144120, ENSG00000088543, ENSG00000136770, ENSG00000147535, ENSG00000140284, ENSG00000152910, ENSG00000130643, ENSG00000075790, ENSG00000197150, ENSG00000141316, ENSG00000156675, ENSG00000169857, ENSG00000127838, ENSG00000152700, ENSG00000196792, ENSG00000053918, ENSG00000146276, ENSG00000067182, ENSG00000186187, ENSG0000…	1136	6256	19235	1.0718	1	0.724128	51.4267
GOTERM_BP_FAT	GO:0043123~positive regulation of I-kappaB kinase/NF-kappaB cascade	11	0.960699	0.0485962	ENSG00000137752, ENSG00000143369, ENSG00000100292, ENSG00000174130, ENSG00000162924, ENSG00000136869, ENSG00000198553, ENSG00000145632, ENSG00000067182, ENSG00000175104, ENSG00000100097	770	97	13528	1.99234	1	0.744382	59.2386
GOTERM_BP_FAT	GO:0042116~macrophage activation	4	0.349345	0.0498987	ENSG00000174130, ENSG00000136869, ENSG00000064932, ENSG00000196664	770	15	13528	4.68502	1	0.750665	60.2323
GOTERM_BP_FAT	GO:0007005~mitochondrion organization	14	1.22271	0.0503646	ENSG00000108064, ENSG00000049883, ENSG00000164347, ENSG00000164305, ENSG00000115204, ENSG00000100575, ENSG00000187094, ENSG00000178057, ENSG00000006695, ENSG00000175606, ENSG00000177606, ENSG00000134809, ENSG00000221829, ENSG00000109519	770	138	13528	1.78235	1	0.750861	60.5821
GOTERM_BP_FAT	GO:0019400~alditol metabolic process	5	0.436681	0.0506004	ENSG00000167588, ENSG00000166391, ENSG00000175066, ENSG00000120053, ENSG00000153982	770	25	13528	3.51377	1	0.749442	60.758
GOTERM_BP_FAT	GO:0010743~regulation of foam cell differentiation	5	0.436681	0.0506004	ENSG00000186951, ENSG00000131408, ENSG00000138448, ENSG00000069764, ENSG00000164400	770	25	13528	3.51377	1	0.749442	60.758
GOTERM_CC_FAT	GO:0045121~membrane raft	15	1.31004	0.0507806	ENSG00000117758, ENSG00000130300, ENSG00000186907, ENSG00000100292, ENSG00000105369, ENSG00000107779, ENSG00000154096, ENSG00000023445, ENSG00000102934, ENSG00000136869, ENSG00000148175, ENSG00000010610, ENSG00000067182, ENSG00000069849, ENSG00000150637	774	143	12782	1.73226	1	0.704135	52.1902
GOTERM_MF_FAT	GO:0004518~nuclease activity	15	1.31004	0.0514268	ENSG00000078177, ENSG00000169598, ENSG00000104356, ENSG00000203705, ENSG00000081177, ENSG00000012061, ENSG00000132781, ENSG00000137976, ENSG00000065057, ENSG00000163684, ENSG00000141642, ENSG00000137074, ENSG00000076043, ENSG00000113522, ENSG00000178997	712	158	12983	1.73113	1	0.983653	56.2649
SP_PIR_KEYWORDS	transit peptide	38	3.31878	0.0525934	ENSG00000136522, ENSG00000104823, ENSG00000108064, ENSG00000130299, ENSG00000160703, ENSG00000180992, ENSG00000175193, ENSG00000116171, ENSG00000055950, ENSG00000175606, ENSG00000121310, ENSG00000120832, ENSG00000167799, ENSG00000136877, ENSG00000130347, ENSG00000131844, ENSG00000137714, ENSG00000197150, ENSG00000131269, ENSG00000164347, ENSG00000116898, ENSG00000107951, ENSG00000080819, ENSG0000…	1136	476	19235	1.35173	1	0.738377	54.508
SP_PIR_KEYWORDS	neuropeptide	6	0.524017	0.052903	ENSG00000166922, ENSG00000115138, ENSG00000139574, ENSG00000122585, ENSG00000168081, ENSG00000187094	1136	35	19235	2.90267	1	0.724815	54.7243
GOTERM_BP_FAT	GO:0009451~RNA modification	7	0.611354	0.0532716	ENSG00000145996, ENSG00000122687, ENSG00000213339, ENSG00000167112, ENSG00000130299, ENSG00000124701, ENSG00000124217	770	48	13528	2.56212	1	0.764576	62.7001
GOTERM_MF_FAT	GO:0003684~damaged DNA binding	7	0.611354	0.0542219	ENSG00000221829, ENSG00000073050, ENSG00000104320, ENSG00000136936, ENSG00000137074, ENSG00000171320, ENSG00000012061	712	50	12983	2.55284	1	0.981858	58.2405
INTERPRO	IPR002198:Short-chain dehydrogenase/reductase SDR	8	0.69869	0.0547086	ENSG00000086696, ENSG00000204228, ENSG00000167536, ENSG00000157379, ENSG00000100612, ENSG00000149084, ENSG00000116171, ENSG00000109016	972	59	16659	2.32392	1	0.999834	60.4009
GOTERM_MF_FAT	GO:0008235~metalloexopeptidase activity	6	0.524017	0.0547102	ENSG00000124299, ENSG00000165078, ENSG00000015413, ENSG00000135678, ENSG00000172878, ENSG00000138792	712	38	12983	2.87914	1	0.976661	58.577
SMART	SM00207:TNF	4	0.349345	0.054866	ENSG00000125726, ENSG00000125735, ENSG00000102245, ENSG00000117586	472	17	9079	4.52592	1	0.994223	52.4612
SP_PIR_KEYWORDS	nad	18	1.57205	0.05509	ENSG00000167536, ENSG00000164904, ENSG00000077463, ENSG00000004468, ENSG00000106348, ENSG00000109016, ENSG00000163738, ENSG00000167588, ENSG00000204228, ENSG00000086696, ENSG00000109743, ENSG00000100612, ENSG00000166394, ENSG00000154814, ENSG00000184983, ENSG00000090266, ENSG00000109929, ENSG00000112874	1136	189	19235	1.61259	1	0.724493	56.2248
GOTERM_BP_FAT	GO:0032105~negative regulation of response to extracellular stimulus	3	0.262009	0.0560048	ENSG00000186951, ENSG00000174697, ENSG00000187094	770	7	13528	7.5295	1	0.778983	64.5931
GOTERM_BP_FAT	GO:0032373~positive regulation of sterol transport	3	0.262009	0.0560048	ENSG00000101670, ENSG00000131408, ENSG00000005421	770	7	13528	7.5295	1	0.778983	64.5931
GOTERM_BP_FAT	GO:0032108~negative regulation of response to nutrient levels	3	0.262009	0.0560048	ENSG00000186951, ENSG00000174697, ENSG00000187094	770	7	13528	7.5295	1	0.778983	64.5931
GOTERM_BP_FAT	GO:0001774~microglial cell activation	3	0.262009	0.0560048	ENSG00000174130, ENSG00000136869, ENSG00000196664	770	7	13528	7.5295	1	0.778983	64.5931
GOTERM_BP_FAT	GO:0032376~positive regulation of cholesterol transport	3	0.262009	0.0560048	ENSG00000101670, ENSG00000131408, ENSG00000005421	770	7	13528	7.5295	1	0.778983	64.5931
GOTERM_BP_FAT	GO:0045084~positive regulation of interleukin-12 biosynthetic process	3	0.262009	0.0560048	ENSG00000162924, ENSG00000136869, ENSG00000175104	770	7	13528	7.5295	1	0.778983	64.5931
KEGG_PATHWAY	hsa04142:Lysosome	12	1.04803	0.0561143	ENSG00000100478, ENSG00000038002, ENSG00000197746, ENSG00000110719, ENSG00000137976, ENSG00000110911, ENSG00000114378, ENSG00000135404, ENSG00000109861, ENSG00000049860, ENSG00000174080, ENSG00000103174	281	117	5085	1.85601	0.999931	0.616591	50.4263
GOTERM_BP_FAT	GO:0000279~M phase	27	2.35808	0.0561713	ENSG00000196584, ENSG00000002016, ENSG00000104320, ENSG00000143452, ENSG00000167842, ENSG00000160783, ENSG00000134627, ENSG00000156970, ENSG00000144554, ENSG00000120498, ENSG00000172818, ENSG00000152253, ENSG00000129810, ENSG00000113328, ENSG00000165416, ENSG00000138180, ENSG00000080986, ENSG00000186871, ENSG00000177302, ENSG00000147874, ENSG00000198924, ENSG00000152240, ENSG00000113522, ENSG0000…	770	329	13528	1.44182	1	0.777111	64.7055
GOTERM_BP_FAT	GO:0031667~response to nutrient levels	18	1.57205	0.056616	ENSG00000101670, ENSG00000204444, ENSG00000134200, ENSG00000162551, ENSG00000143420, ENSG00000100292, ENSG00000004468, ENSG00000122585, ENSG00000187094, ENSG00000160783, ENSG00000086696, ENSG00000134352, ENSG00000186951, ENSG00000177606, ENSG00000110092, ENSG00000174697, ENSG00000133027, ENSG00000178473	770	197	13528	1.60527	1	0.776956	65.0039
SP_PIR_KEYWORDS	4fe-4s	5	0.436681	0.0567185	ENSG00000145996, ENSG00000065057, ENSG00000124615, ENSG00000103274, ENSG00000132781	1136	25	19235	3.38644	1	0.720638	57.3118
GOTERM_BP_FAT	GO:0006968~cellular defense response	8	0.69869	0.0568317	ENSG00000110719, ENSG00000197471, ENSG00000177455, ENSG00000113520, ENSG00000146038, ENSG00000138755, ENSG00000168329, ENSG00000161570	770	61	13528	2.30411	1	0.775416	65.1477
GOTERM_BP_FAT	GO:0002703~regulation of leukocyte mediated immunity	8	0.69869	0.0568317	ENSG00000109471, ENSG00000197471, ENSG00000138684, ENSG00000100292, ENSG00000113520, ENSG00000109943, ENSG00000175104, ENSG00000150637	770	61	13528	2.30411	1	0.775416	65.1477
GOTERM_BP_FAT	GO:0050866~negative regulation of cell activation	8	0.69869	0.0568317	ENSG00000167815, ENSG00000134460, ENSG00000109471, ENSG00000197471, ENSG00000019582, ENSG00000100292, ENSG00000164305, ENSG00000101425	770	61	13528	2.30411	1	0.775416	65.1477
GOTERM_BP_FAT	GO:0046427~positive regulation of JAK-STAT cascade	5	0.436681	0.057215	ENSG00000134352, ENSG00000109471, ENSG00000164400, ENSG00000113520, ENSG00000180353	770	26	13528	3.37862	1	0.774907	65.402
GOTERM_BP_FAT	GO:0002637~regulation of immunoglobulin production	5	0.436681	0.057215	ENSG00000109471, ENSG00000113520, ENSG00000102245, ENSG00000117586, ENSG00000175104	770	26	13528	3.37862	1	0.774907	65.402
SP_PIR_KEYWORDS	lysosome	15	1.31004	0.057337	ENSG00000198715, ENSG00000186187, ENSG00000177830, ENSG00000019582, ENSG00000049860, ENSG00000197746, ENSG00000038002, ENSG00000137976, ENSG00000117151, ENSG00000114378, ENSG00000135404, ENSG00000109861, ENSG00000134020, ENSG00000186792, ENSG00000174080	1136	149	19235	1.70459	1	0.710608	57.7181
GOTERM_BP_FAT	GO:0070482~response to oxygen levels	14	1.22271	0.0579473	ENSG00000137752, ENSG00000073050, ENSG00000122861, ENSG00000100292, ENSG00000106991, ENSG00000004468, ENSG00000134086, ENSG00000186951, ENSG00000087250, ENSG00000110911, ENSG00000168447, ENSG00000163273, ENSG00000124440, ENSG00000178473	770	141	13528	1.74442	1	0.776495	65.8829
GOTERM_BP_FAT	GO:0016053~organic acid biosynthetic process	15	1.31004	0.0580425	ENSG00000146733, ENSG00000147160, ENSG00000019582, ENSG00000165555, ENSG00000172782, ENSG00000163738, ENSG00000134824, ENSG00000127472, ENSG00000085871, ENSG00000146166, ENSG00000167720, ENSG00000169692, ENSG00000011198, ENSG00000120053, ENSG00000109929	770	155	13528	1.70021	1	0.774278	65.945
GOTERM_BP_FAT	GO:0046394~carboxylic acid biosynthetic process	15	1.31004	0.0580425	ENSG00000146733, ENSG00000147160, ENSG00000019582, ENSG00000165555, ENSG00000172782, ENSG00000163738, ENSG00000134824, ENSG00000127472, ENSG00000085871, ENSG00000146166, ENSG00000167720, ENSG00000169692, ENSG00000011198, ENSG00000120053, ENSG00000109929	770	155	13528	1.70021	1	0.774278	65.945
GOTERM_BP_FAT	GO:0060191~regulation of lipase activity	10	0.873362	0.0583783	ENSG00000170989, ENSG00000131408, ENSG00000102468, ENSG00000064547, ENSG00000088256, ENSG00000180772, ENSG00000171596, ENSG00000119782, ENSG00000011198, ENSG00000171517	770	87	13528	2.01941	1	0.773511	66.1631
GOTERM_MF_FAT	GO:0008238~exopeptidase activity	9	0.786026	0.0591288	ENSG00000124299, ENSG00000186318, ENSG00000165078, ENSG00000086205, ENSG00000015413, ENSG00000135678, ENSG00000166825, ENSG00000172878, ENSG00000138792	712	77	12983	2.13131	1	0.97761	61.5082
GOTERM_BP_FAT	GO:0051223~regulation of protein transport	12	1.04803	0.0593077	ENSG00000168734, ENSG00000112559, ENSG00000109471, ENSG00000137752, ENSG00000125735, ENSG00000103490, ENSG00000107779, ENSG00000109943, ENSG00000102245, ENSG00000117586, ENSG00000175104, ENSG00000136770	770	114	13528	1.84935	1	0.776236	66.7597
OMIM_DISEASE	Many sequence variants affecting diversity of adult human height	13	1.13537	0.0597182	ENSG00000121075, ENSG00000152705, ENSG00000115138, ENSG00000124678, ENSG00000100218, ENSG00000115380, ENSG00000213626, ENSG00000170791, ENSG00000185250, ENSG00000132570, ENSG00000184060, ENSG00000163273, ENSG00000134490	190	142	3671	1.76883	1	1	56.3841
GOTERM_BP_FAT	GO:0010558~negative regulation of macromolecule biosynthetic process	41	3.58079	0.060784	ENSG00000119042, ENSG00000126070, ENSG00000182521, ENSG00000138448, ENSG00000071282, ENSG00000138386, ENSG00000149600, ENSG00000187840, ENSG00000086102, ENSG00000087206, ENSG00000070785, ENSG00000164105, ENSG00000172818, ENSG00000136352, ENSG00000112559, ENSG00000168734, ENSG00000134046, ENSG00000124374, ENSG00000196092, ENSG00000135679, ENSG00000077092, ENSG00000077463, ENSG00000106991, ENSG0000…	770	547	13528	1.31686	1	0.781996	67.687
GOTERM_BP_FAT	GO:0006275~regulation of DNA replication	8	0.69869	0.0610749	ENSG00000145431, ENSG00000177606, ENSG00000049130, ENSG00000104320, ENSG00000164400, ENSG00000182156, ENSG00000184205, ENSG00000075131	770	62	13528	2.26695	1	0.780964	67.8668
SMART	SM00077:ITAM	3	0.262009	0.0610851	ENSG00000160654, ENSG00000105369, ENSG00000167286	472	8	9079	7.21319	1	0.986668	56.4223
SP_PIR_KEYWORDS	mitochondrion inner membrane	18	1.57205	0.064449	ENSG00000164209, ENSG00000131269, ENSG00000197150, ENSG00000115204, ENSG00000175193, ENSG00000184752, ENSG00000100575, ENSG00000178057, ENSG00000166260, ENSG00000134809, ENSG00000189043, ENSG00000164933, ENSG00000169682, ENSG00000184983, ENSG00000115520, ENSG00000090266, ENSG00000088766, ENSG00000115944	1136	193	19235	1.57917	1	0.740032	62.1378
SP_PIR_KEYWORDS	Growth factor binding	4	0.349345	0.0645421	ENSG00000119681, ENSG00000141753, ENSG00000146674, ENSG00000115461	1136	16	19235	4.23305	1	0.727747	62.1927
UP_SEQ_FEATURE	domain:Ig-like V-type	13	1.13537	0.0648168	ENSG00000154721, ENSG00000196776, ENSG00000163600, ENSG00000160223, ENSG00000154096, ENSG00000156642, ENSG00000091972, ENSG00000188389, ENSG00000109943, ENSG00000010610, ENSG00000149573, ENSG00000117090, ENSG00000121594	1136	124	19113	1.76389	1	0.999999	69.2974
UP_SEQ_FEATURE	transit peptide:Mitochondrion	37	3.23144	0.0650557	ENSG00000136522, ENSG00000104823, ENSG00000108064, ENSG00000130299, ENSG00000160703, ENSG00000180992, ENSG00000175193, ENSG00000055950, ENSG00000175606, ENSG00000121310, ENSG00000120832, ENSG00000167799, ENSG00000136877, ENSG00000130347, ENSG00000131844, ENSG00000137714, ENSG00000197150, ENSG00000131269, ENSG00000164347, ENSG00000116898, ENSG00000107951, ENSG00000080819, ENSG00000184047, ENSG0000…	1136	467	19113	1.33302	1	0.999997	69.4353
GOTERM_BP_FAT	GO:0034660~ncRNA metabolic process	20	1.74672	0.0653183	ENSG00000107833, ENSG00000122687, ENSG00000104356, ENSG00000031698, ENSG00000130299, ENSG00000108651, ENSG00000101361, ENSG00000134627, ENSG00000111641, ENSG00000170515, ENSG00000164934, ENSG00000213339, ENSG00000167112, ENSG00000163684, ENSG00000166986, ENSG00000141642, ENSG00000117133, ENSG00000138442, ENSG00000124217, ENSG00000126814	770	230	13528	1.52772	1	0.801059	70.3848
GOTERM_BP_FAT	GO:0008033~tRNA processing	9	0.786026	0.0661699	ENSG00000104356, ENSG00000031698, ENSG00000213339, ENSG00000167112, ENSG00000130299, ENSG00000163684, ENSG00000141642, ENSG00000124217, ENSG00000126814	770	76	13528	2.08052	1	0.802823	70.8671
GOTERM_BP_FAT	GO:0042113~B cell activation	9	0.786026	0.0661699	ENSG00000067082, ENSG00000089289, ENSG00000104320, ENSG00000105369, ENSG00000113520, ENSG00000102245, ENSG00000119866, ENSG00000160223, ENSG00000012061	770	76	13528	2.08052	1	0.802823	70.8671
GOTERM_BP_FAT	GO:0050727~regulation of inflammatory response	9	0.786026	0.0661699	ENSG00000134352, ENSG00000134460, ENSG00000109471, ENSG00000197471, ENSG00000145623, ENSG00000136869, ENSG00000067182, ENSG00000064932, ENSG00000161570	770	76	13528	2.08052	1	0.802823	70.8671
SP_PIR_KEYWORDS	Tight junction	8	0.69869	0.0668853	ENSG00000152939, ENSG00000154721, ENSG00000143545, ENSG00000164007, ENSG00000156282, ENSG00000170927, ENSG00000116539, ENSG00000104863	1136	61	19235	2.22062	1	0.728388	63.5501
PIR_SUPERFAMILY	PIRSF000866:phospholipase A2	3	0.262009	0.0672602	ENSG00000127472, ENSG00000069764, ENSG00000117215	406	8	7396	6.83128	1	1	63.0334
PIR_SUPERFAMILY	PIRSF005435:LPAR1/S1PR1-like lysophospholipid receptor	3	0.262009	0.0672602	ENSG00000170989, ENSG00000064547, ENSG00000171517	406	8	7396	6.83128	1	1	63.0334
GOTERM_MF_FAT	GO:0016805~dipeptidase activity	3	0.262009	0.0673096	ENSG00000124299, ENSG00000086205, ENSG00000015413	712	8	12983	6.83796	1	0.982957	66.4295
GOTERM_BP_FAT	GO:0051781~positive regulation of cell division	6	0.524017	0.0683028	ENSG00000145431, ENSG00000183742, ENSG00000165197, ENSG00000140285, ENSG00000143125, ENSG00000169605	770	39	13528	2.7029	1	0.810767	72.0428
GOTERM_BP_FAT	GO:0051004~regulation of lipoprotein lipase activity	4	0.349345	0.0686059	ENSG00000131408, ENSG00000180772, ENSG00000119782, ENSG00000011198	770	17	13528	4.13384	1	0.80976	72.2062
GOTERM_BP_FAT	GO:0032655~regulation of interleukin-12 production	4	0.349345	0.0686059	ENSG00000162924, ENSG00000136869, ENSG00000102245, ENSG00000175104	770	17	13528	4.13384	1	0.80976	72.2062
BIOCARTA	h_caspasePathway:Caspase Cascade in Apoptosis	5	0.436681	0.0686719	ENSG00000023445, ENSG00000169598, ENSG00000137752, ENSG00000176619, ENSG00000164305	96	24	1437	3.11849	0.999994	0.69736	57.9456
INTERPRO	IPR002172:Low density lipoprotein-receptor, class A, cysteine-rich	7	0.611354	0.0692617	ENSG00000157131, ENSG00000166145, ENSG00000203985, ENSG00000149418, ENSG00000112936, ENSG00000137747, ENSG00000167775	972	50	16659	2.39944	1	0.999954	69.3281
SP_PIR_KEYWORDS	hormone	10	0.873362	0.0705773	ENSG00000134200, ENSG00000149735, ENSG00000141433, ENSG00000115138, ENSG00000090534, ENSG00000135346, ENSG00000163273, ENSG00000187094, ENSG00000178473, ENSG00000159224	1136	87	19235	1.94623	1	0.736074	65.597
UP_SEQ_FEATURE	metal ion-binding site:Calcium	9	0.786026	0.0715741	ENSG00000124491, ENSG00000127472, ENSG00000069764, ENSG00000159495, ENSG00000086205, ENSG00000117215, ENSG00000123739, ENSG00000139610, ENSG00000167419	1136	74	19113	2.04626	1	0.999998	72.9804
GOTERM_BP_FAT	GO:0030888~regulation of B cell proliferation	5	0.436681	0.0717545	ENSG00000104432, ENSG00000109471, ENSG00000164305, ENSG00000004468, ENSG00000113520	770	28	13528	3.13729	1	0.821855	73.851
GOTERM_BP_FAT	GO:0050821~protein stabilization	5	0.436681	0.0717545	ENSG00000134086, ENSG00000117758, ENSG00000198625, ENSG00000178772, ENSG00000132819	770	28	13528	3.13729	1	0.821855	73.851
GOTERM_BP_FAT	GO:0031294~lymphocyte costimulation	3	0.262009	0.0719197	ENSG00000197471, ENSG00000125735, ENSG00000121594	770	8	13528	6.58831	1	0.820231	73.9347
GOTERM_BP_FAT	GO:0045075~regulation of interleukin-12 biosynthetic process	3	0.262009	0.0719197	ENSG00000162924, ENSG00000136869, ENSG00000175104	770	8	13528	6.58831	1	0.820231	73.9347
GOTERM_BP_FAT	GO:0045132~meiotic chromosome segregation	3	0.262009	0.0719197	ENSG00000120498, ENSG00000129810, ENSG00000163535	770	8	13528	6.58831	1	0.820231	73.9347
GOTERM_BP_FAT	GO:0031295~T cell costimulation	3	0.262009	0.0719197	ENSG00000197471, ENSG00000125735, ENSG00000121594	770	8	13528	6.58831	1	0.820231	73.9347
GOTERM_BP_FAT	GO:0032270~positive regulation of cellular protein metabolic process	20	1.74672	0.0722523	ENSG00000109471, ENSG00000049130, ENSG00000069764, ENSG00000135679, ENSG00000106991, ENSG00000205220, ENSG00000107779, ENSG00000167965, ENSG00000101843, ENSG00000180353, ENSG00000187094, ENSG00000134352, ENSG00000131408, ENSG00000164400, ENSG00000110092, ENSG00000136869, ENSG00000113520, ENSG00000010610, ENSG00000121594, ENSG00000133027	770	233	13528	1.50805	1	0.819362	74.1025
KEGG_PATHWAY	hsa04660:T cell receptor signaling pathway	11	0.960699	0.0723728	ENSG00000135605, ENSG00000177606, ENSG00000109471, ENSG00000160654, ENSG00000188389, ENSG00000164400, ENSG00000163600, ENSG00000113520, ENSG00000010610, ENSG00000102245, ENSG00000167286	281	108	5085	1.84312	0.999996	0.678163	59.8614
INTERPRO	IPR006052:Tumor Necrosis Factor	4	0.349345	0.072877	ENSG00000125726, ENSG00000125735, ENSG00000102245, ENSG00000117586	972	17	16659	4.03268	1	0.999931	71.2319
GOTERM_BP_FAT	GO:0051094~positive regulation of developmental process	23	2.00873	0.0741761	ENSG00000134460, ENSG00000196584, ENSG00000109471, ENSG00000069764, ENSG00000049130, ENSG00000019582, ENSG00000138684, ENSG00000146674, ENSG00000107779, ENSG00000161570, ENSG00000134086, ENSG00000134352, ENSG00000002330, ENSG00000177606, ENSG00000104432, ENSG00000143494, ENSG00000156642, ENSG00000164400, ENSG00000174697, ENSG00000067182, ENSG00000112305, ENSG00000163273, ENSG00000121594	770	278	13528	1.45354	1	0.825425	75.0531
GOTERM_CC_FAT	GO:0031225~anchored to membrane	20	1.74672	0.0744096	ENSG00000091844, ENSG00000167434, ENSG00000162551, ENSG00000186907, ENSG00000135678, ENSG00000015413, ENSG00000158985, ENSG00000170927, ENSG00000213578, ENSG00000213420, ENSG00000154096, ENSG00000147509, ENSG00000109927, ENSG00000166569, ENSG00000109743, ENSG00000179399, ENSG00000100302, ENSG00000118507, ENSG00000048545, ENSG00000131378	774	220	12782	1.50129	1	0.820321	66.5421
GOTERM_BP_FAT	GO:0019751~polyol metabolic process	6	0.524017	0.0745855	ENSG00000167588, ENSG00000166391, ENSG00000175066, ENSG00000137825, ENSG00000120053, ENSG00000153982	770	40	13528	2.63532	1	0.824886	75.251
GOTERM_BP_FAT	GO:0050796~regulation of insulin secretion	6	0.524017	0.0745855	ENSG00000198643, ENSG00000053918, ENSG00000123836, ENSG00000004468, ENSG00000174697, ENSG00000178473	770	40	13528	2.63532	1	0.824886	75.251
GOTERM_BP_FAT	GO:0009890~negative regulation of biosynthetic process	42	3.66812	0.0747793	ENSG00000119042, ENSG00000126070, ENSG00000182521, ENSG00000138448, ENSG00000071282, ENSG00000138386, ENSG00000149600, ENSG00000187840, ENSG00000086102, ENSG00000087206, ENSG00000070785, ENSG00000164105, ENSG00000172818, ENSG00000136352, ENSG00000112559, ENSG00000168734, ENSG00000134046, ENSG00000124374, ENSG00000196092, ENSG00000135679, ENSG00000077092, ENSG00000077463, ENSG00000106991, ENSG0000…	770	573	13528	1.28777	1	0.823439	75.3442
INTERPRO	IPR003110:Phosphorylated immunoreceptor signaling ITAM	3	0.262009	0.0751856	ENSG00000160654, ENSG00000105369, ENSG00000167286	972	8	16659	6.42708	1	0.999885	72.3889
INTERPRO	IPR003529:Long hematopoietin receptor, gp130 family 2, conserved site	3	0.262009	0.0751856	ENSG00000134352, ENSG00000081985, ENSG00000145623	972	8	16659	6.42708	1	0.999885	72.3889
GOTERM_BP_FAT	GO:0009991~response to extracellular stimulus	19	1.65939	0.0766531	ENSG00000101670, ENSG00000204444, ENSG00000134200, ENSG00000162551, ENSG00000143420, ENSG00000100292, ENSG00000167580, ENSG00000004468, ENSG00000122585, ENSG00000187094, ENSG00000160783, ENSG00000086696, ENSG00000134352, ENSG00000186951, ENSG00000177606, ENSG00000110092, ENSG00000174697, ENSG00000133027, ENSG00000178473	770	220	13528	1.51731	1	0.829024	76.2284
SP_PIR_KEYWORDS	dipeptidase	3	0.262009	0.0768369	ENSG00000124299, ENSG00000086205, ENSG00000015413	1136	8	19235	6.34958	1	0.755402	68.8247
INTERPRO	IPR004843:Metallophosphoesterase	5	0.436681	0.0772189	ENSG00000086717, ENSG00000154889, ENSG00000170222, ENSG00000183760, ENSG00000130768	972	28	16659	3.06052	1	0.999817	73.3717
SP_PIR_KEYWORDS	transmembrane	315	27.5109	0.0782579	ENSG00000198715, ENSG00000120949, ENSG00000179256, ENSG00000197140, ENSG00000088543, ENSG00000144120, ENSG00000197467, ENSG00000134824, ENSG00000160055, ENSG00000136770, ENSG00000171517, ENSG00000168418, ENSG00000175606, ENSG00000157131, ENSG00000149150, ENSG00000147535, ENSG00000120160, ENSG00000164933, ENSG00000140284, ENSG00000126460, ENSG00000154025, ENSG00000152910, ENSG00000161929, ENSG0000…	1136	4973	19235	1.07252	1	0.751029	69.517
GOTERM_BP_FAT	GO:0019438~aromatic compound biosynthetic process	4	0.349345	0.0789813	ENSG00000132570, ENSG00000124615, ENSG00000136877, ENSG00000124217	770	18	13528	3.90418	1	0.836157	77.2854
GOTERM_BP_FAT	GO:0002275~myeloid cell activation during immune response	4	0.349345	0.0789813	ENSG00000174130, ENSG00000136869, ENSG00000064932, ENSG00000196664	770	18	13528	3.90418	1	0.836157	77.2854
SP_PIR_KEYWORDS	iron	24	2.09607	0.0792025	ENSG00000138449, ENSG00000145996, ENSG00000117691, ENSG00000151790, ENSG00000137714, ENSG00000100292, ENSG00000124615, ENSG00000103274, ENSG00000148795, ENSG00000080819, ENSG00000174151, ENSG00000134824, ENSG00000167419, ENSG00000132781, ENSG00000086717, ENSG00000110911, ENSG00000213930, ENSG00000065057, ENSG00000213931, ENSG00000183760, ENSG00000188676, ENSG00000197580, ENSG00000109929, ENSG0000…	1136	285	19235	1.42587	1	0.744683	69.9693
GOTERM_BP_FAT	GO:0002831~regulation of response to biotic stimulus	5	0.436681	0.0796636	ENSG00000164136, ENSG00000197471, ENSG00000185436, ENSG00000109943, ENSG00000150637	770	29	13528	3.02911	1	0.836659	77.5866
GOTERM_MF_FAT	GO:0030145~manganese ion binding	14	1.22271	0.0798385	ENSG00000124299, ENSG00000103502, ENSG00000107779, ENSG00000100034, ENSG00000131386, ENSG00000166532, ENSG00000086717, ENSG00000110911, ENSG00000167799, ENSG00000189283, ENSG00000109956, ENSG00000076043, ENSG00000106772, ENSG00000112874	712	154	12983	1.65769	1	0.989707	72.8385
SP_PIR_KEYWORDS	spermatogenesis	12	1.04803	0.080894	ENSG00000134627, ENSG00000112214, ENSG00000086288, ENSG00000196092, ENSG00000141933, ENSG00000152705, ENSG00000179580, ENSG00000124678, ENSG00000102904, ENSG00000204188, ENSG00000124733, ENSG00000188782	1136	116	19235	1.75161	1	0.741956	70.7636
GOTERM_BP_FAT	GO:0002761~regulation of myeloid leukocyte differentiation	6	0.524017	0.0811709	ENSG00000177606, ENSG00000049130, ENSG00000136869, ENSG00000113520, ENSG00000160783, ENSG00000161570	770	41	13528	2.57105	1	0.84029	78.2388
UP_SEQ_FEATURE	transmembrane region	313	27.3362	0.0813992	ENSG00000198715, ENSG00000120949, ENSG00000179256, ENSG00000197140, ENSG00000088543, ENSG00000144120, ENSG00000197467, ENSG00000134824, ENSG00000160055, ENSG00000136770, ENSG00000171517, ENSG00000168418, ENSG00000175606, ENSG00000149150, ENSG00000147535, ENSG00000120160, ENSG00000164933, ENSG00000140284, ENSG00000126460, ENSG00000154025, ENSG00000152910, ENSG00000161929, ENSG00000148602, ENSG0000…	1136	4911	19113	1.07232	1	0.999999	77.5993
SMART	SM00121:IB	4	0.349345	0.082127	ENSG00000141753, ENSG00000146674, ENSG00000136999, ENSG00000115461	472	20	9079	3.84703	1	0.99087	67.6747
GOTERM_BP_FAT	GO:0070201~regulation of establishment of protein localization	12	1.04803	0.0830247	ENSG00000168734, ENSG00000112559, ENSG00000109471, ENSG00000137752, ENSG00000125735, ENSG00000103490, ENSG00000107779, ENSG00000109943, ENSG00000102245, ENSG00000117586, ENSG00000175104, ENSG00000136770	770	121	13528	1.74236	1	0.845064	79.0163
SP_PIR_KEYWORDS	membrane protein	9	0.786026	0.0834791	ENSG00000134352, ENSG00000167434, ENSG00000109743, ENSG00000173762, ENSG00000091972, ENSG00000077782, ENSG00000015413, ENSG00000112936, ENSG00000148175	1136	77	19235	1.97909	1	0.743303	71.9398
GOTERM_MF_FAT	GO:0004620~phospholipase activity	9	0.786026	0.0838556	ENSG00000101670, ENSG00000127472, ENSG00000069764, ENSG00000139151, ENSG00000100292, ENSG00000117215, ENSG00000182156, ENSG00000123739, ENSG00000130768	712	83	12983	1.97724	1	0.989426	74.6376
GOTERM_BP_FAT	GO:0002706~regulation of lymphocyte mediated immunity	7	0.611354	0.0846891	ENSG00000109471, ENSG00000197471, ENSG00000138684, ENSG00000113520, ENSG00000109943, ENSG00000175104, ENSG00000150637	770	54	13528	2.27744	1	0.848978	79.6919
UP_SEQ_FEATURE	domain:Ig-like C2-type	11	0.960699	0.0851758	ENSG00000154721, ENSG00000134352, ENSG00000105711, ENSG00000148602, ENSG00000156642, ENSG00000091972, ENSG00000105369, ENSG00000109943, ENSG00000117090, ENSG00000160223, ENSG00000121594	1136	103	19113	1.79683	1	0.999999	79.1678
GOTERM_BP_FAT	GO:0002253~activation of immune response	10	0.873362	0.0859643	ENSG00000157131, ENSG00000177455, ENSG00000105369, ENSG00000174130, ENSG00000136869, ENSG00000134242, ENSG00000112936, ENSG00000175104, ENSG00000196664, ENSG00000154096	770	94	13528	1.86902	1	0.851414	80.1956
SP_PIR_KEYWORDS	growth factor	13	1.13537	0.0862555	ENSG00000109471, ENSG00000049130, ENSG00000183742, ENSG00000136999, ENSG00000108342, ENSG00000145431, ENSG00000104432, ENSG00000165197, ENSG00000164400, ENSG00000140285, ENSG00000113520, ENSG00000143125, ENSG00000167775	1136	131	19235	1.6803	1	0.745409	73.1538
INTERPRO	IPR002347:Glucose/ribitol dehydrogenase	7	0.611354	0.0866739	ENSG00000086696, ENSG00000204228, ENSG00000167536, ENSG00000157379, ENSG00000100612, ENSG00000149084, ENSG00000109016	972	53	16659	2.26363	1	0.999878	77.5251
GOTERM_CC_FAT	GO:0005773~vacuole	22	1.9214	0.0870401	ENSG00000107521, ENSG00000198715, ENSG00000186187, ENSG00000177830, ENSG00000019582, ENSG00000119655, ENSG00000049860, ENSG00000141316, ENSG00000038002, ENSG00000197746, ENSG00000092531, ENSG00000127324, ENSG00000137976, ENSG00000110911, ENSG00000117151, ENSG00000114378, ENSG00000109861, ENSG00000135404, ENSG00000134020, ENSG00000120053, ENSG00000186792, ENSG00000174080	774	252	12782	1.44172	1	0.854174	72.4574
GOTERM_BP_FAT	GO:0050729~positive regulation of inflammatory response	5	0.436681	0.0879852	ENSG00000134352, ENSG00000145623, ENSG00000136869, ENSG00000067182, ENSG00000161570	770	30	13528	2.92814	1	0.856278	80.9698
GOTERM_BP_FAT	GO:0031647~regulation of protein stability	6	0.524017	0.0880548	ENSG00000134086, ENSG00000117758, ENSG00000198625, ENSG00000178772, ENSG00000132819, ENSG00000137074	770	42	13528	2.50983	1	0.854561	80.9959
GOTERM_BP_FAT	GO:0001649~osteoblast differentiation	6	0.524017	0.0880548	ENSG00000119042, ENSG00000146674, ENSG00000204681, ENSG00000018408, ENSG00000160783, ENSG00000115461	770	42	13528	2.50983	1	0.854561	80.9959
SP_PIR_KEYWORDS	innate immunity	9	0.786026	0.0884736	ENSG00000157131, ENSG00000101347, ENSG00000163154, ENSG00000184584, ENSG00000160703, ENSG00000019169, ENSG00000174130, ENSG00000136869, ENSG00000112936	1136	78	19235	1.95372	1	0.745127	74.0884
GOTERM_BP_FAT	GO:0075136~response to host	3	0.262009	0.0890764	ENSG00000174130, ENSG00000136869, ENSG00000196664	770	9	13528	5.85628	1	0.856007	81.3758
GOTERM_BP_FAT	GO:0052173~response to defenses of other organism during symbiotic interaction	3	0.262009	0.0890764	ENSG00000174130, ENSG00000136869, ENSG00000196664	770	9	13528	5.85628	1	0.856007	81.3758
GOTERM_BP_FAT	GO:0052200~response to host defenses	3	0.262009	0.0890764	ENSG00000174130, ENSG00000136869, ENSG00000196664	770	9	13528	5.85628	1	0.856007	81.3758
GOTERM_BP_FAT	GO:0044003~modification by symbiont of host morphology or physiology	3	0.262009	0.0890764	ENSG00000174130, ENSG00000136869, ENSG00000196664	770	9	13528	5.85628	1	0.856007	81.3758
GOTERM_CC_FAT	GO:0000267~cell fraction	77	6.72489	0.0914444	ENSG00000167434, ENSG00000004468, ENSG00000000419, ENSG00000169903, ENSG00000134824, ENSG00000136770, ENSG00000128294, ENSG00000085871, ENSG00000086205, ENSG00000139574, ENSG00000102245, ENSG00000133027, ENSG00000159224, ENSG00000107521, ENSG00000166145, ENSG00000197150, ENSG00000106991, ENSG00000175104, ENSG00000169857, ENSG00000164136, ENSG00000092531, ENSG00000112782, ENSG00000213930, ENSG0000…	774	1083	12782	1.17414	1	0.855637	74.2802
SMART	SM00085:PA2c	3	0.262009	0.0917152	ENSG00000127472, ENSG00000069764, ENSG00000117215	472	10	9079	5.77055	1	0.987637	71.8523
GOTERM_CC_FAT	GO:0043235~receptor complex	12	1.04803	0.0919659	ENSG00000134352, ENSG00000138448, ENSG00000160654, ENSG00000185436, ENSG00000145623, ENSG00000108556, ENSG00000105369, ENSG00000106991, ENSG00000174343, ENSG00000136869, ENSG00000010610, ENSG00000167286	774	116	12782	1.70837	1	0.844694	74.4885
BIOCARTA	h_tollPathway:Toll-Like Receptor Pathway	6	0.524017	0.0920869	ENSG00000186951, ENSG00000177606, ENSG00000174130, ENSG00000136869, ENSG00000175104, ENSG00000196664	96	37	1437	2.42736	1	0.771323	69.156
GOTERM_BP_FAT	GO:0010608~posttranscriptional regulation of gene expression	18	1.57205	0.0929414	ENSG00000117758, ENSG00000126070, ENSG00000109618, ENSG00000124374, ENSG00000132819, ENSG00000158615, ENSG00000178772, ENSG00000163412, ENSG00000136770, ENSG00000100664, ENSG00000187840, ENSG00000134627, ENSG00000134086, ENSG00000170515, ENSG00000198625, ENSG00000070785, ENSG00000137074, ENSG00000115461	770	211	13528	1.49876	1	0.866337	82.7491
INTERPRO	IPR000994:Peptidase M24, structural domain	3	0.262009	0.0930328	ENSG00000124299, ENSG00000170515, ENSG00000172878	972	9	16659	5.71296	1	0.999884	79.9674
GOTERM_MF_FAT	GO:0016799~hydrolase activity, hydrolyzing N-glycosyl compounds	4	0.349345	0.0932433	ENSG00000109743, ENSG00000065057, ENSG00000004468, ENSG00000132781	712	20	12983	3.64691	1	0.991907	78.4165
SP_PIR_KEYWORDS	glycosidase	9	0.786026	0.0936377	ENSG00000117643, ENSG00000065057, ENSG00000114378, ENSG00000117151, ENSG00000162139, ENSG00000049860, ENSG00000186792, ENSG00000130768, ENSG00000132781	1136	79	19235	1.92899	1	0.756502	76.1481
INTERPRO	IPR006689:ARF/SAR superfamily	5	0.436681	0.0944793	ENSG00000169379, ENSG00000162980, ENSG00000152700, ENSG00000196503, ENSG00000141748	972	30	16659	2.85648	1	0.999822	80.487
GOTERM_CC_FAT	GO:0000781~chromosome, telomeric region	5	0.436681	0.0950063	ENSG00000149115, ENSG00000104320, ENSG00000077463, ENSG00000113522, ENSG00000012061	774	29	12782	2.84728	1	0.84226	75.6717
INTERPRO	IPR013090:Phospholipase A2, active site	4	0.349345	0.0953957	ENSG00000127472, ENSG00000069764, ENSG00000117215, ENSG00000123739	972	19	16659	3.60819	1	0.999728	80.8096
UP_SEQ_FEATURE	short sequence motif:Histidine box-2	3	0.262009	0.096078	ENSG00000172782, ENSG00000134824, ENSG00000109929	1136	9	19113	5.60827	1	1	83.1349
UP_SEQ_FEATURE	short sequence motif:Histidine box-1	3	0.262009	0.096078	ENSG00000172782, ENSG00000134824, ENSG00000109929	1136	9	19113	5.60827	1	1	83.1349
UP_SEQ_FEATURE	short sequence motif:Histidine box-3	3	0.262009	0.096078	ENSG00000172782, ENSG00000134824, ENSG00000109929	1136	9	19113	5.60827	1	1	83.1349
GOTERM_BP_FAT	GO:0006259~DNA metabolic process	37	3.23144	0.0966539	ENSG00000149115, ENSG00000196584, ENSG00000002016, ENSG00000117748, ENSG00000141753, ENSG00000108064, ENSG00000104320, ENSG00000151657, ENSG00000100038, ENSG00000134627, ENSG00000087206, ENSG00000144554, ENSG00000221829, ENSG00000065057, ENSG00000120498, ENSG00000136936, ENSG00000171320, ENSG00000102245, ENSG00000169598, ENSG00000163961, ENSG00000111802, ENSG00000073050, ENSG00000164305, ENSG0000…	770	506	13528	1.28468	1	0.875416	83.9777
GOTERM_BP_FAT	GO:0042509~regulation of tyrosine phosphorylation of STAT protein	5	0.436681	0.0967075	ENSG00000134352, ENSG00000109471, ENSG00000164400, ENSG00000113520, ENSG00000180353	770	31	13528	2.83368	1	0.873803	83.9948
GOTERM_MF_FAT	GO:0004519~endonuclease activity	10	0.873362	0.0968336	ENSG00000078177, ENSG00000104356, ENSG00000137976, ENSG00000065057, ENSG00000203705, ENSG00000163684, ENSG00000141642, ENSG00000113522, ENSG00000012061, ENSG00000132781	712	100	12983	1.82346	1	0.991446	79.717
GOTERM_MF_FAT	GO:0016298~lipase activity	10	0.873362	0.0968336	ENSG00000101670, ENSG00000127472, ENSG00000069764, ENSG00000139151, ENSG00000100292, ENSG00000117215, ENSG00000182156, ENSG00000011198, ENSG00000123739, ENSG00000130768	712	100	12983	1.82346	1	0.991446	79.717
GOTERM_BP_FAT	GO:0042542~response to hydrogen peroxide	7	0.611354	0.097022	ENSG00000167815, ENSG00000177606, ENSG00000100292, ENSG00000158615, ENSG00000137074, ENSG00000087258, ENSG00000167419	770	56	13528	2.1961	1	0.872935	84.0949
GOTERM_BP_FAT	GO:0002819~regulation of adaptive immune response	7	0.611354	0.097022	ENSG00000134352, ENSG00000109471, ENSG00000197471, ENSG00000113520, ENSG00000175104, ENSG00000121594, ENSG00000150637	770	56	13528	2.1961	1	0.872935	84.0949
SP_PIR_KEYWORDS	Isomerase	12	1.04803	0.0971469	ENSG00000177302, ENSG00000096060, ENSG00000104823, ENSG00000153574, ENSG00000167112, ENSG00000167720, ENSG00000185250, ENSG00000138604, ENSG00000153015, ENSG00000079150, ENSG00000119782, ENSG00000100038	1136	120	19235	1.69322	1	0.760867	77.4596
GOTERM_BP_FAT	GO:0002683~negative regulation of immune system process	9	0.786026	0.0987826	ENSG00000167815, ENSG00000134460, ENSG00000109471, ENSG00000197471, ENSG00000019582, ENSG00000100292, ENSG00000164305, ENSG00000101425, ENSG00000154096	770	83	13528	1.90505	1	0.876127	84.6444
GOTERM_BP_FAT	GO:0051247~positive regulation of protein metabolic process	20	1.74672	0.0988662	ENSG00000109471, ENSG00000049130, ENSG00000069764, ENSG00000135679, ENSG00000106991, ENSG00000205220, ENSG00000107779, ENSG00000167965, ENSG00000101843, ENSG00000180353, ENSG00000187094, ENSG00000134352, ENSG00000131408, ENSG00000164400, ENSG00000110092, ENSG00000136869, ENSG00000113520, ENSG00000010610, ENSG00000121594, ENSG00000133027	770	243	13528	1.44599	1	0.874634	84.67
SP_PIR_KEYWORDS	trna processing	8	0.69869	0.0991272	ENSG00000104356, ENSG00000213339, ENSG00000167112, ENSG00000130299, ENSG00000163684, ENSG00000141642, ENSG00000124217, ENSG00000126814	1136	67	19235	2.02176	1	0.759477	78.1697
SP_PIR_KEYWORDS	dna repair	17	1.48472	0.0999953	ENSG00000002016, ENSG00000163961, ENSG00000196584, ENSG00000111802, ENSG00000073050, ENSG00000104320, ENSG00000151657, ENSG00000012061, ENSG00000132781, ENSG00000087206, ENSG00000221829, ENSG00000144554, ENSG00000065057, ENSG00000137074, ENSG00000136936, ENSG00000198924, ENSG00000113522	1136	191	19235	1.50706	1	0.754148	78.4744
