# Supplementary material for: Genome-Wide Scan for Bats and Dolphin to Detect Their Genetic Basis for New Locomotive Styles
Source: PLoS One. 2012 Nov 6;7(11):e46455. doi: 10.1371/journal.pone.0046455 (PMC3491009; doi:10.1371/journal.pone.0046455)
Supplement: Table S2 — Functional annotation clustering for genes with ω>1 for dolphin lineage. (XLS) [file pone.0046455.s002.xls]

## Sheet: 新建 文本文档
Category	Term	Count	%	PValue	Genes	List Total	Pop Hits	Pop Total	Fold Enrichment	Bonferroni	Benjamini	FDR
GOTERM_CC_FAT	GO:0005576~extracellular region	59	18.4375	2.36731e-07	ENSG00000115009, ENSG00000069764, ENSG00000159648, ENSG00000113905, ENSG00000188992, ENSG00000138755, ENSG00000167531, ENSG00000137673, ENSG00000167779, ENSG00000154589, ENSG00000136697, ENSG00000006606, ENSG00000164106, ENSG00000126460, ENSG00000188508, ENSG00000149968, ENSG00000149735, ENSG00000180424, ENSG00000197471, ENSG00000134193, ENSG00000164485, ENSG00000170893, ENSG00000184530, ENSG0000…	192	2010	12782	1.95413	5.01857e-05	5.01857e-05	0.000299547
GOTERM_BP_FAT	GO:0050865~regulation of cell activation	14	4.375	4.94852e-07	ENSG00000162493, ENSG00000133710, ENSG00000109471, ENSG00000197471, ENSG00000069764, ENSG00000105329, ENSG00000196776, ENSG00000168685, ENSG00000198851, ENSG00000197646, ENSG00000144161, ENSG00000122188, ENSG00000116824, ENSG00000150637	178	175	13528	6.08	0.000794912	0.000794912	0.000829064
GOTERM_BP_FAT	GO:0002694~regulation of leukocyte activation	13	4.0625	1.84265e-06	ENSG00000133710, ENSG00000109471, ENSG00000197471, ENSG00000069764, ENSG00000105329, ENSG00000196776, ENSG00000168685, ENSG00000198851, ENSG00000197646, ENSG00000144161, ENSG00000122188, ENSG00000116824, ENSG00000150637	178	166	13528	5.95181	0.00295675	0.00147947	0.00308709
SP_PIR_KEYWORDS	Secreted	54	16.875	2.54153e-06	ENSG00000115009, ENSG00000159648, ENSG00000069764, ENSG00000113905, ENSG00000188992, ENSG00000138755, ENSG00000167531, ENSG00000137673, ENSG00000167779, ENSG00000154589, ENSG00000136697, ENSG00000006606, ENSG00000164106, ENSG00000188508, ENSG00000149968, ENSG00000149735, ENSG00000180424, ENSG00000134193, ENSG00000164485, ENSG00000170893, ENSG00000112115, ENSG00000184530, ENSG00000152595, ENSG0000…	314	1689	19235	1.95851	0.000744392	0.000744392	0.00338397
GOTERM_BP_FAT	GO:0050863~regulation of T cell activation	11	3.4375	3.03973e-06	ENSG00000133710, ENSG00000109471, ENSG00000197471, ENSG00000197646, ENSG00000105329, ENSG00000196776, ENSG00000144161, ENSG00000122188, ENSG00000116824, ENSG00000168685, ENSG00000198851	178	117	13528	7.1453	0.00487295	0.00162696	0.00509259
GOTERM_BP_FAT	GO:0050867~positive regulation of cell activation	10	3.125	1.47484e-05	ENSG00000162493, ENSG00000109471, ENSG00000197471, ENSG00000197646, ENSG00000105329, ENSG00000196776, ENSG00000116824, ENSG00000168685, ENSG00000198851, ENSG00000150637	178	111	13528	6.84685	0.0234222	0.0059077	0.0247064
GOTERM_BP_FAT	GO:0051249~regulation of lymphocyte activation	11	3.4375	2.44925e-05	ENSG00000133710, ENSG00000109471, ENSG00000197471, ENSG00000197646, ENSG00000105329, ENSG00000196776, ENSG00000144161, ENSG00000122188, ENSG00000116824, ENSG00000168685, ENSG00000198851	178	148	13528	5.64865	0.0385954	0.00784109	0.0410264
GOTERM_CC_FAT	GO:0005615~extracellular space	26	8.125	3.1292e-05	ENSG00000115009, ENSG00000157017, ENSG00000109471, ENSG00000105329, ENSG00000122862, ENSG00000134470, ENSG00000138755, ENSG00000167531, ENSG00000112799, ENSG00000167779, ENSG00000137673, ENSG00000154589, ENSG00000006606, ENSG00000136697, ENSG00000164106, ENSG00000164400, ENSG00000079435, ENSG00000217555, ENSG00000149968, ENSG00000118271, ENSG00000197471, ENSG00000164485, ENSG00000158874, ENSG0000…	192	685	12782	2.52686	0.00661206	0.00331151	0.0395881
GOTERM_BP_FAT	GO:0002684~positive regulation of immune system process	13	4.0625	6.95819e-05	ENSG00000163519, ENSG00000109471, ENSG00000197471, ENSG00000105329, ENSG00000196776, ENSG00000168685, ENSG00000198851, ENSG00000197646, ENSG00000104894, ENSG00000172243, ENSG00000122188, ENSG00000116824, ENSG00000150637	178	238	13528	4.15126	0.105797	0.0184644	0.116512
GOTERM_BP_FAT	GO:0002696~positive regulation of leukocyte activation	9	2.8125	7.42891e-05	ENSG00000109471, ENSG00000197471, ENSG00000197646, ENSG00000105329, ENSG00000196776, ENSG00000116824, ENSG00000168685, ENSG00000198851, ENSG00000150637	178	106	13528	6.45283	0.112536	0.0169107	0.12439
GOTERM_BP_FAT	GO:0002683~negative regulation of immune system process	8	2.5	0.000104826	ENSG00000133710, ENSG00000109471, ENSG00000197471, ENSG00000197646, ENSG00000105329, ENSG00000144161, ENSG00000122188, ENSG00000168685	178	83	13528	7.3253	0.155038	0.0208378	0.175479
GOTERM_BP_FAT	GO:0051250~negative regulation of lymphocyte activation	6	1.875	0.000682242	ENSG00000109471, ENSG00000197471, ENSG00000197646, ENSG00000105329, ENSG00000144161, ENSG00000122188	178	54	13528	8.44444	0.666041	0.114727	1.13689
GOTERM_BP_FAT	GO:0002695~negative regulation of leukocyte activation	6	1.875	0.000875226	ENSG00000109471, ENSG00000197471, ENSG00000197646, ENSG00000105329, ENSG00000144161, ENSG00000122188	178	57	13528	8	0.755149	0.131259	1.45627
BIOCARTA	h_tob1Pathway:Role of Tob in T-cell activation	4	1.25	0.000884043	ENSG00000109471, ENSG00000105329, ENSG00000167286, ENSG00000198851	22	14	1437	18.6623	0.0500037	0.0500037	0.876094
BIOCARTA	h_il17Pathway:IL 17 Signaling Pathway	4	1.25	0.00109466	ENSG00000112115, ENSG00000167286, ENSG00000116824, ENSG00000198851	22	15	1437	17.4182	0.0615494	0.0312634	1.0838
GOTERM_BP_FAT	GO:0006952~defense response	19	5.9375	0.00117337	ENSG00000162493, ENSG00000115009, ENSG00000163519, ENSG00000180424, ENSG00000197471, ENSG00000105329, ENSG00000173391, ENSG00000138755, ENSG00000167531, ENSG00000007952, ENSG00000112799, ENSG00000158874, ENSG00000117281, ENSG00000112115, ENSG00000154589, ENSG00000172243, ENSG00000006606, ENSG00000136451, ENSG00000164406	178	615	13528	2.34797	0.84843	0.157616	1.94777
GOTERM_BP_FAT	GO:0006968~cellular defense response	6	1.875	0.00119237	ENSG00000117281, ENSG00000163519, ENSG00000154589, ENSG00000197471, ENSG00000136451, ENSG00000138755	178	61	13528	7.47541	0.852994	0.147663	1.97903
GOTERM_BP_FAT	GO:0050866~negative regulation of cell activation	6	1.875	0.00119237	ENSG00000109471, ENSG00000197471, ENSG00000197646, ENSG00000105329, ENSG00000144161, ENSG00000122188	178	61	13528	7.47541	0.852994	0.147663	1.97903
GOTERM_BP_FAT	GO:0046649~lymphocyte activation	10	3.125	0.00123045	ENSG00000089289, ENSG00000109471, ENSG00000197471, ENSG00000105329, ENSG00000172243, ENSG00000167286, ENSG00000122188, ENSG00000116824, ENSG00000168685, ENSG00000198851	178	199	13528	3.8191	0.861731	0.141181	2.04162
GOTERM_BP_FAT	GO:0045321~leukocyte activation	11	3.4375	0.00131916	ENSG00000089289, ENSG00000109471, ENSG00000197471, ENSG00000105329, ENSG00000172243, ENSG00000164400, ENSG00000167286, ENSG00000122188, ENSG00000116824, ENSG00000168685, ENSG00000198851	178	242	13528	3.45455	0.880123	0.1406	2.18728
GOTERM_BP_FAT	GO:0042110~T cell activation	8	2.5	0.00133287	ENSG00000109471, ENSG00000197471, ENSG00000105329, ENSG00000172243, ENSG00000167286, ENSG00000116824, ENSG00000168685, ENSG00000198851	178	126	13528	4.8254	0.882738	0.13315	2.20977
GOTERM_BP_FAT	GO:0030217~T cell differentiation	6	1.875	0.00158746	ENSG00000109471, ENSG00000197471, ENSG00000105329, ENSG00000167286, ENSG00000168685, ENSG00000198851	178	65	13528	7.01538	0.922158	0.147488	2.62661
SP_PIR_KEYWORDS	inflammatory response	7	2.1875	0.00159256	ENSG00000112799, ENSG00000115009, ENSG00000154589, ENSG00000172243, ENSG00000006606, ENSG00000173391, ENSG00000138755	314	77	19235	5.56891	0.373114	0.208239	2.0998
GOTERM_BP_FAT	GO:0051251~positive regulation of lymphocyte activation	7	2.1875	0.00170354	ENSG00000109471, ENSG00000197471, ENSG00000197646, ENSG00000105329, ENSG00000196776, ENSG00000168685, ENSG00000198851	178	97	13528	5.48454	0.935424	0.148854	2.81609
GOTERM_BP_FAT	GO:0006955~immune response	20	6.25	0.00174089	ENSG00000115009, ENSG00000163519, ENSG00000109471, ENSG00000197471, ENSG00000105329, ENSG00000173391, ENSG00000138755, ENSG00000168685, ENSG00000112799, ENSG00000112115, ENSG00000154589, ENSG00000197646, ENSG00000172243, ENSG00000006606, ENSG00000136697, ENSG00000164400, ENSG00000161649, ENSG00000124731, ENSG00000122188, ENSG00000166527	178	690	13528	2.2029	0.939193	0.144063	2.877
GOTERM_BP_FAT	GO:0009967~positive regulation of signal transduction	12	3.75	0.00174778	ENSG00000135914, ENSG00000101558, ENSG00000163519, ENSG00000157017, ENSG00000109471, ENSG00000102471, ENSG00000105329, ENSG00000164400, ENSG00000131653, ENSG00000182585, ENSG00000198851, ENSG00000150637	178	295	13528	3.09153	0.939864	0.13753	2.88823
GOTERM_BP_FAT	GO:0002697~regulation of immune effector process	7	2.1875	0.00209321	ENSG00000158874, ENSG00000109471, ENSG00000197471, ENSG00000105329, ENSG00000104894, ENSG00000168685, ENSG00000150637	178	101	13528	5.26733	0.965518	0.154955	3.4497
GOTERM_BP_FAT	GO:0050868~negative regulation of T cell activation	5	1.5625	0.00215143	ENSG00000197471, ENSG00000197646, ENSG00000105329, ENSG00000144161, ENSG00000122188	178	42	13528	9.04762	0.968604	0.151948	3.54403
GOTERM_CC_FAT	GO:0044421~extracellular region part	27	8.4375	0.00223659	ENSG00000115009, ENSG00000157017, ENSG00000109471, ENSG00000105329, ENSG00000122862, ENSG00000134470, ENSG00000138755, ENSG00000167531, ENSG00000112799, ENSG00000167779, ENSG00000137673, ENSG00000154589, ENSG00000006606, ENSG00000136697, ENSG00000164400, ENSG00000164106, ENSG00000079435, ENSG00000217555, ENSG00000149968, ENSG00000118271, ENSG00000197471, ENSG00000164485, ENSG00000158874, ENSG0000…	192	960	12782	1.87236	0.377921	0.146346	2.79348
GOTERM_MF_FAT	GO:0005125~cytokine activity	9	2.8125	0.00235272	ENSG00000115009, ENSG00000112115, ENSG00000109471, ENSG00000137033, ENSG00000136697, ENSG00000006606, ENSG00000164400, ENSG00000217555, ENSG00000138755	156	195	12983	3.84112	0.575736	0.575736	3.1884
GOTERM_BP_FAT	GO:0050870~positive regulation of T cell activation	6	1.875	0.00316443	ENSG00000109471, ENSG00000197471, ENSG00000197646, ENSG00000196776, ENSG00000168685, ENSG00000198851	178	76	13528	6	0.993862	0.206668	5.17152
KEGG_PATHWAY	hsa04640:Hematopoietic cell lineage	6	1.875	0.00323876	ENSG00000104894, ENSG00000164400, ENSG00000167286, ENSG00000116824, ENSG00000168685, ENSG00000198851	61	86	5085	5.81586	0.26997	0.26997	3.51666
KEGG_PATHWAY	hsa04060:Cytokine-cytokine receptor interaction	10	3.125	0.00326225	ENSG00000115009, ENSG00000112115, ENSG00000109471, ENSG00000105329, ENSG00000134470, ENSG00000006606, ENSG00000164400, ENSG00000164485, ENSG00000168685, ENSG00000138755	61	262	5085	3.1817	0.271637	0.146558	3.54175
GOTERM_BP_FAT	GO:0006954~inflammatory response	12	3.75	0.00368609	ENSG00000162493, ENSG00000112799, ENSG00000007952, ENSG00000158874, ENSG00000115009, ENSG00000112115, ENSG00000154589, ENSG00000105329, ENSG00000172243, ENSG00000006606, ENSG00000173391, ENSG00000138755	178	325	13528	2.80615	0.997353	0.227421	5.9995
GOTERM_BP_FAT	GO:0010647~positive regulation of cell communication	12	3.75	0.00404105	ENSG00000135914, ENSG00000101558, ENSG00000163519, ENSG00000157017, ENSG00000109471, ENSG00000102471, ENSG00000105329, ENSG00000164400, ENSG00000131653, ENSG00000182585, ENSG00000198851, ENSG00000150637	178	329	13528	2.77204	0.998507	0.237483	6.55902
GOTERM_BP_FAT	GO:0050777~negative regulation of immune response	4	1.25	0.00409825	ENSG00000133710, ENSG00000197471, ENSG00000105329, ENSG00000168685	178	25	13528	12.16	0.998639	0.232008	6.64888
GOTERM_BP_FAT	GO:0045580~regulation of T cell differentiation	5	1.5625	0.00438537	ENSG00000133710, ENSG00000109471, ENSG00000144161, ENSG00000116824, ENSG00000168685	178	51	13528	7.45098	0.999144	0.237876	7.09877
GOTERM_BP_FAT	GO:0001775~cell activation	11	3.4375	0.00457521	ENSG00000089289, ENSG00000109471, ENSG00000197471, ENSG00000105329, ENSG00000172243, ENSG00000164400, ENSG00000167286, ENSG00000122188, ENSG00000116824, ENSG00000168685, ENSG00000198851	178	287	13528	2.91289	0.99937	0.238858	7.39511
SP_PIR_KEYWORDS	signal	72	22.5	0.00476309	ENSG00000162493, ENSG00000115009, ENSG00000113583, ENSG00000069764, ENSG00000159648, ENSG00000205442, ENSG00000113905, ENSG00000188992, ENSG00000138755, ENSG00000198851, ENSG00000167531, ENSG00000137673, ENSG00000167779, ENSG00000154589, ENSG00000006606, ENSG00000164106, ENSG00000126460, ENSG00000188508, ENSG00000149968, ENSG00000149735, ENSG00000180424, ENSG00000197471, ENSG00000187871, ENSG0000…	314	3250	19235	1.3571	0.753137	0.372685	6.15931
GOTERM_BP_FAT	GO:0032101~regulation of response to external stimulus	8	2.5	0.00494175	ENSG00000162493, ENSG00000127324, ENSG00000170323, ENSG00000157017, ENSG00000109471, ENSG00000197471, ENSG00000105329, ENSG00000113905	178	159	13528	3.8239	0.999651	0.247478	7.96475
GOTERM_BP_FAT	GO:0002706~regulation of lymphocyte mediated immunity	5	1.5625	0.00538426	ENSG00000109471, ENSG00000197471, ENSG00000105329, ENSG00000168685, ENSG00000150637	178	54	13528	7.03704	0.999829	0.258565	8.64806
UP_SEQ_FEATURE	signal peptide	72	22.5	0.00555422	ENSG00000162493, ENSG00000115009, ENSG00000113583, ENSG00000069764, ENSG00000159648, ENSG00000205442, ENSG00000113905, ENSG00000188992, ENSG00000138755, ENSG00000198851, ENSG00000167531, ENSG00000137673, ENSG00000167779, ENSG00000154589, ENSG00000006606, ENSG00000164106, ENSG00000126460, ENSG00000188508, ENSG00000149968, ENSG00000149735, ENSG00000180424, ENSG00000197471, ENSG00000187871, ENSG0000…	314	3250	19113	1.34849	0.980509	0.980509	8.06666
GOTERM_BP_FAT	GO:0002822~regulation of adaptive immune response based on somatic recombination of immune receptors built from immunoglobulin superfamily domains	5	1.5625	0.00574831	ENSG00000109471, ENSG00000197471, ENSG00000105329, ENSG00000168685, ENSG00000150637	178	55	13528	6.90909	0.999905	0.265677	9.20664
GOTERM_BP_FAT	GO:0002819~regulation of adaptive immune response	5	1.5625	0.00612842	ENSG00000109471, ENSG00000197471, ENSG00000105329, ENSG00000168685, ENSG00000150637	178	56	13528	6.78571	0.999949	0.272882	9.78643
INTERPRO	IPR018459:RII binding domain	3	0.9375	0.00696057	ENSG00000170776, ENSG00000111254, ENSG00000147081	241	9	16659	23.0415	0.951076	0.951076	9.38193
GOTERM_BP_FAT	GO:0002521~leukocyte differentiation	7	2.1875	0.00749603	ENSG00000109471, ENSG00000197471, ENSG00000105329, ENSG00000164400, ENSG00000167286, ENSG00000168685, ENSG00000198851	178	131	13528	4.06107	0.999994	0.314673	11.8438
GOTERM_BP_FAT	GO:0050672~negative regulation of lymphocyte proliferation	4	1.25	0.00826662	ENSG00000109471, ENSG00000197471, ENSG00000197646, ENSG00000105329	178	32	13528	9.5	0.999998	0.332511	12.9836
GOTERM_BP_FAT	GO:0032945~negative regulation of mononuclear cell proliferation	4	1.25	0.00826662	ENSG00000109471, ENSG00000197471, ENSG00000197646, ENSG00000105329	178	32	13528	9.5	0.999998	0.332511	12.9836
GOTERM_BP_FAT	GO:0070664~negative regulation of leukocyte proliferation	4	1.25	0.00826662	ENSG00000109471, ENSG00000197471, ENSG00000197646, ENSG00000105329	178	32	13528	9.5	0.999998	0.332511	12.9836
GOTERM_BP_FAT	GO:0002703~regulation of leukocyte mediated immunity	5	1.5625	0.00828011	ENSG00000109471, ENSG00000197471, ENSG00000105329, ENSG00000168685, ENSG00000150637	178	61	13528	6.22951	0.999998	0.324962	13.0034
GOTERM_BP_FAT	GO:0051051~negative regulation of transport	7	2.1875	0.00863518	ENSG00000158874, ENSG00000163519, ENSG00000157017, ENSG00000102471, ENSG00000105329, ENSG00000122862, ENSG00000170893	178	135	13528	3.94074	0.999999	0.328472	13.5238
GOTERM_BP_FAT	GO:0042129~regulation of T cell proliferation	5	1.5625	0.00876264	ENSG00000109471, ENSG00000197471, ENSG00000197646, ENSG00000105329, ENSG00000198851	178	62	13528	6.12903	0.999999	0.324889	13.7098
GOTERM_BP_FAT	GO:0045619~regulation of lymphocyte differentiation	5	1.5625	0.00926319	ENSG00000133710, ENSG00000109471, ENSG00000144161, ENSG00000116824, ENSG00000168685	178	63	13528	6.03175	1	0.332488	14.437
GOTERM_MF_FAT	GO:0005179~hormone activity	6	1.875	0.00946751	ENSG00000149735, ENSG00000157017, ENSG00000118271, ENSG00000188729, ENSG00000141433, ENSG00000170893	156	108	12983	4.62358	0.968652	0.822945	12.266
GOTERM_BP_FAT	GO:0001817~regulation of cytokine production	8	2.5	0.00971881	ENSG00000007952, ENSG00000158874, ENSG00000157017, ENSG00000197471, ENSG00000105329, ENSG00000122862, ENSG00000172243, ENSG00000198851	178	181	13528	3.35912	1	0.338347	15.0939
SP_PIR_KEYWORDS	cytokine	9	2.8125	0.00972871	ENSG00000115009, ENSG00000112115, ENSG00000109471, ENSG00000137033, ENSG00000136697, ENSG00000006606, ENSG00000164400, ENSG00000217555, ENSG00000138755	314	181	19235	3.04598	0.942987	0.511354	12.2055
GOTERM_BP_FAT	GO:0048585~negative regulation of response to stimulus	6	1.875	0.010044	ENSG00000133710, ENSG00000157017, ENSG00000109471, ENSG00000197471, ENSG00000105329, ENSG00000168685	178	100	13528	4.56	1	0.340292	15.5598
GOTERM_BP_FAT	GO:0030098~lymphocyte differentiation	6	1.875	0.0113211	ENSG00000109471, ENSG00000197471, ENSG00000105329, ENSG00000167286, ENSG00000168685, ENSG00000198851	178	103	13528	4.42718	1	0.367086	17.3664
GOTERM_BP_FAT	GO:0045061~thymic T cell selection	3	0.9375	0.0120775	ENSG00000197471, ENSG00000167286, ENSG00000198851	178	13	13528	17.5385	1	0.378899	18.4192
BIOCARTA	h_tcytotoxicPathway:T Cytotoxic Cell Surface Molecules	3	0.9375	0.0122965	ENSG00000167286, ENSG00000116824, ENSG00000198851	22	12	1437	16.3295	0.512087	0.212748	11.5825
BIOCARTA	h_thelperPathway:T Helper Cell Surface Molecules	3	0.9375	0.0122965	ENSG00000167286, ENSG00000116824, ENSG00000198851	22	12	1437	16.3295	0.512087	0.212748	11.5825
GOTERM_CC_FAT	GO:0042101~T cell receptor complex	3	0.9375	0.0132852	ENSG00000163519, ENSG00000167286, ENSG00000198851	192	12	12782	16.6432	0.941302	0.507783	15.5686
SP_PIR_KEYWORDS	T-cell	4	1.25	0.0136985	ENSG00000109471, ENSG00000164400, ENSG00000167286, ENSG00000116824	314	31	19235	7.90425	0.982427	0.554377	16.7777
SP_PIR_KEYWORDS	hormone	6	1.875	0.0138014	ENSG00000149735, ENSG00000157017, ENSG00000118271, ENSG00000188729, ENSG00000141433, ENSG00000170893	314	87	19235	4.22469	0.982956	0.492704	16.8932
GOTERM_BP_FAT	GO:0030279~negative regulation of ossification	3	0.9375	0.0139703	ENSG00000152595, ENSG00000105329, ENSG00000122862	178	14	13528	16.2857	1	0.416259	20.9987
GOTERM_BP_FAT	GO:0042102~positive regulation of T cell proliferation	4	1.25	0.0142512	ENSG00000109471, ENSG00000197471, ENSG00000197646, ENSG00000198851	178	39	13528	7.79487	1	0.415168	21.375
GOTERM_MF_FAT	GO:0004857~enzyme inhibitor activity	9	2.8125	0.015758	ENSG00000158874, ENSG00000133710, ENSG00000099937, ENSG00000166143, ENSG00000113905, ENSG00000178172, ENSG00000198523, ENSG00000135549, ENSG00000143450	156	270	12983	2.77415	0.996916	0.854445	19.6278
GOTERM_BP_FAT	GO:0002700~regulation of production of molecular mediator of immune response	4	1.25	0.016311	ENSG00000158874, ENSG00000109471, ENSG00000105329, ENSG00000104894	178	41	13528	7.41463	1	0.451536	24.0827
GOTERM_BP_FAT	GO:0051052~regulation of DNA metabolic process	6	1.875	0.0169435	ENSG00000109471, ENSG00000049167, ENSG00000170734, ENSG00000105329, ENSG00000164400, ENSG00000168685	178	114	13528	4	1	0.456788	24.8963
GOTERM_BP_FAT	GO:0051046~regulation of secretion	8	2.5	0.0170178	ENSG00000158874, ENSG00000157017, ENSG00000109471, ENSG00000069764, ENSG00000105329, ENSG00000122862, ENSG00000131653, ENSG00000170893	178	202	13528	3.0099	1	0.450986	24.9914
GOTERM_MF_FAT	GO:0008009~chemokine activity	4	1.25	0.0174162	ENSG00000115009, ENSG00000006606, ENSG00000217555, ENSG00000138755	156	46	12983	7.2369	0.998331	0.797869	21.4706
UP_SEQ_FEATURE	glycosylation site:O-linked (GalNAc...)	6	1.875	0.0176412	ENSG00000162493, ENSG00000109471, ENSG00000197471, ENSG00000161649, ENSG00000164400, ENSG00000171209	314	92	19113	3.96975	0.999997	0.998149	23.5683
GOTERM_BP_FAT	GO:0042981~regulation of apoptosis	19	5.9375	0.0181088	ENSG00000157017, ENSG00000109471, ENSG00000197471, ENSG00000105329, ENSG00000186153, ENSG00000158006, ENSG00000187871, ENSG00000198851, ENSG00000167531, ENSG00000170776, ENSG00000184254, ENSG00000120498, ENSG00000164400, ENSG00000144161, ENSG00000131653, ENSG00000142856, ENSG00000115425, ENSG00000116824, ENSG00000162604	178	804	13528	1.79602	1	0.464653	26.374
GOTERM_BP_FAT	GO:0030278~regulation of ossification	5	1.5625	0.0190898	ENSG00000152595, ENSG00000105329, ENSG00000122862, ENSG00000188729, ENSG00000136929	178	78	13528	4.87179	1	0.475489	27.5968
PIR_SUPERFAMILY	PIRSF002419:CD9 antigen	3	0.9375	0.019332	ENSG00000048140, ENSG00000127324, ENSG00000104894	90	18	7396	13.6963	0.896115	0.896115	19.9657
GOTERM_BP_FAT	GO:0042325~regulation of phosphorylation	13	4.0625	0.0195847	ENSG00000157017, ENSG00000109471, ENSG00000105329, ENSG00000166143, ENSG00000164485, ENSG00000198851, ENSG00000170323, ENSG00000164400, ENSG00000110092, ENSG00000131653, ENSG00000122188, ENSG00000182585, ENSG00000135549	178	466	13528	2.12017	1	0.477261	28.2064
GOTERM_BP_FAT	GO:0043067~regulation of programmed cell death	19	5.9375	0.0198027	ENSG00000157017, ENSG00000109471, ENSG00000197471, ENSG00000105329, ENSG00000186153, ENSG00000158006, ENSG00000187871, ENSG00000198851, ENSG00000167531, ENSG00000170776, ENSG00000184254, ENSG00000120498, ENSG00000164400, ENSG00000144161, ENSG00000131653, ENSG00000142856, ENSG00000115425, ENSG00000116824, ENSG00000162604	178	812	13528	1.77833	1	0.474205	28.4733
GOTERM_BP_FAT	GO:0010941~regulation of cell death	19	5.9375	0.0204686	ENSG00000157017, ENSG00000109471, ENSG00000197471, ENSG00000105329, ENSG00000186153, ENSG00000158006, ENSG00000187871, ENSG00000198851, ENSG00000167531, ENSG00000170776, ENSG00000184254, ENSG00000120498, ENSG00000164400, ENSG00000144161, ENSG00000131653, ENSG00000142856, ENSG00000115425, ENSG00000116824, ENSG00000162604	178	815	13528	1.77178	1	0.478817	29.2831
GOTERM_MF_FAT	GO:0042379~chemokine receptor binding	4	1.25	0.0205995	ENSG00000115009, ENSG00000006606, ENSG00000217555, ENSG00000138755	156	49	12983	6.79383	0.999488	0.780258	24.899
SP_PIR_KEYWORDS	lipid synthesis	6	1.875	0.0219923	ENSG00000159348, ENSG00000132196, ENSG00000198189, ENSG00000012660, ENSG00000184210, ENSG00000115425	314	98	19235	3.75049	0.99852	0.605766	25.6282
GOTERM_BP_FAT	GO:0032268~regulation of cellular protein metabolic process	13	4.0625	0.0220267	ENSG00000126070, ENSG00000122033, ENSG00000109471, ENSG00000069764, ENSG00000105329, ENSG00000143742, ENSG00000105887, ENSG00000164485, ENSG00000198851, ENSG00000102471, ENSG00000164400, ENSG00000110092, ENSG00000120727	178	474	13528	2.08439	1	0.49758	31.1442
GOTERM_BP_FAT	GO:0009611~response to wounding	14	4.375	0.0220475	ENSG00000162493, ENSG00000115009, ENSG00000105329, ENSG00000105887, ENSG00000173391, ENSG00000138755, ENSG00000007952, ENSG00000112799, ENSG00000158874, ENSG00000112115, ENSG00000154589, ENSG00000099937, ENSG00000006606, ENSG00000172243	178	530	13528	2.00755	1	0.49134	31.1687
GOTERM_BP_FAT	GO:0010740~positive regulation of protein kinase cascade	7	2.1875	0.0226638	ENSG00000135914, ENSG00000101558, ENSG00000109471, ENSG00000102471, ENSG00000105329, ENSG00000164400, ENSG00000131653	178	167	13528	3.18563	1	0.494505	31.8919
GOTERM_BP_FAT	GO:0050670~regulation of lymphocyte proliferation	5	1.5625	0.0233977	ENSG00000109471, ENSG00000197471, ENSG00000197646, ENSG00000105329, ENSG00000198851	178	83	13528	4.57831	1	0.499308	32.7437
GOTERM_BP_FAT	GO:0006690~icosanoid metabolic process	4	1.25	0.0234431	ENSG00000162493, ENSG00000127472, ENSG00000069764, ENSG00000085871	178	47	13528	6.46809	1	0.49376	32.7961
GOTERM_BP_FAT	GO:0032944~regulation of mononuclear cell proliferation	5	1.5625	0.0243244	ENSG00000109471, ENSG00000197471, ENSG00000197646, ENSG00000105329, ENSG00000198851	178	84	13528	4.52381	1	0.500554	33.805
GOTERM_BP_FAT	GO:0070663~regulation of leukocyte proliferation	5	1.5625	0.0243244	ENSG00000109471, ENSG00000197471, ENSG00000197646, ENSG00000105329, ENSG00000198851	178	84	13528	4.52381	1	0.500554	33.805
GOTERM_BP_FAT	GO:0045058~T cell selection	3	0.9375	0.0251551	ENSG00000197471, ENSG00000167286, ENSG00000198851	178	19	13528	12	1	0.506329	34.7429
GOTERM_BP_FAT	GO:0019220~regulation of phosphate metabolic process	13	4.0625	0.0257449	ENSG00000157017, ENSG00000109471, ENSG00000105329, ENSG00000166143, ENSG00000164485, ENSG00000198851, ENSG00000170323, ENSG00000164400, ENSG00000110092, ENSG00000131653, ENSG00000122188, ENSG00000182585, ENSG00000135549	178	485	13528	2.03711	1	0.508555	35.4012
GOTERM_BP_FAT	GO:0051174~regulation of phosphorus metabolic process	13	4.0625	0.0257449	ENSG00000157017, ENSG00000109471, ENSG00000105329, ENSG00000166143, ENSG00000164485, ENSG00000198851, ENSG00000170323, ENSG00000164400, ENSG00000110092, ENSG00000131653, ENSG00000122188, ENSG00000182585, ENSG00000135549	178	485	13528	2.03711	1	0.508555	35.4012
GOTERM_BP_FAT	GO:0046340~diacylglycerol catabolic process	2	0.625	0.0259977	ENSG00000158874, ENSG00000079435	178	2	13528	76	1	0.506147	35.6815
GOTERM_BP_FAT	GO:0008610~lipid biosynthetic process	10	3.125	0.0263411	ENSG00000159348, ENSG00000158874, ENSG00000127472, ENSG00000085871, ENSG00000184716, ENSG00000132196, ENSG00000198189, ENSG00000012660, ENSG00000184210, ENSG00000115425	178	323	13528	2.35294	1	0.505021	36.0603
GOTERM_BP_FAT	GO:0016042~lipid catabolic process	7	2.1875	0.0264053	ENSG00000158874, ENSG00000127472, ENSG00000069764, ENSG00000158006, ENSG00000188992, ENSG00000079435, ENSG00000198189	178	173	13528	3.07514	1	0.500229	36.1309
INTERPRO	IPR009432:Protein of unknown function DUF1075	2	0.625	0.0286066	ENSG00000114023, ENSG00000183807	241	2	16659	69.1245	0.999996	0.998106	33.5922
GOTERM_BP_FAT	GO:0033559~unsaturated fatty acid metabolic process	4	1.25	0.028995	ENSG00000162493, ENSG00000127472, ENSG00000069764, ENSG00000085871	178	51	13528	5.96078	1	0.527887	38.9183
GOTERM_BP_FAT	GO:0001934~positive regulation of protein amino acid phosphorylation	5	1.5625	0.0292889	ENSG00000109471, ENSG00000105329, ENSG00000164400, ENSG00000110092, ENSG00000198851	178	89	13528	4.26966	1	0.525935	39.2274
BIOCARTA	h_ctla4Pathway:The Co-Stimulatory Signal During T-cell Activation	3	0.9375	0.029957	ENSG00000109471, ENSG00000167286, ENSG00000198851	22	19	1437	10.3134	0.828653	0.356617	26.1111
SP_PIR_KEYWORDS	immune response	9	2.8125	0.0306777	ENSG00000112799, ENSG00000163519, ENSG00000109471, ENSG00000154589, ENSG00000172243, ENSG00000161649, ENSG00000173391, ENSG00000122188, ENSG00000166527	314	224	19235	2.46126	0.999892	0.680553	33.9572
SP_PIR_KEYWORDS	amidation	4	1.25	0.0346103	ENSG00000157017, ENSG00000188729, ENSG00000141433, ENSG00000170893	314	44	19235	5.56891	0.999967	0.682322	37.437
KEGG_PATHWAY	hsa04630:Jak-STAT signaling pathway	6	1.875	0.0350955	ENSG00000109471, ENSG00000134470, ENSG00000164400, ENSG00000110092, ENSG00000164485, ENSG00000168685	61	155	5085	3.22686	0.968741	0.684988	32.5822
GOTERM_BP_FAT	GO:0051048~negative regulation of secretion	4	1.25	0.0351806	ENSG00000158874, ENSG00000157017, ENSG00000122862, ENSG00000170893	178	55	13528	5.52727	1	0.587467	45.1203
GOTERM_BP_FAT	GO:0050671~positive regulation of lymphocyte proliferation	4	1.25	0.0351806	ENSG00000109471, ENSG00000197471, ENSG00000197646, ENSG00000198851	178	55	13528	5.52727	1	0.587467	45.1203
PIR_SUPERFAMILY	PIRSF001993:T-cell surface glycoprotein CD3 delta chain	2	0.625	0.0356727	ENSG00000167286, ENSG00000198851	90	3	7396	54.7852	0.985208	0.878376	33.9277
GOTERM_BP_FAT	GO:0048584~positive regulation of response to stimulus	8	2.5	0.0358265	ENSG00000170323, ENSG00000157017, ENSG00000049167, ENSG00000105329, ENSG00000172243, ENSG00000122188, ENSG00000198851, ENSG00000150637	178	236	13528	2.57627	1	0.588658	45.7326
OMIM_DISEASE	Severe combined immunodeficiency, T cell-negative, B-cell/natural killer-cell positive	2	0.625	0.0363355	ENSG00000167286, ENSG00000198851	46	3	3671	53.2029	0.925044	0.925044	31.8217
GOTERM_BP_FAT	GO:0032946~positive regulation of mononuclear cell proliferation	4	1.25	0.036825	ENSG00000109471, ENSG00000197471, ENSG00000197646, ENSG00000198851	178	56	13528	5.42857	1	0.5934	46.6665
GOTERM_BP_FAT	GO:0070665~positive regulation of leukocyte proliferation	4	1.25	0.036825	ENSG00000109471, ENSG00000197471, ENSG00000197646, ENSG00000198851	178	56	13528	5.42857	1	0.5934	46.6665
GOTERM_BP_FAT	GO:0051054~positive regulation of DNA metabolic process	4	1.25	0.036825	ENSG00000109471, ENSG00000049167, ENSG00000105329, ENSG00000164400	178	56	13528	5.42857	1	0.5934	46.6665
GOTERM_BP_FAT	GO:0042327~positive regulation of phosphorylation	5	1.5625	0.0383972	ENSG00000109471, ENSG00000105329, ENSG00000164400, ENSG00000110092, ENSG00000198851	178	97	13528	3.91753	1	0.603586	48.1065
GOTERM_BP_FAT	GO:0019953~sexual reproduction	12	3.75	0.0384598	ENSG00000128886, ENSG00000105329, ENSG00000111254, ENSG00000147081, ENSG00000120498, ENSG00000178257, ENSG00000166118, ENSG00000186075, ENSG00000039600, ENSG00000061656, ENSG00000143450, ENSG00000145757	178	458	13528	1.99127	1	0.598843	48.163
GOTERM_BP_FAT	GO:0002712~regulation of B cell mediated immunity	3	0.9375	0.0389139	ENSG00000109471, ENSG00000105329, ENSG00000150637	178	24	13528	9.5	1	0.597958	48.5717
GOTERM_BP_FAT	GO:0002889~regulation of immunoglobulin mediated immune response	3	0.9375	0.0389139	ENSG00000109471, ENSG00000105329, ENSG00000150637	178	24	13528	9.5	1	0.597958	48.5717
GOTERM_BP_FAT	GO:0050708~regulation of protein secretion	4	1.25	0.0402304	ENSG00000158874, ENSG00000109471, ENSG00000105329, ENSG00000122862	178	58	13528	5.24138	1	0.605205	49.7392
INTERPRO	IPR002347:Glucose/ribitol dehydrogenase	4	1.25	0.0408376	ENSG00000186153, ENSG00000132196, ENSG00000198189, ENSG00000115425	241	53	16659	5.21694	1	0.997531	44.4603
GOTERM_BP_FAT	GO:0045937~positive regulation of phosphate metabolic process	5	1.5625	0.0421862	ENSG00000109471, ENSG00000105329, ENSG00000164400, ENSG00000110092, ENSG00000198851	178	100	13528	3.8	1	0.617876	51.4279
GOTERM_BP_FAT	GO:0010562~positive regulation of phosphorus metabolic process	5	1.5625	0.0421862	ENSG00000109471, ENSG00000105329, ENSG00000164400, ENSG00000110092, ENSG00000198851	178	100	13528	3.8	1	0.617876	51.4279
INTERPRO	IPR018292:A-kinase anchor 110 kDa, C-terminal	2	0.625	0.0426027	ENSG00000111254, ENSG00000147081	241	3	16659	46.083	1	0.990923	45.8847
GOTERM_BP_FAT	GO:0009743~response to carbohydrate stimulus	4	1.25	0.0437896	ENSG00000158874, ENSG00000105329, ENSG00000172243, ENSG00000170893	178	60	13528	5.06667	1	0.626827	52.7723
SMART	SM00737:ML	2	0.625	0.0441944	ENSG00000112799, ENSG00000154589	103	4	9079	44.0728	0.973112	0.973112	38.1548
GOTERM_BP_FAT	GO:0031100~organ regeneration	3	0.9375	0.0450541	ENSG00000158874, ENSG00000105329, ENSG00000110092	178	26	13528	8.76923	1	0.632536	53.8079
GOTERM_BP_FAT	GO:0002637~regulation of immunoglobulin production	3	0.9375	0.0450541	ENSG00000109471, ENSG00000105329, ENSG00000104894	178	26	13528	8.76923	1	0.632536	53.8079
GOTERM_BP_FAT	GO:0000018~regulation of DNA recombination	3	0.9375	0.0450541	ENSG00000109471, ENSG00000105329, ENSG00000168685	178	26	13528	8.76923	1	0.632536	53.8079
GOTERM_BP_FAT	GO:0008284~positive regulation of cell proliferation	11	3.4375	0.0457284	ENSG00000007952, ENSG00000170323, ENSG00000109471, ENSG00000197471, ENSG00000197646, ENSG00000105329, ENSG00000196776, ENSG00000164400, ENSG00000110092, ENSG00000182585, ENSG00000198851	178	414	13528	2.01932	1	0.633192	54.3513
GOTERM_BP_FAT	GO:0010627~regulation of protein kinase cascade	8	2.5	0.0457535	ENSG00000135914, ENSG00000101558, ENSG00000109471, ENSG00000102471, ENSG00000105329, ENSG00000164400, ENSG00000131653, ENSG00000164485	178	249	13528	2.44177	1	0.628526	54.3714
GOTERM_CC_FAT	GO:0009434~microtubule-based flagellum	3	0.9375	0.0457587	ENSG00000111254, ENSG00000147081, ENSG00000061656	192	23	12782	8.68342	0.999951	0.862751	44.7152
GOTERM_BP_FAT	GO:0006631~fatty acid metabolic process	7	2.1875	0.0459151	ENSG00000162493, ENSG00000170323, ENSG00000127472, ENSG00000069764, ENSG00000085871, ENSG00000012660, ENSG00000115425	178	198	13528	2.68687	1	0.625046	54.5007
INTERPRO	IPR002353:Type II antifreeze protein	3	0.9375	0.0463374	ENSG00000172243, ENSG00000173391, ENSG00000166527	241	24	16659	8.64056	1	0.983415	48.7871
GOTERM_BP_FAT	GO:0033077~T cell differentiation in the thymus	3	0.9375	0.0482494	ENSG00000197471, ENSG00000167286, ENSG00000198851	178	27	13528	8.44444	1	0.638987	56.3302
GOTERM_BP_FAT	GO:0042130~negative regulation of T cell proliferation	3	0.9375	0.0482494	ENSG00000197471, ENSG00000197646, ENSG00000105329	178	27	13528	8.44444	1	0.638987	56.3302
BIOCARTA	h_nktPathway:Selective expression of chemokine receptors during T-cell polarization	3	0.9375	0.0498662	ENSG00000109471, ENSG00000105329, ENSG00000164400	22	25	1437	7.83818	0.948534	0.447537	39.8864
SP_PIR_KEYWORDS	lipid degradation	5	1.5625	0.0517767	ENSG00000127472, ENSG00000069764, ENSG00000158006, ENSG00000188992, ENSG00000079435	314	86	19235	3.56151	1	0.789389	50.7318
GOTERM_CC_FAT	GO:0030141~secretory granule	7	2.1875	0.0532431	ENSG00000133710, ENSG00000092531, ENSG00000105329, ENSG00000122862, ENSG00000111254, ENSG00000113905, ENSG00000170893	192	180	12782	2.58895	0.999991	0.855314	49.9581
INTERPRO	IPR002198:Short-chain dehydrogenase/reductase SDR	4	1.25	0.0532684	ENSG00000186153, ENSG00000132196, ENSG00000198189, ENSG00000115425	241	59	16659	4.68641	1	0.980576	53.7939
UP_SEQ_FEATURE	domain:Ig-like V-type	6	1.875	0.0533579	ENSG00000117281, ENSG00000197646, ENSG00000196776, ENSG00000161649, ENSG00000124731, ENSG00000116824	314	124	19113	2.94529	1	0.999998	56.3093
BIOCARTA	h_inflamPathway:Cytokines and Inflammatory Response	3	0.9375	0.0535519	ENSG00000109471, ENSG00000105329, ENSG00000164400	22	26	1437	7.53671	0.958921	0.412597	42.1666
INTERPRO	IPR018503:Tetraspanin, conserved site	3	0.9375	0.0535568	ENSG00000048140, ENSG00000127324, ENSG00000104894	241	26	16659	7.9759	1	0.966527	53.9921
GOTERM_BP_FAT	GO:0008361~regulation of cell size	7	2.1875	0.0545311	ENSG00000179833, ENSG00000109471, ENSG00000124251, ENSG00000105329, ENSG00000105887, ENSG00000198000, ENSG00000168685	178	206	13528	2.58252	1	0.680389	60.9161
GOTERM_BP_FAT	GO:0051047~positive regulation of secretion	5	1.5625	0.0547761	ENSG00000157017, ENSG00000109471, ENSG00000069764, ENSG00000105329, ENSG00000170893	178	109	13528	3.48624	1	0.677482	61.0854
GOTERM_BP_FAT	GO:0043065~positive regulation of apoptosis	11	3.4375	0.0563193	ENSG00000170776, ENSG00000197471, ENSG00000184254, ENSG00000186153, ENSG00000105329, ENSG00000144161, ENSG00000142856, ENSG00000116824, ENSG00000162604, ENSG00000167531, ENSG00000198851	178	430	13528	1.94419	1	0.683378	62.1363
INTERPRO	IPR003172:MD-2-related lipid-recognition	2	0.625	0.0563981	ENSG00000112799, ENSG00000154589	241	4	16659	34.5622	1	0.956489	55.9023
INTERPRO	IPR008382:A-kinase anchor 110 kDa	2	0.625	0.0563981	ENSG00000111254, ENSG00000147081	241	4	16659	34.5622	1	0.956489	55.9023
INTERPRO	IPR003511:DNA-binding HORMA	2	0.625	0.0563981	ENSG00000176635, ENSG00000143452	241	4	16659	34.5622	1	0.956489	55.9023
BIOCARTA	h_tcrmolecule:T Cell Receptor and CD3 Complex	2	0.625	0.0572447	ENSG00000167286, ENSG00000198851	22	4	1437	32.6591	0.967255	0.386411	44.3728
GOTERM_BP_FAT	GO:0030500~regulation of bone mineralization	3	0.9375	0.0583041	ENSG00000152595, ENSG00000105329, ENSG00000122862	178	30	13528	7.6	1	0.691885	63.4486
GOTERM_CC_FAT	GO:0042105~alpha-beta T cell receptor complex	2	0.625	0.0584518	ENSG00000167286, ENSG00000198851	192	4	12782	33.2865	0.999997	0.838637	53.3322
GOTERM_BP_FAT	GO:0043068~positive regulation of programmed cell death	11	3.4375	0.0584714	ENSG00000170776, ENSG00000197471, ENSG00000184254, ENSG00000186153, ENSG00000105329, ENSG00000144161, ENSG00000142856, ENSG00000116824, ENSG00000162604, ENSG00000167531, ENSG00000198851	178	433	13528	1.93072	1	0.688556	63.5572
GOTERM_BP_FAT	GO:0008624~induction of apoptosis by extracellular signals	5	1.5625	0.0593775	ENSG00000170776, ENSG00000197471, ENSG00000142856, ENSG00000162604, ENSG00000198851	178	112	13528	3.39286	1	0.689965	64.1404
GOTERM_BP_FAT	GO:0042742~defense response to bacterium	5	1.5625	0.0593775	ENSG00000115009, ENSG00000180424, ENSG00000197471, ENSG00000164406, ENSG00000167531	178	112	13528	3.39286	1	0.689965	64.1404
GOTERM_BP_FAT	GO:0006935~chemotaxis	6	1.875	0.0594811	ENSG00000115009, ENSG00000197471, ENSG00000099937, ENSG00000006606, ENSG00000217555, ENSG00000138755	178	160	13528	2.85	1	0.686318	64.2065
GOTERM_BP_FAT	GO:0042330~taxis	6	1.875	0.0594811	ENSG00000115009, ENSG00000197471, ENSG00000099937, ENSG00000006606, ENSG00000217555, ENSG00000138755	178	160	13528	2.85	1	0.686318	64.2065
GOTERM_BP_FAT	GO:0006917~induction of apoptosis	9	2.8125	0.0595171	ENSG00000170776, ENSG00000197471, ENSG00000186153, ENSG00000105329, ENSG00000142856, ENSG00000116824, ENSG00000162604, ENSG00000167531, ENSG00000198851	178	320	13528	2.1375	1	0.682288	64.2294
GOTERM_BP_FAT	GO:0050730~regulation of peptidyl-tyrosine phosphorylation	4	1.25	0.0595234	ENSG00000109471, ENSG00000164400, ENSG00000164485, ENSG00000198851	178	68	13528	4.47059	1	0.678112	64.2334
GOTERM_BP_FAT	GO:0010942~positive regulation of cell death	11	3.4375	0.0599357	ENSG00000170776, ENSG00000197471, ENSG00000184254, ENSG00000186153, ENSG00000105329, ENSG00000144161, ENSG00000142856, ENSG00000116824, ENSG00000162604, ENSG00000167531, ENSG00000198851	178	435	13528	1.92184	1	0.67654	64.4952
GOTERM_BP_FAT	GO:0012502~induction of programmed cell death	9	2.8125	0.060388	ENSG00000170776, ENSG00000197471, ENSG00000186153, ENSG00000105329, ENSG00000142856, ENSG00000116824, ENSG00000162604, ENSG00000167531, ENSG00000198851	178	321	13528	2.13084	1	0.675246	64.7804
GOTERM_BP_FAT	GO:0031099~regeneration	4	1.25	0.0616536	ENSG00000158874, ENSG00000105329, ENSG00000105887, ENSG00000110092	178	69	13528	4.4058	1	0.678982	65.5667
GOTERM_BP_FAT	GO:0042509~regulation of tyrosine phosphorylation of STAT protein	3	0.9375	0.0618035	ENSG00000109471, ENSG00000164400, ENSG00000164485	178	31	13528	7.35484	1	0.675864	65.6588
GOTERM_BP_FAT	GO:0032680~regulation of tumor necrosis factor production	3	0.9375	0.0618035	ENSG00000157017, ENSG00000197471, ENSG00000172243	178	31	13528	7.35484	1	0.675864	65.6588
GOTERM_BP_FAT	GO:0050728~negative regulation of inflammatory response	3	0.9375	0.0618035	ENSG00000157017, ENSG00000109471, ENSG00000197471	178	31	13528	7.35484	1	0.675864	65.6588
GOTERM_BP_FAT	GO:0051223~regulation of protein transport	5	1.5625	0.0625562	ENSG00000158874, ENSG00000109471, ENSG00000102471, ENSG00000105329, ENSG00000122862	178	114	13528	3.33333	1	0.676439	66.1175
SP_PIR_KEYWORDS	mammary gland	2	0.625	0.0635229	ENSG00000171209, ENSG00000167531	314	4	19235	30.629	1	0.825904	58.2663
SP_PIR_KEYWORDS	milk	2	0.625	0.0635229	ENSG00000171209, ENSG00000167531	314	4	19235	30.629	1	0.825904	58.2663
SP_PIR_KEYWORDS	milk protein	2	0.625	0.0635229	ENSG00000171209, ENSG00000167531	314	4	19235	30.629	1	0.825904	58.2663
KEGG_PATHWAY	hsa05340:Primary immunodeficiency	3	0.9375	0.0635401	ENSG00000167286, ENSG00000168685, ENSG00000198851	61	35	5085	7.1452	0.998284	0.796477	51.5421
KEGG_PATHWAY	hsa00565:Ether lipid metabolism	3	0.9375	0.0635401	ENSG00000127472, ENSG00000069764, ENSG00000158006	61	35	5085	7.1452	0.998284	0.796477	51.5421
GOTERM_BP_FAT	GO:0001562~response to protozoan	2	0.625	0.0637394	ENSG00000197471, ENSG00000172243	178	5	13528	30.4	1	0.679559	66.8269
UP_SEQ_FEATURE	domain:HORMA	2	0.625	0.0639184	ENSG00000176635, ENSG00000143452	314	4	19113	30.4347	1	0.999991	63.1178
SMART	SM00034:CLECT	4	1.25	0.0645363	ENSG00000172243, ENSG00000134193, ENSG00000173391, ENSG00000166527	103	82	9079	4.29979	0.99519	0.930645	50.798
GOTERM_BP_FAT	GO:0051241~negative regulation of multicellular organismal process	6	1.875	0.0647233	ENSG00000127324, ENSG00000157017, ENSG00000109471, ENSG00000152595, ENSG00000122862, ENSG00000198523	178	164	13528	2.78049	1	0.681434	67.4061
GOTERM_BP_FAT	GO:0070167~regulation of biomineral formation	3	0.9375	0.0653726	ENSG00000152595, ENSG00000105329, ENSG00000122862	178	32	13528	7.125	1	0.68134	67.7832
INTERPRO	IPR000301:Tetraspanin, subgroup	3	0.9375	0.0690716	ENSG00000048140, ENSG00000127324, ENSG00000104894	241	30	16659	6.91245	1	0.967791	63.5591
GOTERM_BP_FAT	GO:0017148~negative regulation of translation	3	0.9375	0.0727106	ENSG00000126070, ENSG00000143742, ENSG00000120727	178	34	13528	6.70588	1	0.717383	71.7687
GOTERM_BP_FAT	GO:0042035~regulation of cytokine biosynthetic process	4	1.25	0.0728258	ENSG00000158874, ENSG00000157017, ENSG00000197471, ENSG00000198851	178	74	13528	4.10811	1	0.714266	71.8274
GOTERM_BP_FAT	GO:0070201~regulation of establishment of protein localization	5	1.5625	0.0743719	ENSG00000158874, ENSG00000109471, ENSG00000102471, ENSG00000105329, ENSG00000122862	178	121	13528	3.1405	1	0.718403	72.6042
GOTERM_BP_FAT	GO:0030502~negative regulation of bone mineralization	2	0.625	0.0759939	ENSG00000152595, ENSG00000122862	178	6	13528	25.3333	1	0.722781	73.3975
GOTERM_BP_FAT	GO:0002710~negative regulation of T cell mediated immunity	2	0.625	0.0759939	ENSG00000197471, ENSG00000168685	178	6	13528	25.3333	1	0.722781	73.3975
GOTERM_BP_FAT	GO:0032892~positive regulation of organic acid transport	2	0.625	0.0759939	ENSG00000069764, ENSG00000170893	178	6	13528	25.3333	1	0.722781	73.3975
GOTERM_BP_FAT	GO:0070168~negative regulation of biomineral formation	2	0.625	0.0759939	ENSG00000152595, ENSG00000122862	178	6	13528	25.3333	1	0.722781	73.3975
GOTERM_CC_FAT	GO:0044432~endoplasmic reticulum part	10	3.125	0.0762995	ENSG00000129103, ENSG00000101558, ENSG00000158874, ENSG00000133710, ENSG00000143742, ENSG00000120215, ENSG00000187553, ENSG00000132196, ENSG00000129255, ENSG00000140254	192	347	12782	1.91853	1	0.877939	63.3689
SMART	SM00199:SCY	3	0.9375	0.0772511	ENSG00000115009, ENSG00000006606, ENSG00000138755	103	41	9079	6.44968	0.998391	0.882809	57.46
GOTERM_BP_FAT	GO:0001932~regulation of protein amino acid phosphorylation	6	1.875	0.0775065	ENSG00000109471, ENSG00000105329, ENSG00000164400, ENSG00000110092, ENSG00000164485, ENSG00000198851	178	173	13528	2.63584	1	0.726498	74.1178
GOTERM_BP_FAT	GO:0050727~regulation of inflammatory response	4	1.25	0.0775308	ENSG00000170323, ENSG00000157017, ENSG00000109471, ENSG00000197471	178	76	13528	4	1	0.723081	74.1292
GOTERM_BP_FAT	GO:0030193~regulation of blood coagulation	3	0.9375	0.0802994	ENSG00000162493, ENSG00000127324, ENSG00000113905	178	36	13528	6.33333	1	0.732543	75.3998
GOTERM_BP_FAT	GO:0031348~negative regulation of defense response	3	0.9375	0.0802994	ENSG00000157017, ENSG00000109471, ENSG00000197471	178	36	13528	6.33333	1	0.732543	75.3998
GOTERM_BP_FAT	GO:0046425~regulation of JAK-STAT cascade	3	0.9375	0.0802994	ENSG00000109471, ENSG00000164400, ENSG00000164485	178	36	13528	6.33333	1	0.732543	75.3998
INTERPRO	IPR018499:Tetraspanin	3	0.9375	0.0815469	ENSG00000048140, ENSG00000127324, ENSG00000104894	241	33	16659	6.28404	1	0.974645	69.8735
GOTERM_BP_FAT	GO:0051384~response to glucocorticoid stimulus	4	1.25	0.082366	ENSG00000158874, ENSG00000170323, ENSG00000110092, ENSG00000170893	178	78	13528	3.89744	1	0.73844	76.3097
GOTERM_BP_FAT	GO:0045859~regulation of protein kinase activity	9	2.8125	0.0837162	ENSG00000170323, ENSG00000157017, ENSG00000109471, ENSG00000105329, ENSG00000110092, ENSG00000131653, ENSG00000122188, ENSG00000182585, ENSG00000135549	178	345	13528	1.98261	1	0.741006	76.8869
GOTERM_BP_FAT	GO:0009566~fertilization	4	1.25	0.0848315	ENSG00000111254, ENSG00000147081, ENSG00000120498, ENSG00000186075	178	79	13528	3.8481	1	0.742497	77.3538
GOTERM_BP_FAT	GO:0006633~fatty acid biosynthetic process	4	1.25	0.0848315	ENSG00000127472, ENSG00000085871, ENSG00000012660, ENSG00000115425	178	79	13528	3.8481	1	0.742497	77.3538
GOTERM_BP_FAT	GO:0032270~positive regulation of cellular protein metabolic process	7	2.1875	0.0854601	ENSG00000109471, ENSG00000069764, ENSG00000102471, ENSG00000105329, ENSG00000164400, ENSG00000110092, ENSG00000198851	178	233	13528	2.28326	1	0.741882	77.613
SMART	SM00077:ITAM	2	0.625	0.0864539	ENSG00000167286, ENSG00000198851	103	8	9079	22.0364	0.999278	0.836089	61.7599
GOTERM_BP_FAT	GO:0002707~negative regulation of lymphocyte mediated immunity	2	0.625	0.088089	ENSG00000197471, ENSG00000168685	178	7	13528	21.7143	1	0.749655	78.6671
GOTERM_BP_FAT	GO:0002704~negative regulation of leukocyte mediated immunity	2	0.625	0.088089	ENSG00000197471, ENSG00000168685	178	7	13528	21.7143	1	0.749655	78.6671
GOTERM_BP_FAT	GO:0030097~hemopoiesis	7	2.1875	0.0902403	ENSG00000109471, ENSG00000197471, ENSG00000105329, ENSG00000164400, ENSG00000167286, ENSG00000168685, ENSG00000198851	178	236	13528	2.25424	1	0.755181	79.4947
GOTERM_BP_FAT	GO:0002429~immune response-activating cell surface receptor signaling pathway	3	0.9375	0.0921143	ENSG00000172243, ENSG00000122188, ENSG00000198851	178	39	13528	5.84615	1	0.759426	80.191
PIR_SUPERFAMILY	PIRSF000866:phospholipase A2	2	0.625	0.0923517	ENSG00000127472, ENSG00000069764	90	8	7396	20.5444	0.999987	0.976405	66.8953
SP_PIR_KEYWORDS	Pyrrolidone carboxylic acid	4	1.25	0.0958046	ENSG00000158874, ENSG00000196776, ENSG00000178172, ENSG00000170893	314	67	19235	3.65719	1	0.914479	73.8401
GOTERM_CC_FAT	GO:0043235~receptor complex	5	1.5625	0.0958824	ENSG00000163519, ENSG00000154589, ENSG00000143742, ENSG00000167286, ENSG00000198851	192	116	12782	2.86952	1	0.906921	72.0686
GOTERM_BP_FAT	GO:0051224~negative regulation of protein transport	3	0.9375	0.0961592	ENSG00000158874, ENSG00000102471, ENSG00000122862	178	40	13528	5.7	1	0.77168	81.6189
GOTERM_BP_FAT	GO:0043549~regulation of kinase activity	9	2.8125	0.0971331	ENSG00000170323, ENSG00000157017, ENSG00000109471, ENSG00000105329, ENSG00000110092, ENSG00000131653, ENSG00000122188, ENSG00000182585, ENSG00000135549	178	357	13528	1.91597	1	0.772205	81.9479
GOTERM_MF_FAT	GO:0004867~serine-type endopeptidase inhibitor activity	4	1.25	0.0975053	ENSG00000133710, ENSG00000099937, ENSG00000113905, ENSG00000178172	156	92	12983	3.61845	1	0.998019	75.6178
GOTERM_BP_FAT	GO:0031401~positive regulation of protein modification process	6	1.875	0.0990838	ENSG00000109471, ENSG00000102471, ENSG00000105329, ENSG00000164400, ENSG00000110092, ENSG00000198851	178	187	13528	2.4385	1	0.77623	82.5903
GOTERM_BP_FAT	GO:0051247~positive regulation of protein metabolic process	7	2.1875	0.0998757	ENSG00000109471, ENSG00000069764, ENSG00000102471, ENSG00000105329, ENSG00000164400, ENSG00000110092, ENSG00000198851	178	243	13528	2.1893	1	0.776064	82.845
GOTERM_MF_FAT	GO:0019207~kinase regulator activity	4	1.25	0.0999169	ENSG00000157017, ENSG00000109471, ENSG00000110092, ENSG00000135549	156	93	12983	3.57954	1	0.995805	76.4989
