# Supplementary material for: Genome-Wide Scan for Bats and Dolphin to Detect Their Genetic Basis for New Locomotive Styles
Source: PLoS One. 2012 Nov 6;7(11):e46455. doi: 10.1371/journal.pone.0046455 (PMC3491009; doi:10.1371/journal.pone.0046455)
Supplement: Table S3 — Functional annotation clustering for positive selection genes based on branch-site model for CA bat lineage. (XLS) [file pone.0046455.s003.xls]

## Sheet: Sheet1
Ensembl Gene ID	Ensembl Transcript ID	Human Ensembl Gene ID
ENSBTAG00000000066	ENSBTAT00000000073	ENSG00000125872
ENSBTAG00000000087	ENSBTAT00000000096	ENSG00000149084
ENSBTAG00000000088	ENSBTAT00000000097	ENSG00000170017
ENSBTAG00000000139	ENSBTAT00000000160	ENSG00000183955
ENSBTAG00000000139	ENSBTAT00000063474	ENSG00000183955
ENSBTAG00000000153	ENSBTAT00000000176	ENSG00000126243
ENSBTAG00000000179	ENSBTAT00000000204	ENSG00000007376
ENSBTAG00000000219	ENSBTAT00000000263	ENSG00000150086
ENSBTAG00000000275	ENSBTAT00000049732	ENSG00000111224
ENSBTAG00000000295	ENSBTAT00000000369	ENSG00000162994
ENSBTAG00000000295	ENSBTAT00000031393	ENSG00000162994
ENSBTAG00000000363	ENSBTAT00000000474	ENSG00000145734
ENSBTAG00000000579	ENSBTAT00000020129	ENSG00000164190
ENSBTAG00000000589	ENSBTAT00000000779	ENSG00000075461
ENSBTAG00000000616	ENSBTAT00000000809	ENSG00000143147
ENSBTAG00000000616	ENSBTAT00000066044	ENSG00000143147
ENSBTAG00000000634	ENSBTAT00000000837	ENSG00000115648
ENSBTAG00000000696	ENSBTAT00000000927	ENSG00000166333
ENSBTAG00000000718	ENSBTAT00000000958	ENSG00000178297
ENSBTAG00000000736	ENSBTAT00000053259	ENSG00000157193
ENSBTAG00000000786	ENSBTAT00000040161	ENSG00000124588
ENSBTAG00000000851	ENSBTAT00000001132	ENSG00000119004
ENSBTAG00000000946	ENSBTAT00000001252	ENSG00000140950
ENSBTAG00000001009	ENSBTAT00000001338	ENSG00000180353
ENSBTAG00000001020	ENSBTAT00000001353	ENSG00000111254
ENSBTAG00000001026	ENSBTAT00000048748	ENSG00000135697
ENSBTAG00000001189	ENSBTAT00000001576	ENSG00000100280
ENSBTAG00000001192	ENSBTAT00000001580	ENSG00000117758
ENSBTAG00000001225	ENSBTAT00000001619	ENSG00000239306
ENSBTAG00000001310	ENSBTAT00000001730	ENSG00000163914
ENSBTAG00000001424	ENSBTAT00000001867	ENSG00000116062
ENSBTAG00000001481	ENSBTAT00000001940	ENSG00000085552
ENSBTAG00000001570	ENSBTAT00000002054	ENSG00000164400
ENSBTAG00000001578	ENSBTAT00000002065	ENSG00000159322
ENSBTAG00000001917	ENSBTAT00000002494	ENSG00000176029
ENSBTAG00000001941	ENSBTAT00000002525	ENSG00000187764
ENSBTAG00000002006	ENSBTAT00000002600	ENSG00000137801
ENSBTAG00000002117	ENSBTAT00000044662	ENSG00000121621
ENSBTAG00000002132	ENSBTAT00000002768	ENSG00000151577
ENSBTAG00000002150	ENSBTAT00000002786	ENSG00000112115
ENSBTAG00000002151	ENSBTAT00000002787	ENSG00000146809
ENSBTAG00000002178	ENSBTAT00000002822	ENSG00000118898
ENSBTAG00000002280	ENSBTAT00000033899	ENSG00000170759
ENSBTAG00000002321	ENSBTAT00000002992	ENSG00000145020
ENSBTAG00000002326	ENSBTAT00000043753	ENSG00000131981
ENSBTAG00000002361	ENSBTAT00000003052	ENSG00000133069
ENSBTAG00000002361	ENSBTAT00000023704	ENSG00000133069
ENSBTAG00000002425	ENSBTAT00000003146	ENSG00000169432
ENSBTAG00000002595	ENSBTAT00000031698	ENSG00000004846
ENSBTAG00000002680	ENSBTAT00000003470	ENSG00000181291
ENSBTAG00000002682	ENSBTAT00000003476	ENSG00000007047
ENSBTAG00000002685	ENSBTAT00000046212	ENSG00000107959
ENSBTAG00000002902	ENSBTAT00000003770	ENSG00000177119
ENSBTAG00000002914	ENSBTAT00000003784	ENSG00000110328
ENSBTAG00000002921	ENSBTAT00000003795	ENSG00000137824
ENSBTAG00000003061	ENSBTAT00000003981	ENSG00000130702
ENSBTAG00000003062	ENSBTAT00000003978	ENSG00000151553
ENSBTAG00000003222	ENSBTAT00000004181	ENSG00000070669
ENSBTAG00000003234	ENSBTAT00000004193	ENSG00000086696
ENSBTAG00000003261	ENSBTAT00000004225	ENSG00000105146
ENSBTAG00000003275	ENSBTAT00000004242	ENSG00000029534
ENSBTAG00000003300	ENSBTAT00000004272	ENSG00000140545
ENSBTAG00000003300	ENSBTAT00000065341	ENSG00000140545
ENSBTAG00000003390	ENSBTAT00000004398	ENSG00000099995
ENSBTAG00000003440	ENSBTAT00000004475	ENSG00000156869
ENSBTAG00000003498	ENSBTAT00000061431	ENSG00000086570
ENSBTAG00000003525	ENSBTAT00000056141	ENSG00000136854
ENSBTAG00000003525	ENSBTAT00000004589	ENSG00000136854
ENSBTAG00000003557	ENSBTAT00000004626	ENSG00000159873
ENSBTAG00000003604	ENSBTAT00000004686	ENSG00000143382
ENSBTAG00000003619	ENSBTAT00000004721	ENSG00000150961
ENSBTAG00000003843	ENSBTAT00000005013	ENSG00000138375
ENSBTAG00000004017	ENSBTAT00000032010	ENSG00000090924
ENSBTAG00000004154	ENSBTAT00000005438	ENSG00000136603
ENSBTAG00000004322	ENSBTAT00000005660	ENSG00000170345
ENSBTAG00000004362	ENSBTAT00000005713	ENSG00000117601
ENSBTAG00000004524	ENSBTAT00000035792	ENSG00000005206
ENSBTAG00000004555	ENSBTAT00000005988	ENSG00000081479
ENSBTAG00000004622	ENSBTAT00000046628	ENSG00000089091
ENSBTAG00000004688	ENSBTAT00000006153	ENSG00000116133
ENSBTAG00000004735	ENSBTAT00000006215	ENSG00000105173
ENSBTAG00000004822	ENSBTAT00000034677	ENSG00000100146
ENSBTAG00000004937	ENSBTAT00000006494	ENSG00000058262
ENSBTAG00000005124	ENSBTAT00000006752	ENSG00000102221
ENSBTAG00000005191	ENSBTAT00000006847	ENSG00000163902
ENSBTAG00000005219	ENSBTAT00000006877	ENSG00000102271
ENSBTAG00000005386	ENSBTAT00000055725	ENSG00000163581
ENSBTAG00000005434	ENSBTAT00000052388	ENSG00000130300
ENSBTAG00000005475	ENSBTAT00000007200	ENSG00000170379
ENSBTAG00000005501	ENSBTAT00000007231	ENSG00000082438
ENSBTAG00000005596	ENSBTAT00000007349	ENSG00000115457
ENSBTAG00000005629	ENSBTAT00000037934	ENSG00000176092
ENSBTAG00000005803	ENSBTAT00000007630	ENSG00000158079
ENSBTAG00000005909	ENSBTAT00000007762	ENSG00000213625
ENSBTAG00000005978	ENSBTAT00000063724	ENSG00000141506
ENSBTAG00000005978	ENSBTAT00000007845	ENSG00000141506
ENSBTAG00000005978	ENSBTAT00000065956	ENSG00000141506
ENSBTAG00000006015	ENSBTAT00000007900	ENSG00000170734
ENSBTAG00000006077	ENSBTAT00000007986	ENSG00000132026
ENSBTAG00000006166	ENSBTAT00000044289	ENSG00000124535
ENSBTAG00000006205	ENSBTAT00000008150	ENSG00000172404
ENSBTAG00000006335	ENSBTAT00000008311	ENSG00000166888
ENSBTAG00000006591	ENSBTAT00000034643	ENSG00000162063
ENSBTAG00000006630	ENSBTAT00000008705	ENSG00000070915
ENSBTAG00000006671	ENSBTAT00000057089	ENSG00000124228
ENSBTAG00000006832	ENSBTAT00000032961	ENSG00000138074
ENSBTAG00000006899	ENSBTAT00000009056	ENSG00000154118
ENSBTAG00000006907	ENSBTAT00000055345	ENSG00000183091
ENSBTAG00000006907	ENSBTAT00000061000	ENSG00000183091
ENSBTAG00000006975	ENSBTAT00000023366	ENSG00000090402
ENSBTAG00000007073	ENSBTAT00000009300	ENSG00000080618
ENSBTAG00000007111	ENSBTAT00000009356	ENSG00000115107
ENSBTAG00000007112	ENSBTAT00000009357	ENSG00000081870
ENSBTAG00000007156	ENSBTAT00000009418	ENSG00000135439
ENSBTAG00000007352	ENSBTAT00000033676	ENSG00000116396
ENSBTAG00000007422	ENSBTAT00000009769	ENSG00000168538
ENSBTAG00000007626	ENSBTAT00000010033	ENSG00000147168
ENSBTAG00000007826	ENSBTAT00000010297	ENSG00000126259
ENSBTAG00000007893	ENSBTAT00000010381	ENSG00000121064
ENSBTAG00000007998	ENSBTAT00000010516	ENSG00000162542
ENSBTAG00000008028	ENSBTAT00000010556	ENSG00000128656
ENSBTAG00000008180	ENSBTAT00000010757	ENSG00000040275
ENSBTAG00000008250	ENSBTAT00000010852	ENSG00000187678
ENSBTAG00000008333	ENSBTAT00000010973	ENSG00000175832
ENSBTAG00000008452	ENSBTAT00000011124	ENSG00000163501
ENSBTAG00000008461	ENSBTAT00000011134	ENSG00000041802
ENSBTAG00000008463	ENSBTAT00000011136	ENSG00000144671
ENSBTAG00000008541	ENSBTAT00000011257	ENSG00000008394
ENSBTAG00000008614	ENSBTAT00000043128	ENSG00000161609
ENSBTAG00000008626	ENSBTAT00000011376	ENSG00000105642
ENSBTAG00000008639	ENSBTAT00000011393	ENSG00000184108
ENSBTAG00000008645	ENSBTAT00000036417	ENSG00000173153
ENSBTAG00000008794	ENSBTAT00000045345	ENSG00000213676
ENSBTAG00000009166	ENSBTAT00000047372	ENSG00000169840
ENSBTAG00000009177	ENSBTAT00000061135	ENSG00000105559
ENSBTAG00000009266	ENSBTAT00000012208	ENSG00000150637
ENSBTAG00000009617	ENSBTAT00000042960	ENSG00000117394
ENSBTAG00000009624	ENSBTAT00000012674	ENSG00000100359
ENSBTAG00000009625	ENSBTAT00000012679	ENSG00000197587
ENSBTAG00000009918	ENSBTAT00000013088	ENSG00000131149
ENSBTAG00000010050	ENSBTAT00000038016	ENSG00000084636
ENSBTAG00000010050	ENSBTAT00000065364	ENSG00000084636
ENSBTAG00000010321	ENSBTAT00000013634	ENSG00000113312
ENSBTAG00000010324	ENSBTAT00000013635	ENSG00000100226
ENSBTAG00000010324	ENSBTAT00000065429	ENSG00000100226
ENSBTAG00000010379	ENSBTAT00000013712	ENSG00000105662
ENSBTAG00000010379	ENSBTAT00000013704	ENSG00000105662
ENSBTAG00000010470	ENSBTAT00000013832	ENSG00000204922
ENSBTAG00000010571	ENSBTAT00000052667	ENSG00000128059
ENSBTAG00000010931	ENSBTAT00000014520	ENSG00000106028
ENSBTAG00000010944	ENSBTAT00000014533	ENSG00000137821
ENSBTAG00000010956	ENSBTAT00000014549	ENSG00000138760
ENSBTAG00000011197	ENSBTAT00000014872	ENSG00000151151
ENSBTAG00000011226	ENSBTAT00000014910	ENSG00000164889
ENSBTAG00000011245	ENSBTAT00000014932	ENSG00000136040
ENSBTAG00000011271	ENSBTAT00000014975	ENSG00000174226
ENSBTAG00000011417	ENSBTAT00000061592	ENSG00000119397
ENSBTAG00000011425	ENSBTAT00000015189	ENSG00000132670
ENSBTAG00000011434	ENSBTAT00000015204	ENSG00000159899
ENSBTAG00000011446	ENSBTAT00000015210	ENSG00000138623
ENSBTAG00000011544	ENSBTAT00000015341	ENSG00000165219
ENSBTAG00000011548	ENSBTAT00000015348	ENSG00000116748
ENSBTAG00000011689	ENSBTAT00000055739	ENSG00000167615
ENSBTAG00000011803	ENSBTAT00000001120	ENSG00000109063
ENSBTAG00000011829	ENSBTAT00000015699	ENSG00000196712
ENSBTAG00000011829	ENSBTAT00000063140	ENSG00000196712
ENSBTAG00000011831	ENSBTAT00000015701	ENSG00000138600
ENSBTAG00000011922	ENSBTAT00000015828	ENSG00000178209
ENSBTAG00000011931	ENSBTAT00000015829	ENSG00000135404
ENSBTAG00000011944	ENSBTAT00000015850	ENSG00000138823
ENSBTAG00000011950	ENSBTAT00000042854	ENSG00000127463
ENSBTAG00000011960	ENSBTAT00000015873	ENSG00000120053
ENSBTAG00000011986	ENSBTAT00000015905	ENSG00000114698
ENSBTAG00000012071	ENSBTAT00000016010	ENSG00000141505
ENSBTAG00000012111	ENSBTAT00000049757	ENSG00000138738
ENSBTAG00000012228	ENSBTAT00000016223	ENSG00000196189
ENSBTAG00000012328	ENSBTAT00000044304	ENSG00000157017
ENSBTAG00000012328	ENSBTAT00000016350	ENSG00000157017
ENSBTAG00000012496	ENSBTAT00000016579	ENSG00000014914
ENSBTAG00000012497	ENSBTAT00000016581	ENSG00000121774
ENSBTAG00000012636	ENSBTAT00000038192	ENSG00000123411
ENSBTAG00000012681	ENSBTAT00000016845	ENSG00000103647
ENSBTAG00000012782	ENSBTAT00000016984	ENSG00000086159
ENSBTAG00000012824	ENSBTAT00000017038	ENSG00000164066
ENSBTAG00000013100	ENSBTAT00000017417	ENSG00000076382
ENSBTAG00000013100	ENSBTAT00000017417	ENSG00000258472
ENSBTAG00000013118	ENSBTAT00000032289	ENSG00000114013
ENSBTAG00000013127	ENSBTAT00000054491	ENSG00000111684
ENSBTAG00000013141	ENSBTAT00000017467	ENSG00000184378
ENSBTAG00000013166	ENSBTAT00000017516	ENSG00000143499
ENSBTAG00000013202	ENSBTAT00000017574	ENSG00000139151
ENSBTAG00000013224	ENSBTAT00000017596	ENSG00000155906
ENSBTAG00000013253	ENSBTAT00000017628	ENSG00000176946
ENSBTAG00000013253	ENSBTAT00000043731	ENSG00000176946
ENSBTAG00000013253	ENSBTAT00000065247	ENSG00000176946
ENSBTAG00000013298	ENSBTAT00000017685	ENSG00000116711
ENSBTAG00000013414	ENSBTAT00000017850	ENSG00000106605
ENSBTAG00000013473	ENSBTAT00000017917	ENSG00000165120
ENSBTAG00000013658	ENSBTAT00000061182	ENSG00000082805
ENSBTAG00000013725	ENSBTAT00000018238	ENSG00000131381
ENSBTAG00000013740	ENSBTAT00000018253	ENSG00000167182
ENSBTAG00000013740	ENSBTAT00000064585	ENSG00000167182
ENSBTAG00000013773	ENSBTAT00000018330	ENSG00000144283
ENSBTAG00000013793	ENSBTAT00000018331	ENSG00000069869
ENSBTAG00000013821	ENSBTAT00000018366	ENSG00000124784
ENSBTAG00000013884	ENSBTAT00000018435	ENSG00000213445
ENSBTAG00000013947	ENSBTAT00000045509	ENSG00000137074
ENSBTAG00000013947	ENSBTAT00000018534	ENSG00000137074
ENSBTAG00000014322	ENSBTAT00000019045	ENSG00000084444
ENSBTAG00000014389	ENSBTAT00000019135	ENSG00000105866
ENSBTAG00000014438	ENSBTAT00000019202	ENSG00000184402
ENSBTAG00000014598	ENSBTAT00000019440	ENSG00000171634
ENSBTAG00000014714	ENSBTAT00000019582	ENSG00000153575
ENSBTAG00000014769	ENSBTAT00000019648	ENSG00000101216
ENSBTAG00000014898	ENSBTAT00000019834	ENSG00000160883
ENSBTAG00000014898	ENSBTAT00000055605	ENSG00000160883
ENSBTAG00000015093	ENSBTAT00000020085	ENSG00000160323
ENSBTAG00000015104	ENSBTAT00000020099	ENSG00000160050
ENSBTAG00000015205	ENSBTAT00000020230	ENSG00000071051
ENSBTAG00000015238	ENSBTAT00000048309	ENSG00000134762
ENSBTAG00000015238	ENSBTAT00000048327	ENSG00000134762
ENSBTAG00000015238	ENSBTAT00000020274	ENSG00000134762
ENSBTAG00000015273	ENSBTAT00000064392	ENSG00000144712
ENSBTAG00000015273	ENSBTAT00000044086	ENSG00000144712
ENSBTAG00000015330	ENSBTAT00000056886	ENSG00000197635
ENSBTAG00000015358	ENSBTAT00000065235	ENSG00000136872
ENSBTAG00000015358	ENSBTAT00000020413	ENSG00000136872
ENSBTAG00000015386	ENSBTAT00000020447	ENSG00000162924
ENSBTAG00000015403	ENSBTAT00000020469	ENSG00000166340
ENSBTAG00000015547	ENSBTAT00000033777	ENSG00000091138
ENSBTAG00000015580	ENSBTAT00000037963	ENSG00000140332
ENSBTAG00000015649	ENSBTAT00000020782	ENSG00000121895
ENSBTAG00000015650	ENSBTAT00000020785	ENSG00000120332
ENSBTAG00000015650	ENSBTAT00000065272	ENSG00000120332
ENSBTAG00000015711	ENSBTAT00000020860	ENSG00000159388
ENSBTAG00000015991	ENSBTAT00000021272	ENSG00000039068
ENSBTAG00000016013	ENSBTAT00000021315	ENSG00000239388
ENSBTAG00000016096	ENSBTAT00000021428	ENSG00000102003
ENSBTAG00000016122	ENSBTAT00000021457	ENSG00000124155
ENSBTAG00000016151	ENSBTAT00000021497	ENSG00000255604
ENSBTAG00000016366	ENSBTAT00000021770	ENSG00000143921
ENSBTAG00000016470	ENSBTAT00000021894	ENSG00000172890
ENSBTAG00000016644	ENSBTAT00000022140	ENSG00000172901
ENSBTAG00000016676	ENSBTAT00000022174	ENSG00000165983
ENSBTAG00000016799	ENSBTAT00000022347	ENSG00000178607
ENSBTAG00000017143	ENSBTAT00000022782	ENSG00000155660
ENSBTAG00000017174	ENSBTAT00000022822	ENSG00000168356
ENSBTAG00000017440	ENSBTAT00000035153	ENSG00000127804
ENSBTAG00000017448	ENSBTAT00000023206	ENSG00000115380
ENSBTAG00000017482	ENSBTAT00000023241	ENSG00000105655
ENSBTAG00000017602	ENSBTAT00000023404	ENSG00000151715
ENSBTAG00000017748	ENSBTAT00000023598	ENSG00000146083
ENSBTAG00000017843	ENSBTAT00000063082	ENSG00000102245
ENSBTAG00000017843	ENSBTAT00000023717	ENSG00000102245
ENSBTAG00000018069	ENSBTAT00000036452	ENSG00000181634
ENSBTAG00000018238	ENSBTAT00000024279	ENSG00000114626
ENSBTAG00000018442	ENSBTAT00000024541	ENSG00000165076
ENSBTAG00000018473	ENSBTAT00000024586	ENSG00000019169
ENSBTAG00000018520	ENSBTAT00000021951	ENSG00000144285
ENSBTAG00000018575	ENSBTAT00000049552	ENSG00000072657
ENSBTAG00000018575	ENSBTAT00000064879	ENSG00000072657
ENSBTAG00000018674	ENSBTAT00000024854	ENSG00000111845
ENSBTAG00000018680	ENSBTAT00000024864	ENSG00000163798
ENSBTAG00000018735	ENSBTAT00000024937	ENSG00000101220
ENSBTAG00000018879	ENSBTAT00000025130	ENSG00000112200
ENSBTAG00000018894	ENSBTAT00000025148	ENSG00000104883
ENSBTAG00000018910	ENSBTAT00000025167	ENSG00000178252
ENSBTAG00000018912	ENSBTAT00000025175	ENSG00000076928
ENSBTAG00000018989	ENSBTAT00000025275	ENSG00000198822
ENSBTAG00000019008	ENSBTAT00000052368	ENSG00000127585
ENSBTAG00000019084	ENSBTAT00000025401	ENSG00000175189
ENSBTAG00000019136	ENSBTAT00000025473	ENSG00000103266
ENSBTAG00000019136	ENSBTAT00000057514	ENSG00000103266
ENSBTAG00000019137	ENSBTAT00000038441	ENSG00000136546
ENSBTAG00000019315	ENSBTAT00000025719	ENSG00000146070
ENSBTAG00000019378	ENSBTAT00000025819	ENSG00000149633
ENSBTAG00000019498	ENSBTAT00000054196	ENSG00000005884
ENSBTAG00000019498	ENSBTAT00000025974	ENSG00000005884
ENSBTAG00000019498	ENSBTAT00000057592	ENSG00000005884
ENSBTAG00000019712	ENSBTAT00000026272	ENSG00000149418
ENSBTAG00000019738	ENSBTAT00000026305	ENSG00000111554
ENSBTAG00000019754	ENSBTAT00000026323	ENSG00000170955
ENSBTAG00000019772	ENSBTAT00000026346	ENSG00000180914
ENSBTAG00000020019	ENSBTAT00000026663	ENSG00000173578
ENSBTAG00000020141	ENSBTAT00000026827	ENSG00000164946
ENSBTAG00000020193	ENSBTAT00000026896	ENSG00000198924
ENSBTAG00000020250	ENSBTAT00000026974	ENSG00000156222
ENSBTAG00000020311	ENSBTAT00000027070	ENSG00000136878
ENSBTAG00000020366	ENSBTAT00000027147	ENSG00000183751
ENSBTAG00000020446	ENSBTAT00000027246	ENSG00000172009
ENSBTAG00000020495	ENSBTAT00000030504	ENSG00000035115
ENSBTAG00000020649	ENSBTAT00000027518	ENSG00000179583
ENSBTAG00000020858	ENSBTAT00000027791	ENSG00000169062
ENSBTAG00000020966	ENSBTAT00000027924	ENSG00000156150
ENSBTAG00000020984	ENSBTAT00000061074	ENSG00000091428
ENSBTAG00000021002	ENSBTAT00000027968	ENSG00000134575
ENSBTAG00000021333	ENSBTAT00000028438	ENSG00000143839
ENSBTAG00000021336	ENSBTAT00000028441	ENSG00000155980
ENSBTAG00000021461	ENSBTAT00000028608	ENSG00000108344
ENSBTAG00000021462	ENSBTAT00000028610	ENSG00000108342
ENSBTAG00000021466	ENSBTAT00000028617	ENSG00000168542
ENSBTAG00000021466	ENSBTAT00000038678	ENSG00000168542
ENSBTAG00000021569	ENSBTAT00000028740	ENSG00000167986
ENSBTAG00000021661	ENSBTAT00000028867	ENSG00000120868
ENSBTAG00000021791	ENSBTAT00000029045	ENSG00000138496
ENSBTAG00000021884	ENSBTAT00000029172	ENSG00000154832
ENSBTAG00000021923	ENSBTAT00000029228	ENSG00000046604
ENSBTAG00000021977	ENSBTAT00000029302	ENSG00000164244
ENSBTAG00000022004	ENSBTAT00000029348	ENSG00000136068
ENSBTAG00000022161	ENSBTAT00000029895	ENSG00000196664
ENSBTAG00000024918	ENSBTAT00000034719	ENSG00000023445
ENSBTAG00000025029	ENSBTAT00000042616	ENSG00000112893
ENSBTAG00000025071	ENSBTAT00000035030	ENSG00000145934
ENSBTAG00000025337	ENSBTAT00000035550	ENSG00000006788
ENSBTAG00000025898	ENSBTAT00000036694	ENSG00000204634
ENSBTAG00000025903	ENSBTAT00000036700	ENSG00000178445
ENSBTAG00000026772	ENSBTAT00000044020	ENSG00000115568
ENSBTAG00000030499	ENSBTAT00000023082	ENSG00000131504
ENSBTAG00000030499	ENSBTAT00000021194	ENSG00000131504
ENSBTAG00000030529	ENSBTAT00000013264	ENSG00000120709
ENSBTAG00000030563	ENSBTAT00000019218	ENSG00000126460
ENSBTAG00000030650	ENSBTAT00000043317	ENSG00000128311
ENSBTAG00000030710	ENSBTAT00000043417	ENSG00000142856
ENSBTAG00000031001	ENSBTAT00000043858	ENSG00000105429
ENSBTAG00000031295	ENSBTAT00000044340	ENSG00000119471
ENSBTAG00000031295	ENSBTAT00000044338	ENSG00000119471
ENSBTAG00000031377	ENSBTAT00000044458	ENSG00000153157
ENSBTAG00000032209	ENSBTAT00000045686	ENSG00000204165
ENSBTAG00000034402	ENSBTAT00000048730	ENSG00000130234
ENSBTAG00000034531	ENSBTAT00000038099	ENSG00000118518
ENSBTAG00000035710	ENSBTAT00000061334	ENSG00000169064
ENSBTAG00000036310	ENSBTAT00000050815	ENSG00000118518
ENSBTAG00000037929	ENSBTAT00000055272	ENSG00000042980
ENSBTAG00000039195	ENSBTAT00000036115	ENSG00000188158
ENSBTAG00000039195	ENSBTAT00000012640	ENSG00000188158
ENSBTAG00000039571	ENSBTAT00000005586	ENSG00000148426

## Sheet: go
Category	Term	Count	%	PValue	Genes	List Total	Pop Hits	Pop Total	Fold Enrichment	Bonferroni	Benjamini	FDR
GOTERM_CC_FAT	GO:0044459~plasma membrane part	64	21.4765	3.7243e-06	ENSG00000134762, ENSG00000163501, ENSG00000019169, ENSG00000150086, ENSG00000166333, ENSG00000141505, ENSG00000114013, ENSG00000169432, ENSG00000144671, ENSG00000126460, ENSG00000135404, ENSG00000115457, ENSG00000121621, ENSG00000168356, ENSG00000102245, ENSG00000151577, ENSG00000163581, ENSG00000005884, ENSG00000072657, ENSG00000091138, ENSG00000164889, ENSG00000086159, ENSG00000100280, ENSG0000…	212	2203	12782	1.75157	0.00107202	0.00107202	0.00494568
GOTERM_MF_FAT	GO:0005178~integrin binding	9	3.02013	8.2052e-06	ENSG00000130702, ENSG00000168542, ENSG00000140545, ENSG00000120332, ENSG00000084636, ENSG00000137801, ENSG00000166333, ENSG00000150637, ENSG00000160323	229	59	12983	8.64829	0.00449454	0.00449454	0.0119704
GOTERM_MF_FAT	GO:0032403~protein complex binding	15	5.03356	9.30619e-06	ENSG00000116062, ENSG00000168542, ENSG00000120332, ENSG00000105173, ENSG00000084636, ENSG00000102003, ENSG00000166333, ENSG00000160323, ENSG00000130702, ENSG00000140545, ENSG00000137801, ENSG00000131981, ENSG00000179583, ENSG00000163581, ENSG00000150637	229	196	12983	4.33885	0.0050961	0.0025513	0.0135765
SP_PIR_KEYWORDS	disease mutation	48	16.1074	1.10618e-05	ENSG00000170734, ENSG00000163501, ENSG00000046604, ENSG00000116748, ENSG00000117601, ENSG00000115380, ENSG00000144285, ENSG00000146070, ENSG00000196189, ENSG00000070915, ENSG00000143839, ENSG00000029534, ENSG00000169432, ENSG00000136068, ENSG00000136854, ENSG00000159899, ENSG00000179583, ENSG00000102245, ENSG00000138823, ENSG00000136872, ENSG00000163581, ENSG00000116062, ENSG00000178445, ENSG0000…	297	1591	19235	1.95392	0.00391926	0.00391926	0.0151598
UP_SEQ_FEATURE	sequence variant	219	73.4899	4.06929e-05	ENSG00000005206, ENSG00000084636, ENSG00000160050, ENSG00000150086, ENSG00000115380, ENSG00000115107, ENSG00000160883, ENSG00000167986, ENSG00000154118, ENSG00000136878, ENSG00000144671, ENSG00000126460, ENSG00000159899, ENSG00000204165, ENSG00000174226, ENSG00000137824, ENSG00000136872, ENSG00000163581, ENSG00000130234, ENSG00000151577, ENSG00000091138, ENSG00000138375, ENSG00000163798, ENSG0000…	297	11992	19113	1.17524	0.057759	0.057759	0.0673815
SP_PIR_KEYWORDS	glycoprotein	97	32.5503	4.44818e-05	ENSG00000084636, ENSG00000163501, ENSG00000019169, ENSG00000150086, ENSG00000115380, ENSG00000115107, ENSG00000141505, ENSG00000144671, ENSG00000080618, ENSG00000159899, ENSG00000121621, ENSG00000143147, ENSG00000151577, ENSG00000130234, ENSG00000163581, ENSG00000072657, ENSG00000090402, ENSG00000126259, ENSG00000102003, ENSG00000163902, ENSG00000166340, ENSG00000160323, ENSG00000075461, ENSG0000…	297	4318	19235	1.45487	0.0156674	0.0078646	0.0609479
UP_SEQ_FEATURE	short sequence motif:Cell attachment site	9	3.02013	6.61846e-05	ENSG00000138623, ENSG00000130702, ENSG00000140545, ENSG00000084636, ENSG00000164946, ENSG00000137801, ENSG00000126259, ENSG00000115457, ENSG00000160323	297	88	19113	6.58161	0.0922308	0.0472308	0.10957
GOTERM_BP_FAT	GO:0010033~response to organic substance	28	9.39597	0.000111593	ENSG00000166888, ENSG00000157017, ENSG00000105173, ENSG00000163501, ENSG00000150086, ENSG00000170345, ENSG00000180914, ENSG00000180353, ENSG00000159388, ENSG00000143839, ENSG00000140545, ENSG00000137801, ENSG00000008394, ENSG00000115457, ENSG00000179583, ENSG00000136872, ENSG00000151577, ENSG00000134575, ENSG00000168542, ENSG00000090402, ENSG00000178607, ENSG00000116711, ENSG00000070669, ENSG0000…	233	721	13528	2.25476	0.199955	0.199955	0.19168
SP_PIR_KEYWORDS	polymorphism	209	70.1342	0.00014791	ENSG00000005206, ENSG00000084636, ENSG00000160050, ENSG00000150086, ENSG00000115380, ENSG00000115107, ENSG00000160883, ENSG00000167986, ENSG00000154118, ENSG00000136878, ENSG00000144671, ENSG00000126460, ENSG00000159899, ENSG00000204165, ENSG00000174226, ENSG00000137824, ENSG00000136872, ENSG00000163581, ENSG00000130234, ENSG00000151577, ENSG00000091138, ENSG00000138375, ENSG00000163798, ENSG0000…	297	11550	19235	1.17193	0.0511569	0.0173516	0.202529
GOTERM_BP_FAT	GO:0009719~response to endogenous stimulus	19	6.37584	0.00021818	ENSG00000157017, ENSG00000090402, ENSG00000105173, ENSG00000163501, ENSG00000170345, ENSG00000116711, ENSG00000180353, ENSG00000180914, ENSG00000159388, ENSG00000070669, ENSG00000143839, ENSG00000140545, ENSG00000137801, ENSG00000132670, ENSG00000115457, ENSG00000008394, ENSG00000120053, ENSG00000136872, ENSG00000151577	233	405	13528	2.72381	0.353505	0.195951	0.374438
UP_SEQ_FEATURE	glycosylation site:N-linked (GlcNAc...)	91	30.5369	0.000228604	ENSG00000187764, ENSG00000120332, ENSG00000134762, ENSG00000163501, ENSG00000084636, ENSG00000019169, ENSG00000150086, ENSG00000143382, ENSG00000115380, ENSG00000115107, ENSG00000196664, ENSG00000124155, ENSG00000141505, ENSG00000114013, ENSG00000169432, ENSG00000144671, ENSG00000135404, ENSG00000159899, ENSG00000080618, ENSG00000168356, ENSG00000143147, ENSG00000163581, ENSG00000151577, ENSG0000…	297	4129	19113	1.4183	0.284131	0.105436	0.377982
SP_PIR_KEYWORDS	phosphoprotein	141	47.3154	0.00046219	ENSG00000170759, ENSG00000160050, ENSG00000150086, ENSG00000170955, ENSG00000166333, ENSG00000113312, ENSG00000115107, ENSG00000167986, ENSG00000124784, ENSG00000084444, ENSG00000141505, ENSG00000136878, ENSG00000154118, ENSG00000159899, ENSG00000121621, ENSG00000137824, ENSG00000136872, ENSG00000106605, ENSG00000091138, ENSG00000169062, ENSG00000133069, ENSG00000100280, ENSG00000102003, ENSG0000…	297	7263	19235	1.2573	0.151356	0.0401986	0.631604
INTERPRO	IPR001696:Na+ channel	4	1.34228	0.000479638	ENSG00000169432, ENSG00000136546, ENSG00000168356, ENSG00000144285	274	10	16659	24.3197	0.272453	0.272453	0.715664
INTERPRO	IPR010526:Sodium ion transport-associated	4	1.34228	0.000479638	ENSG00000169432, ENSG00000136546, ENSG00000168356, ENSG00000144285	274	10	16659	24.3197	0.272453	0.272453	0.715664
GOTERM_BP_FAT	GO:0048545~response to steroid hormone stimulus	12	4.02685	0.000482104	ENSG00000157017, ENSG00000140545, ENSG00000090402, ENSG00000105173, ENSG00000163501, ENSG00000137801, ENSG00000170345, ENSG00000115457, ENSG00000116711, ENSG00000120053, ENSG00000136872, ENSG00000180914	233	192	13528	3.62876	0.61862	0.274809	0.825616
PIR_SUPERFAMILY	PIRSF002448:voltage-gated sodium channel	4	1.34228	0.000663969	ENSG00000169432, ENSG00000136546, ENSG00000168356, ENSG00000144285	137	10	7396	21.5942	0.107364	0.107364	0.807822
GOTERM_BP_FAT	GO:0010243~response to organic nitrogen	7	2.34899	0.000716541	ENSG00000105173, ENSG00000008394, ENSG00000116711, ENSG00000180914, ENSG00000159388, ENSG00000151577, ENSG00000070669	233	63	13528	6.45112	0.761379	0.30108	1.22477
UP_SEQ_FEATURE	topological domain:Cytoplasmic	75	25.1678	0.000860497	ENSG00000187764, ENSG00000005206, ENSG00000134762, ENSG00000019169, ENSG00000150086, ENSG00000115107, ENSG00000196664, ENSG00000124155, ENSG00000141505, ENSG00000114013, ENSG00000154118, ENSG00000144671, ENSG00000135404, ENSG00000159899, ENSG00000126460, ENSG00000102245, ENSG00000143147, ENSG00000151577, ENSG00000130234, ENSG00000163581, ENSG00000005884, ENSG00000072657, ENSG00000110328, ENSG0000…	297	3374	19113	1.4305	0.715945	0.269953	1.4158
GOTERM_CC_FAT	GO:0000267~cell fraction	33	11.0738	0.000872937	ENSG00000178252, ENSG00000134762, ENSG00000150086, ENSG00000170345, ENSG00000138074, ENSG00000144285, ENSG00000070915, ENSG00000154118, ENSG00000172009, ENSG00000159899, ENSG00000008394, ENSG00000102245, ENSG00000142856, ENSG00000163581, ENSG00000151577, ENSG00000134575, ENSG00000091138, ENSG00000155980, ENSG00000164889, ENSG00000197635, ENSG00000156222, ENSG00000102003, ENSG00000117394, ENSG0000…	212	1083	12782	1.83717	0.222379	0.118172	1.15305
GOTERM_CC_FAT	GO:0001518~voltage-gated sodium channel complex	4	1.34228	0.000874009	ENSG00000169432, ENSG00000136546, ENSG00000168356, ENSG00000144285	212	12	12782	20.0975	0.222619	0.080515	1.15446
GOTERM_BP_FAT	GO:0007155~cell adhesion	25	8.38926	0.000959338	ENSG00000187764, ENSG00000086570, ENSG00000120332, ENSG00000134762, ENSG00000084636, ENSG00000046604, ENSG00000136040, ENSG00000166333, ENSG00000140545, ENSG00000144283, ENSG00000137801, ENSG00000136854, ENSG00000170017, ENSG00000102245, ENSG00000142856, ENSG00000005884, ENSG00000168542, ENSG00000126259, ENSG00000160323, ENSG00000130702, ENSG00000039068, ENSG00000164946, ENSG00000138760, ENSG0000…	233	700	13528	2.07357	0.853193	0.318683	1.63657
GOTERM_BP_FAT	GO:0022610~biological adhesion	25	8.38926	0.000978345	ENSG00000187764, ENSG00000086570, ENSG00000120332, ENSG00000134762, ENSG00000084636, ENSG00000046604, ENSG00000136040, ENSG00000166333, ENSG00000140545, ENSG00000144283, ENSG00000137801, ENSG00000136854, ENSG00000170017, ENSG00000102245, ENSG00000142856, ENSG00000005884, ENSG00000168542, ENSG00000126259, ENSG00000160323, ENSG00000130702, ENSG00000039068, ENSG00000164946, ENSG00000138760, ENSG0000…	233	701	13528	2.07062	0.858672	0.278275	1.66873
GOTERM_BP_FAT	GO:0007631~feeding behavior	7	2.34899	0.00116096	ENSG00000143839, ENSG00000157017, ENSG00000197587, ENSG00000150086, ENSG00000170345, ENSG00000180914, ENSG00000130234	233	69	13528	5.89015	0.901934	0.282319	1.9773
GOTERM_CC_FAT	GO:0042995~cell projection	24	8.05369	0.00119257	ENSG00000157017, ENSG00000091138, ENSG00000155980, ENSG00000090402, ENSG00000170759, ENSG00000111254, ENSG00000085552, ENSG00000007047, ENSG00000150086, ENSG00000138074, ENSG00000166333, ENSG00000144285, ENSG00000196712, ENSG00000180914, ENSG00000131504, ENSG00000163914, ENSG00000081479, ENSG00000170017, ENSG00000198822, ENSG00000121621, ENSG00000187678, ENSG00000120053, ENSG00000151577, ENSG0000…	212	697	12782	2.07607	0.290834	0.082329	1.57217
GOTERM_CC_FAT	GO:0005911~cell-cell junction	11	3.69128	0.00122437	ENSG00000039068, ENSG00000144283, ENSG00000134762, ENSG00000046604, ENSG00000100359, ENSG00000197635, ENSG00000166333, ENSG00000117394, ENSG00000144285, ENSG00000118898, ENSG00000180914	212	190	12782	3.49062	0.297307	0.0681348	1.61378
GOTERM_CC_FAT	GO:0005886~plasma membrane	84	28.1879	0.00136655	ENSG00000187764, ENSG00000134762, ENSG00000163501, ENSG00000019169, ENSG00000150086, ENSG00000166333, ENSG00000115107, ENSG00000141505, ENSG00000114013, ENSG00000154118, ENSG00000169432, ENSG00000144671, ENSG00000135404, ENSG00000159899, ENSG00000126460, ENSG00000115457, ENSG00000121621, ENSG00000168356, ENSG00000102245, ENSG00000143147, ENSG00000151577, ENSG00000130234, ENSG00000163581, ENSG0000…	212	3777	12782	1.3409	0.325535	0.0635313	1.7996
SP_PIR_KEYWORDS	Protease	18	6.04027	0.00143475	ENSG00000072657, ENSG00000121064, ENSG00000107959, ENSG00000005206, ENSG00000163501, ENSG00000197635, ENSG00000042980, ENSG00000149418, ENSG00000138600, ENSG00000166340, ENSG00000160323, ENSG00000143839, ENSG00000172901, ENSG00000136878, ENSG00000172009, ENSG00000080618, ENSG00000178297, ENSG00000130234	297	484	19235	2.40859	0.399326	0.0969167	1.94859
GOTERM_BP_FAT	GO:0009991~response to extracellular stimulus	12	4.02685	0.00146615	ENSG00000086696, ENSG00000141505, ENSG00000157017, ENSG00000090402, ENSG00000105173, ENSG00000081479, ENSG00000170345, ENSG00000115457, ENSG00000117601, ENSG00000116711, ENSG00000136872, ENSG00000070669	233	220	13528	3.16691	0.946763	0.30693	2.49094
INTERPRO	IPR002165:Plexin	5	1.67785	0.00156665	ENSG00000187764, ENSG00000138623, ENSG00000105429, ENSG00000136040, ENSG00000196189	274	31	16659	9.80633	0.646369	0.405331	2.31993
GOTERM_BP_FAT	GO:0009725~response to hormone stimulus	16	5.36913	0.00168505	ENSG00000157017, ENSG00000090402, ENSG00000105173, ENSG00000163501, ENSG00000170345, ENSG00000116711, ENSG00000180353, ENSG00000180914, ENSG00000159388, ENSG00000143839, ENSG00000140545, ENSG00000137801, ENSG00000132670, ENSG00000115457, ENSG00000120053, ENSG00000136872	233	367	13528	2.53123	0.965654	0.312425	2.85779
GOTERM_CC_FAT	GO:0034706~sodium channel complex	4	1.34228	0.00174271	ENSG00000169432, ENSG00000136546, ENSG00000168356, ENSG00000144285	212	15	12782	16.078	0.394887	0.0692483	2.28969
GOTERM_CC_FAT	GO:0044463~cell projection part	12	4.02685	0.00175844	ENSG00000131504, ENSG00000091138, ENSG00000155980, ENSG00000170759, ENSG00000081479, ENSG00000150086, ENSG00000138074, ENSG00000198822, ENSG00000166333, ENSG00000144285, ENSG00000120053, ENSG00000163581	212	234	12782	3.09192	0.397626	0.0613941	2.31013
SP_PIR_KEYWORDS	alternative splicing	141	47.3154	0.00192583	ENSG00000005206, ENSG00000084636, ENSG00000115380, ENSG00000115107, ENSG00000158079, ENSG00000154118, ENSG00000159322, ENSG00000080618, ENSG00000159899, ENSG00000174226, ENSG00000137824, ENSG00000143147, ENSG00000130234, ENSG00000151577, ENSG00000170379, ENSG00000169062, ENSG00000169064, ENSG00000144712, ENSG00000100280, ENSG00000126259, ENSG00000166340, ENSG00000196712, ENSG00000141506, ENSG0000…	297	7488	19235	1.21952	0.495572	0.107791	2.60743
GOTERM_CC_FAT	GO:0005887~integral to plasma membrane	34	11.4094	0.00202393	ENSG00000136546, ENSG00000019169, ENSG00000150086, ENSG00000138074, ENSG00000144285, ENSG00000180914, ENSG00000070915, ENSG00000141505, ENSG00000169432, ENSG00000181634, ENSG00000144671, ENSG00000126460, ENSG00000135404, ENSG00000168356, ENSG00000102245, ENSG00000163581, ENSG00000151577, ENSG00000005884, ENSG00000072657, ENSG00000086159, ENSG00000149418, ENSG00000156222, ENSG00000213625, ENSG0000…	212	1188	12782	1.72554	0.442048	0.0627745	2.65459
GOTERM_MF_FAT	GO:0005248~voltage-gated sodium channel activity	4	1.34228	0.00208051	ENSG00000169432, ENSG00000136546, ENSG00000168356, ENSG00000144285	229	15	12983	15.1185	0.681263	0.316911	2.99284
SP_PIR_KEYWORDS	membrane	121	40.604	0.00211819	ENSG00000005206, ENSG00000163501, ENSG00000019169, ENSG00000150086, ENSG00000111684, ENSG00000166333, ENSG00000115107, ENSG00000084444, ENSG00000141505, ENSG00000154118, ENSG00000144671, ENSG00000159899, ENSG00000126460, ENSG00000137824, ENSG00000143147, ENSG00000163581, ENSG00000151577, ENSG00000130234, ENSG00000072657, ENSG00000091138, ENSG00000090402, ENSG00000133069, ENSG00000100280, ENSG0000…	297	6256	19235	1.25263	0.528933	0.101956	2.86437
GOTERM_BP_FAT	GO:0051384~response to glucocorticoid stimulus	7	2.34899	0.00218973	ENSG00000090402, ENSG00000105173, ENSG00000170345, ENSG00000115457, ENSG00000116711, ENSG00000120053, ENSG00000136872	233	78	13528	5.21052	0.987501	0.354808	3.69863
GOTERM_MF_FAT	GO:0019899~enzyme binding	20	6.71141	0.00219823	ENSG00000143382, ENSG00000170955, ENSG00000117394, ENSG00000082805, ENSG00000117601, ENSG00000136603, ENSG00000160883, ENSG00000108342, ENSG00000115648, ENSG00000131504, ENSG00000039068, ENSG00000029534, ENSG00000135439, ENSG00000103266, ENSG00000100359, ENSG00000116133, ENSG00000167182, ENSG00000136872, ENSG00000069869, ENSG00000150637	229	523	12983	2.16804	0.701252	0.26069	3.15966
GOTERM_BP_FAT	GO:0034097~response to cytokine stimulus	7	2.34899	0.00233643	ENSG00000166888, ENSG00000168542, ENSG00000105173, ENSG00000170345, ENSG00000173578, ENSG00000179583, ENSG00000180914	233	79	13528	5.14456	0.990684	0.346289	3.94175
SP_PIR_KEYWORDS	Signal-anchor	16	5.36913	0.00234378	ENSG00000072657, ENSG00000110328, ENSG00000090402, ENSG00000130300, ENSG00000197635, ENSG00000019169, ENSG00000149418, ENSG00000086696, ENSG00000141505, ENSG00000172901, ENSG00000145934, ENSG00000181634, ENSG00000213676, ENSG00000102245, ENSG00000178297, ENSG00000112893	297	421	19235	2.46135	0.565264	0.0988893	3.1649
GOTERM_CC_FAT	GO:0045121~membrane raft	9	3.02013	0.00255858	ENSG00000117758, ENSG00000023445, ENSG00000090402, ENSG00000130300, ENSG00000121621, ENSG00000157193, ENSG00000117394, ENSG00000130234, ENSG00000150637	212	143	12782	3.79463	0.521842	0.0711253	3.34488
GOTERM_CC_FAT	GO:0031226~intrinsic to plasma membrane	34	11.4094	0.00289876	ENSG00000136546, ENSG00000019169, ENSG00000150086, ENSG00000138074, ENSG00000144285, ENSG00000180914, ENSG00000070915, ENSG00000141505, ENSG00000169432, ENSG00000181634, ENSG00000144671, ENSG00000126460, ENSG00000135404, ENSG00000168356, ENSG00000102245, ENSG00000163581, ENSG00000151577, ENSG00000005884, ENSG00000072657, ENSG00000086159, ENSG00000149418, ENSG00000156222, ENSG00000213625, ENSG0000…	212	1215	12782	1.6872	0.566583	0.0731885	3.78173
GOTERM_CC_FAT	GO:0045177~apical part of cell	10	3.3557	0.00289988	ENSG00000039068, ENSG00000070915, ENSG00000091138, ENSG00000081479, ENSG00000143921, ENSG00000197635, ENSG00000008394, ENSG00000115457, ENSG00000180914, ENSG00000151577	212	179	12782	3.36829	0.566723	0.0673247	3.78316
GOTERM_CC_FAT	GO:0005626~insoluble fraction	26	8.72483	0.00296207	ENSG00000134762, ENSG00000150086, ENSG00000170345, ENSG00000138074, ENSG00000144285, ENSG00000070915, ENSG00000154118, ENSG00000159899, ENSG00000008394, ENSG00000142856, ENSG00000163581, ENSG00000151577, ENSG00000134575, ENSG00000091138, ENSG00000164889, ENSG00000155980, ENSG00000197635, ENSG00000156222, ENSG00000102003, ENSG00000117394, ENSG00000116711, ENSG00000081479, ENSG00000138760, ENSG0000…	212	839	12782	1.86842	0.574438	0.0636058	3.86283
UP_SEQ_FEATURE	splice variant	140	46.9799	0.00307871	ENSG00000005206, ENSG00000084636, ENSG00000115380, ENSG00000115107, ENSG00000158079, ENSG00000154118, ENSG00000159322, ENSG00000080618, ENSG00000159899, ENSG00000174226, ENSG00000137824, ENSG00000143147, ENSG00000130234, ENSG00000151577, ENSG00000170379, ENSG00000169062, ENSG00000169064, ENSG00000144712, ENSG00000100280, ENSG00000126259, ENSG00000166340, ENSG00000196712, ENSG00000141506, ENSG0000…	297	7458	19113	1.20803	0.98898	0.594082	4.97914
GOTERM_BP_FAT	GO:0001937~negative regulation of endothelial cell proliferation	4	1.34228	0.00335841	ENSG00000157017, ENSG00000181634, ENSG00000137801, ENSG00000196712	233	18	13528	12.9022	0.998799	0.429018	5.6195
GOTERM_BP_FAT	GO:0031960~response to corticosteroid stimulus	7	2.34899	0.00337741	ENSG00000090402, ENSG00000105173, ENSG00000170345, ENSG00000115457, ENSG00000116711, ENSG00000120053, ENSG00000136872	233	85	13528	4.78142	0.998844	0.405611	5.65043
GOTERM_CC_FAT	GO:0031982~vesicle	22	7.38255	0.00358828	ENSG00000117758, ENSG00000150961, ENSG00000111254, ENSG00000086159, ENSG00000100280, ENSG00000150086, ENSG00000163902, ENSG00000138074, ENSG00000102003, ENSG00000117394, ENSG00000116711, ENSG00000166340, ENSG00000075461, ENSG00000155660, ENSG00000124155, ENSG00000070915, ENSG00000071051, ENSG00000081479, ENSG00000137801, ENSG00000136854, ENSG00000115457, ENSG00000151577	212	670	12782	1.97975	0.644874	0.0712807	4.66158
UP_SEQ_FEATURE	transmembrane region	98	32.8859	0.00366584	ENSG00000005206, ENSG00000019169, ENSG00000111684, ENSG00000150086, ENSG00000115107, ENSG00000084444, ENSG00000141505, ENSG00000154118, ENSG00000144671, ENSG00000159899, ENSG00000126460, ENSG00000137824, ENSG00000143147, ENSG00000151577, ENSG00000130234, ENSG00000163581, ENSG00000072657, ENSG00000091138, ENSG00000090402, ENSG00000133069, ENSG00000126259, ENSG00000102003, ENSG00000163902, ENSG0000…	297	4911	19113	1.28419	0.995343	0.591345	5.90185
GOTERM_BP_FAT	GO:0060341~regulation of cellular localization	12	4.02685	0.00372437	ENSG00000039068, ENSG00000157017, ENSG00000181634, ENSG00000136854, ENSG00000150086, ENSG00000121774, ENSG00000102245, ENSG00000196712, ENSG00000091428, ENSG00000069869, ENSG00000180914, ENSG00000151577	233	248	13528	2.80936	0.999424	0.413029	6.21353
GOTERM_CC_FAT	GO:0005624~membrane fraction	25	8.38926	0.00379349	ENSG00000134762, ENSG00000150086, ENSG00000170345, ENSG00000138074, ENSG00000144285, ENSG00000070915, ENSG00000154118, ENSG00000159899, ENSG00000008394, ENSG00000142856, ENSG00000163581, ENSG00000151577, ENSG00000134575, ENSG00000091138, ENSG00000164889, ENSG00000155980, ENSG00000197635, ENSG00000156222, ENSG00000102003, ENSG00000117394, ENSG00000116711, ENSG00000081479, ENSG00000138760, ENSG0000…	212	809	12782	1.86318	0.665327	0.0703745	4.922
GOTERM_CC_FAT	GO:0043292~contractile fiber	8	2.68456	0.00390511	ENSG00000006788, ENSG00000029534, ENSG00000136068, ENSG00000109063, ENSG00000150086, ENSG00000178209, ENSG00000166333, ENSG00000183091	212	121	12782	3.98628	0.675955	0.0680066	5.06338
GOTERM_BP_FAT	GO:0051130~positive regulation of cellular component organization	10	3.3557	0.00403238	ENSG00000187764, ENSG00000157017, ENSG00000140545, ENSG00000071051, ENSG00000076928, ENSG00000135404, ENSG00000166333, ENSG00000116711, ENSG00000180914, ENSG00000151577	233	181	13528	3.20774	0.999689	0.416359	6.71078
GOTERM_CC_FAT	GO:0030057~desmosome	4	1.34228	0.00410904	ENSG00000144283, ENSG00000134762, ENSG00000046604, ENSG00000118898	212	20	12782	12.0585	0.694511	0.0673781	5.32116
GOTERM_BP_FAT	GO:0007160~cell-matrix adhesion	7	2.34899	0.00424135	ENSG00000005884, ENSG00000130702, ENSG00000168542, ENSG00000120332, ENSG00000164946, ENSG00000166333, ENSG00000160323	233	89	13528	4.56652	0.999796	0.412002	7.04673
SP_PIR_KEYWORDS	transmembrane	98	32.8859	0.00444411	ENSG00000005206, ENSG00000019169, ENSG00000111684, ENSG00000150086, ENSG00000115107, ENSG00000084444, ENSG00000141505, ENSG00000154118, ENSG00000144671, ENSG00000159899, ENSG00000126460, ENSG00000137824, ENSG00000143147, ENSG00000151577, ENSG00000130234, ENSG00000163581, ENSG00000072657, ENSG00000091138, ENSG00000090402, ENSG00000133069, ENSG00000126259, ENSG00000102003, ENSG00000163902, ENSG0000…	297	4973	19235	1.27627	0.794267	0.161119	5.92191
GOTERM_CC_FAT	GO:0044421~extracellular region part	28	9.39597	0.00446929	ENSG00000157017, ENSG00000120332, ENSG00000163501, ENSG00000084636, ENSG00000150086, ENSG00000143382, ENSG00000149084, ENSG00000115380, ENSG00000117601, ENSG00000146070, ENSG00000143839, ENSG00000140545, ENSG00000181634, ENSG00000137801, ENSG00000164400, ENSG00000131981, ENSG00000080618, ENSG00000115457, ENSG00000102245, ENSG00000157193, ENSG00000130234, ENSG00000168542, ENSG00000108342, ENSG0000…	212	960	12782	1.75853	0.72474	0.0691609	5.77497
GOTERM_BP_FAT	GO:0009628~response to abiotic stimulus	15	5.03356	0.00455601	ENSG00000116062, ENSG00000168542, ENSG00000170734, ENSG00000170345, ENSG00000150086, ENSG00000117394, ENSG00000116711, ENSG00000196712, ENSG00000159388, ENSG00000163914, ENSG00000081479, ENSG00000137801, ENSG00000115457, ENSG00000069869, ENSG00000151577	233	368	13528	2.36658	0.999891	0.415476	7.55042
GOTERM_BP_FAT	GO:0032570~response to progesterone stimulus	4	1.34228	0.00457499	ENSG00000105173, ENSG00000137801, ENSG00000170345, ENSG00000180914	233	20	13528	11.612	0.999896	0.39905	7.58072
GOTERM_BP_FAT	GO:0006897~endocytosis	11	3.69128	0.00470304	ENSG00000141505, ENSG00000165219, ENSG00000140545, ENSG00000081479, ENSG00000100280, ENSG00000137801, ENSG00000136854, ENSG00000102003, ENSG00000157193, ENSG00000069869, ENSG00000151577	233	220	13528	2.903	0.999919	0.391024	7.7849
GOTERM_BP_FAT	GO:0010324~membrane invagination	11	3.69128	0.00470304	ENSG00000141505, ENSG00000165219, ENSG00000140545, ENSG00000081479, ENSG00000100280, ENSG00000137801, ENSG00000136854, ENSG00000102003, ENSG00000157193, ENSG00000069869, ENSG00000151577	233	220	13528	2.903	0.999919	0.391024	7.7849
GOTERM_BP_FAT	GO:0033273~response to vitamin	6	2.01342	0.00543113	ENSG00000086696, ENSG00000090402, ENSG00000105173, ENSG00000081479, ENSG00000115457, ENSG00000116711	233	66	13528	5.27819	0.999981	0.419764	8.93782
GOTERM_BP_FAT	GO:0046903~secretion	13	4.36242	0.00568746	ENSG00000091138, ENSG00000157017, ENSG00000086159, ENSG00000111254, ENSG00000180914, ENSG00000155660, ENSG00000029534, ENSG00000081479, ENSG00000136854, ENSG00000143921, ENSG00000102245, ENSG00000091428, ENSG00000151577	233	300	13528	2.51594	0.999989	0.418961	9.34047
SP_PIR_KEYWORDS	cell adhesion	15	5.03356	0.00602941	ENSG00000005884, ENSG00000086570, ENSG00000134762, ENSG00000084636, ENSG00000046604, ENSG00000197635, ENSG00000039068, ENSG00000130702, ENSG00000144283, ENSG00000140545, ENSG00000126243, ENSG00000164946, ENSG00000137801, ENSG00000170017, ENSG00000150637	297	422	19235	2.30205	0.883156	0.19321	7.95448
GOTERM_MF_FAT	GO:0008233~peptidase activity	20	6.71141	0.00603597	ENSG00000121064, ENSG00000072657, ENSG00000107959, ENSG00000005206, ENSG00000163501, ENSG00000197635, ENSG00000042980, ENSG00000143382, ENSG00000149418, ENSG00000138600, ENSG00000166340, ENSG00000160323, ENSG00000165076, ENSG00000143839, ENSG00000172901, ENSG00000136878, ENSG00000172009, ENSG00000080618, ENSG00000178297, ENSG00000130234	229	574	12983	1.97541	0.963984	0.485602	8.45407
INTERPRO	IPR003659:Plexin/semaphorin/integrin	5	1.67785	0.0062035	ENSG00000187764, ENSG00000138623, ENSG00000105429, ENSG00000136040, ENSG00000196189	274	45	16659	6.75547	0.983848	0.747222	8.89538
GOTERM_BP_FAT	GO:0031589~cell-substrate adhesion	7	2.34899	0.00676872	ENSG00000005884, ENSG00000130702, ENSG00000168542, ENSG00000120332, ENSG00000164946, ENSG00000166333, ENSG00000160323	233	98	13528	4.14715	0.999999	0.460505	11.0206
GOTERM_BP_FAT	GO:0050886~endocrine process	4	1.34228	0.00684385	ENSG00000143839, ENSG00000157017, ENSG00000130234, ENSG00000151577	233	23	13528	10.0974	0.999999	0.449465	11.1362
GOTERM_CC_FAT	GO:0005903~brush border	5	1.67785	0.00685085	ENSG00000091138, ENSG00000090402, ENSG00000081479, ENSG00000138074, ENSG00000163581	212	46	12782	6.55353	0.861908	0.0989566	8.7248
GOTERM_BP_FAT	GO:0031667~response to nutrient levels	10	3.3557	0.00695439	ENSG00000086696, ENSG00000157017, ENSG00000090402, ENSG00000105173, ENSG00000081479, ENSG00000115457, ENSG00000117601, ENSG00000116711, ENSG00000136872, ENSG00000070669	233	197	13528	2.94721	0.999999	0.44081	11.3061
GOTERM_BP_FAT	GO:0007229~integrin-mediated signaling pathway	6	2.01342	0.00696168	ENSG00000005884, ENSG00000130702, ENSG00000168542, ENSG00000084636, ENSG00000166333, ENSG00000160323	233	70	13528	4.97658	0.999999	0.427992	11.3173
SP_PIR_KEYWORDS	coiled coil	46	15.4362	0.00708319	ENSG00000161609, ENSG00000213445, ENSG00000170759, ENSG00000160050, ENSG00000084636, ENSG00000130300, ENSG00000114626, ENSG00000119397, ENSG00000082805, ENSG00000183955, ENSG00000136603, ENSG00000101216, ENSG00000137821, ENSG00000141505, ENSG00000144283, ENSG00000100359, ENSG00000159873, ENSG00000154832, ENSG00000121621, ENSG00000076382, ENSG00000142856, ENSG00000137824, ENSG00000117758, ENSG0000…	297	2019	19235	1.47556	0.91982	0.204995	9.28296
GOTERM_BP_FAT	GO:0002016~regulation of blood volume by renin-angiotensin	3	1.00671	0.00765981	ENSG00000143839, ENSG00000130234, ENSG00000151577	233	8	13528	21.7725	1	0.446331	12.3831
GOTERM_MF_FAT	GO:0070011~peptidase activity, acting on L-amino acid peptides	19	6.37584	0.00832159	ENSG00000072657, ENSG00000121064, ENSG00000107959, ENSG00000005206, ENSG00000197635, ENSG00000042980, ENSG00000143382, ENSG00000149418, ENSG00000138600, ENSG00000166340, ENSG00000160323, ENSG00000165076, ENSG00000143839, ENSG00000172901, ENSG00000136878, ENSG00000172009, ENSG00000080618, ENSG00000178297, ENSG00000130234	229	549	12983	1.9621	0.989823	0.534485	11.4778
GOTERM_BP_FAT	GO:0007050~cell cycle arrest	7	2.34899	0.00857104	ENSG00000178252, ENSG00000178607, ENSG00000100359, ENSG00000137801, ENSG00000116133, ENSG00000121774, ENSG00000166333	233	103	13528	3.94583	1	0.471287	13.756
GOTERM_BP_FAT	GO:0051094~positive regulation of developmental process	12	4.02685	0.00859642	ENSG00000187764, ENSG00000157017, ENSG00000114013, ENSG00000105173, ENSG00000163501, ENSG00000076928, ENSG00000137801, ENSG00000164400, ENSG00000166333, ENSG00000147168, ENSG00000116711, ENSG00000180914	233	278	13528	2.50619	1	0.460103	13.794
SP_PIR_KEYWORDS	metalloprotease	8	2.68456	0.00896456	ENSG00000072657, ENSG00000107959, ENSG00000172901, ENSG00000172009, ENSG00000042980, ENSG00000080618, ENSG00000130234, ENSG00000160323	297	151	19235	3.43122	0.959106	0.233865	11.6107
SMART	SM00423:PSI	5	1.67785	0.00896596	ENSG00000187764, ENSG00000138623, ENSG00000105429, ENSG00000136040, ENSG00000196189	167	45	9079	6.04059	0.763315	0.763315	10.3046
INTERPRO	IPR013032:EGF-like region, conserved site	12	4.02685	0.00918432	ENSG00000130702, ENSG00000140545, ENSG00000086570, ENSG00000145934, ENSG00000120332, ENSG00000081479, ENSG00000105429, ENSG00000137801, ENSG00000042980, ENSG00000157193, ENSG00000115380, ENSG00000171634	274	293	16659	2.49007	0.997796	0.78332	12.9018
SP_PIR_KEYWORDS	egf-like domain	10	3.3557	0.00950791	ENSG00000140545, ENSG00000086570, ENSG00000145934, ENSG00000120332, ENSG00000081479, ENSG00000105429, ENSG00000137801, ENSG00000042980, ENSG00000157193, ENSG00000115380	297	230	19235	2.81584	0.96634	0.229628	12.2725
GOTERM_CC_FAT	GO:0031526~brush border membrane	4	1.34228	0.0096875	ENSG00000091138, ENSG00000081479, ENSG00000138074, ENSG00000163581	212	27	12782	8.93222	0.939409	0.130798	12.1268
SP_PIR_KEYWORDS	sodium channel	4	1.34228	0.00980559	ENSG00000169432, ENSG00000136546, ENSG00000168356, ENSG00000144285	297	29	19235	8.93301	0.969747	0.221097	12.6332
UP_SEQ_FEATURE	mutagenesis site	46	15.4362	0.00985019	ENSG00000166888, ENSG00000151151, ENSG00000005206, ENSG00000170734, ENSG00000111254, ENSG00000170345, ENSG00000149084, ENSG00000166333, ENSG00000117601, ENSG00000183955, ENSG00000138600, ENSG00000146070, ENSG00000167986, ENSG00000124155, ENSG00000029534, ENSG00000136878, ENSG00000123411, ENSG00000137801, ENSG00000154832, ENSG00000124588, ENSG00000142856, ENSG00000138823, ENSG00000173153, ENSG0000…	297	2045	19113	1.44756	0.999999	0.873496	15.1229
GOTERM_CC_FAT	GO:0030016~myofibril	7	2.34899	0.0101682	ENSG00000006788, ENSG00000029534, ENSG00000136068, ENSG00000109063, ENSG00000150086, ENSG00000166333, ENSG00000183091	212	111	12782	3.80223	0.947315	0.130783	12.6915
SP_PIR_KEYWORDS	disulfide bond	61	20.4698	0.0109127	ENSG00000187764, ENSG00000120332, ENSG00000019169, ENSG00000115380, ENSG00000124155, ENSG00000141505, ENSG00000114013, ENSG00000159899, ENSG00000080618, ENSG00000126460, ENSG00000115457, ENSG00000102245, ENSG00000138823, ENSG00000143147, ENSG00000130234, ENSG00000151577, ENSG00000005884, ENSG00000072657, ENSG00000110328, ENSG00000090402, ENSG00000197635, ENSG00000126259, ENSG00000160323, ENSG0000…	297	2924	19235	1.3511	0.979663	0.228707	13.9626
UP_SEQ_FEATURE	domain:EGF-like 1	7	2.34899	0.0110101	ENSG00000086570, ENSG00000145934, ENSG00000120332, ENSG00000081479, ENSG00000105429, ENSG00000137801, ENSG00000157193	297	120	19113	3.75396	1	0.867776	16.7549
GOTERM_CC_FAT	GO:0044449~contractile fiber part	7	2.34899	0.011045	ENSG00000006788, ENSG00000029534, ENSG00000136068, ENSG00000109063, ENSG00000150086, ENSG00000166333, ENSG00000183091	212	113	12782	3.73493	0.959183	0.135318	13.713
GOTERM_MF_FAT	GO:0008238~exopeptidase activity	6	2.01342	0.0113468	ENSG00000121064, ENSG00000072657, ENSG00000197635, ENSG00000080618, ENSG00000166340, ENSG00000130234	229	77	12983	4.41774	0.998098	0.591391	15.337
GOTERM_MF_FAT	GO:0043130~ubiquitin binding	4	1.34228	0.0114577	ENSG00000007047, ENSG00000121621, ENSG00000179583, ENSG00000069869	229	27	12983	8.39916	0.998212	0.546528	15.4754
GOTERM_BP_FAT	GO:0007565~female pregnancy	7	2.34899	0.0116396	ENSG00000157017, ENSG00000163501, ENSG00000084636, ENSG00000170345, ENSG00000115457, ENSG00000116711, ENSG00000180914	233	110	13528	3.69473	1	0.553823	18.2321
GOTERM_BP_FAT	GO:0007568~aging	7	2.34899	0.0116396	ENSG00000116062, ENSG00000090402, ENSG00000081479, ENSG00000170345, ENSG00000115457, ENSG00000166333, ENSG00000116711	233	110	13528	3.69473	1	0.553823	18.2321
GOTERM_CC_FAT	GO:0042734~presynaptic membrane	4	1.34228	0.0118139	ENSG00000150086, ENSG00000102003, ENSG00000198822, ENSG00000082805	212	29	12782	8.3162	0.967375	0.138268	14.5997
UP_SEQ_FEATURE	domain:Sema	4	1.34228	0.0119968	ENSG00000187764, ENSG00000138623, ENSG00000136040, ENSG00000196189	297	31	19113	8.30368	1	0.859226	18.1199
UP_SEQ_FEATURE	metal ion-binding site:Zinc; catalytic	7	2.34899	0.0123306	ENSG00000072657, ENSG00000107959, ENSG00000172901, ENSG00000172009, ENSG00000042980, ENSG00000130234, ENSG00000160323	297	123	19113	3.6624	1	0.836988	18.5768
GOTERM_MF_FAT	GO:0032182~small conjugating protein binding	4	1.34228	0.0126691	ENSG00000007047, ENSG00000121621, ENSG00000179583, ENSG00000069869	229	28	12983	8.09919	0.999088	0.540564	16.9742
GOTERM_CC_FAT	GO:0031988~membrane-bounded vesicle	18	6.04027	0.0130552	ENSG00000117758, ENSG00000150961, ENSG00000111254, ENSG00000150086, ENSG00000138074, ENSG00000102003, ENSG00000163902, ENSG00000117394, ENSG00000116711, ENSG00000166340, ENSG00000075461, ENSG00000155660, ENSG00000124155, ENSG00000071051, ENSG00000081479, ENSG00000137801, ENSG00000136854, ENSG00000151577	212	568	12782	1.91068	0.977283	0.145889	16.0134
INTERPRO	IPR001627:Semaphorin/CD100 antigen	4	1.34228	0.013945	ENSG00000187764, ENSG00000138623, ENSG00000136040, ENSG00000196189	274	31	16659	7.84507	0.99991	0.844657	18.961
GOTERM_BP_FAT	GO:0016044~membrane organization	14	4.69799	0.0144398	ENSG00000150961, ENSG00000100280, ENSG00000102003, ENSG00000141505, ENSG00000165219, ENSG00000140545, ENSG00000114698, ENSG00000137801, ENSG00000081479, ENSG00000136854, ENSG00000116133, ENSG00000157193, ENSG00000069869, ENSG00000151577	233	381	13528	2.13344	1	0.620608	22.1247
GOTERM_BP_FAT	GO:0003081~regulation of systemic arterial blood pressure by renin-angiotensin	3	1.00671	0.014545	ENSG00000143839, ENSG00000130234, ENSG00000151577	233	11	13528	15.8346	1	0.611245	22.2675
INTERPRO	IPR000742:EGF-like, type 3	9	3.02013	0.0147076	ENSG00000140545, ENSG00000086570, ENSG00000145934, ENSG00000081479, ENSG00000105429, ENSG00000137801, ENSG00000042980, ENSG00000157193, ENSG00000115380	274	194	16659	2.82058	0.999946	0.805488	19.8942
GOTERM_MF_FAT	GO:0008237~metallopeptidase activity	9	3.02013	0.0155449	ENSG00000072657, ENSG00000107959, ENSG00000172901, ENSG00000172009, ENSG00000143382, ENSG00000042980, ENSG00000080618, ENSG00000130234, ENSG00000160323	229	183	12983	2.78825	0.999816	0.576888	20.4334
SP_PIR_KEYWORDS	Endocytosis	6	2.01342	0.0163733	ENSG00000141505, ENSG00000165219, ENSG00000136878, ENSG00000081479, ENSG00000100280, ENSG00000157193	297	96	19235	4.04777	0.997151	0.306697	20.2492
GOTERM_BP_FAT	GO:0042127~regulation of cell proliferation	23	7.71812	0.0164148	ENSG00000166888, ENSG00000178252, ENSG00000157017, ENSG00000163501, ENSG00000204634, ENSG00000007047, ENSG00000166333, ENSG00000116711, ENSG00000196712, ENSG00000108342, ENSG00000180353, ENSG00000159388, ENSG00000130702, ENSG00000140545, ENSG00000071051, ENSG00000114013, ENSG00000181634, ENSG00000137801, ENSG00000164400, ENSG00000116133, ENSG00000173153, ENSG00000151577, ENSG00000130234	233	787	13528	1.6968	1	0.64439	24.7646
GOTERM_BP_FAT	GO:0001936~regulation of endothelial cell proliferation	4	1.34228	0.0171243	ENSG00000157017, ENSG00000181634, ENSG00000137801, ENSG00000196712	233	32	13528	7.25751	1	0.648765	25.6922
GOTERM_BP_FAT	GO:0030168~platelet activation	4	1.34228	0.0171243	ENSG00000168542, ENSG00000136854, ENSG00000102245, ENSG00000160323	233	32	13528	7.25751	1	0.648765	25.6922
GOTERM_BP_FAT	GO:0022402~cell cycle process	18	6.04027	0.0176802	ENSG00000116062, ENSG00000178252, ENSG00000040275, ENSG00000105173, ENSG00000178607, ENSG00000007047, ENSG00000162063, ENSG00000166333, ENSG00000183955, ENSG00000108344, ENSG00000100359, ENSG00000137801, ENSG00000116133, ENSG00000164190, ENSG00000121621, ENSG00000198924, ENSG00000121774, ENSG00000076382	233	565	13528	1.8497	1	0.649639	26.4115
GOTERM_MF_FAT	GO:0005272~sodium channel activity	4	1.34228	0.0182251	ENSG00000169432, ENSG00000136546, ENSG00000168356, ENSG00000144285	229	32	12983	7.08679	0.999959	0.600678	23.536
SMART	SM00630:Sema	4	1.34228	0.0185435	ENSG00000187764, ENSG00000138623, ENSG00000136040, ENSG00000196189	167	31	9079	7.01487	0.949954	0.776291	20.2292
GOTERM_CC_FAT	GO:0005615~extracellular space	20	6.71141	0.0186161	ENSG00000168542, ENSG00000157017, ENSG00000120332, ENSG00000163501, ENSG00000117601, ENSG00000108342, ENSG00000146070, ENSG00000160323, ENSG00000143839, ENSG00000140545, ENSG00000112115, ENSG00000181634, ENSG00000081479, ENSG00000137801, ENSG00000164400, ENSG00000080618, ENSG00000115457, ENSG00000102245, ENSG00000157193, ENSG00000130234	212	685	12782	1.76036	0.995537	0.194651	22.0848
UP_SEQ_FEATURE	disulfide bond	58	19.4631	0.0194975	ENSG00000187764, ENSG00000120332, ENSG00000019169, ENSG00000115380, ENSG00000124155, ENSG00000141505, ENSG00000114013, ENSG00000159899, ENSG00000080618, ENSG00000126460, ENSG00000115457, ENSG00000102245, ENSG00000143147, ENSG00000130234, ENSG00000151577, ENSG00000005884, ENSG00000110328, ENSG00000072657, ENSG00000090402, ENSG00000197635, ENSG00000126259, ENSG00000160323, ENSG00000138623, ENSG0000…	297	2819	19113	1.32405	1	0.926978	27.8298
GOTERM_CC_FAT	GO:0031410~cytoplasmic vesicle	19	6.37584	0.0197354	ENSG00000117758, ENSG00000150961, ENSG00000111254, ENSG00000100280, ENSG00000086159, ENSG00000150086, ENSG00000102003, ENSG00000163902, ENSG00000117394, ENSG00000116711, ENSG00000166340, ENSG00000075461, ENSG00000155660, ENSG00000124155, ENSG00000081479, ENSG00000137801, ENSG00000136854, ENSG00000115457, ENSG00000151577	212	642	12782	1.78436	0.996787	0.198118	23.2567
SP_PIR_KEYWORDS	cytoskeleton	18	6.04027	0.0198916	ENSG00000170759, ENSG00000153575, ENSG00000040275, ENSG00000119397, ENSG00000103647, ENSG00000118898, ENSG00000137821, ENSG00000131504, ENSG00000184378, ENSG00000029534, ENSG00000136068, ENSG00000105146, ENSG00000121621, ENSG00000178209, ENSG00000183091, ENSG00000076382, ENSG00000102271, ENSG00000137824	297	636	19235	1.83295	0.999201	0.342671	24.0712
KEGG_PATHWAY	hsa04510:Focal adhesion	10	3.3557	0.0199085	ENSG00000131504, ENSG00000005884, ENSG00000023445, ENSG00000130702, ENSG00000168542, ENSG00000120332, ENSG00000136068, ENSG00000137801, ENSG00000166333, ENSG00000141506	104	201	5085	2.43255	0.92377	0.92377	20.8271
GOTERM_BP_FAT	GO:0016192~vesicle-mediated transport	18	6.04027	0.020974	ENSG00000117758, ENSG00000150961, ENSG00000111254, ENSG00000100280, ENSG00000131381, ENSG00000102003, ENSG00000082805, ENSG00000029534, ENSG00000141505, ENSG00000165219, ENSG00000140545, ENSG00000081479, ENSG00000137801, ENSG00000136854, ENSG00000157193, ENSG00000091428, ENSG00000069869, ENSG00000151577	233	576	13528	1.81438	1	0.701999	30.5404
SP_PIR_KEYWORDS	transmembrane protein	18	6.04027	0.0215909	ENSG00000005884, ENSG00000164889, ENSG00000134762, ENSG00000197635, ENSG00000150086, ENSG00000102003, ENSG00000163902, ENSG00000086696, ENSG00000039068, ENSG00000163914, ENSG00000141505, ENSG00000138760, ENSG00000132670, ENSG00000159899, ENSG00000135404, ENSG00000008394, ENSG00000102245, ENSG00000147168	297	642	19235	1.81582	0.999569	0.349806	25.8558
GOTERM_BP_FAT	GO:0009314~response to radiation	9	3.02013	0.0220946	ENSG00000116062, ENSG00000163914, ENSG00000168542, ENSG00000170734, ENSG00000081479, ENSG00000170345, ENSG00000196712, ENSG00000069869, ENSG00000151577	233	200	13528	2.6127	1	0.710795	31.8946
GOTERM_CC_FAT	GO:0031253~cell projection membrane	5	1.67785	0.0223332	ENSG00000131504, ENSG00000091138, ENSG00000081479, ENSG00000138074, ENSG00000163581	212	65	12782	4.63788	0.998504	0.214096	25.9139
GOTERM_BP_FAT	GO:0043067~regulation of programmed cell death	23	7.71812	0.0225619	ENSG00000187764, ENSG00000116062, ENSG00000157017, ENSG00000163501, ENSG00000178607, ENSG00000007047, ENSG00000143382, ENSG00000166333, ENSG00000116711, ENSG00000196712, ENSG00000156150, ENSG00000090924, ENSG00000159388, ENSG00000070669, ENSG00000039068, ENSG00000023445, ENSG00000181634, ENSG00000137801, ENSG00000164400, ENSG00000120868, ENSG00000116133, ENSG00000102245, ENSG00000142856	233	812	13528	1.64456	1	0.708558	32.452
GOTERM_CC_FAT	GO:0016324~apical plasma membrane	7	2.34899	0.0229274	ENSG00000070915, ENSG00000091138, ENSG00000081479, ENSG00000143921, ENSG00000197635, ENSG00000115457, ENSG00000180914	212	133	12782	3.17329	0.998744	0.212247	26.5097
GOTERM_BP_FAT	GO:0010941~regulation of cell death	23	7.71812	0.0234059	ENSG00000187764, ENSG00000116062, ENSG00000157017, ENSG00000163501, ENSG00000178607, ENSG00000007047, ENSG00000143382, ENSG00000166333, ENSG00000116711, ENSG00000196712, ENSG00000156150, ENSG00000090924, ENSG00000159388, ENSG00000070669, ENSG00000039068, ENSG00000023445, ENSG00000181634, ENSG00000137801, ENSG00000164400, ENSG00000120868, ENSG00000116133, ENSG00000102245, ENSG00000142856	233	815	13528	1.63851	1	0.712322	33.4478
SP_PIR_KEYWORDS	calcium	21	7.04698	0.0238714	ENSG00000005884, ENSG00000110328, ENSG00000086570, ENSG00000134762, ENSG00000177119, ENSG00000046604, ENSG00000150086, ENSG00000102003, ENSG00000115380, ENSG00000116711, ENSG00000160323, ENSG00000075461, ENSG00000184402, ENSG00000039068, ENSG00000141505, ENSG00000114698, ENSG00000164946, ENSG00000139151, ENSG00000105429, ENSG00000137801, ENSG00000157193	297	803	19235	1.69371	0.999812	0.363282	28.1896
SP_PIR_KEYWORDS	hydrolase	35	11.745	0.023997	ENSG00000124535, ENSG00000005206, ENSG00000170759, ENSG00000163501, ENSG00000116748, ENSG00000042980, ENSG00000138600, ENSG00000146070, ENSG00000143839, ENSG00000158079, ENSG00000136878, ENSG00000139151, ENSG00000172009, ENSG00000080618, ENSG00000112893, ENSG00000130234, ENSG00000134575, ENSG00000121064, ENSG00000072657, ENSG00000041802, ENSG00000107959, ENSG00000090402, ENSG00000138375, ENSG0000…	297	1555	19235	1.45772	0.99982	0.350232	28.3161
UP_SEQ_FEATURE	domain:LDL-receptor class A 4	3	1.00671	0.0248599	ENSG00000081479, ENSG00000149418, ENSG00000157193	297	16	19113	12.0663	1	0.953442	34.0966
GOTERM_BP_FAT	GO:0007049~cell cycle	22	7.38255	0.0258521	ENSG00000116062, ENSG00000178252, ENSG00000040275, ENSG00000105173, ENSG00000178607, ENSG00000138738, ENSG00000007047, ENSG00000162063, ENSG00000119397, ENSG00000166333, ENSG00000183955, ENSG00000108344, ENSG00000115107, ENSG00000100359, ENSG00000137801, ENSG00000105146, ENSG00000198924, ENSG00000116133, ENSG00000164190, ENSG00000121621, ENSG00000121774, ENSG00000076382	233	776	13528	1.64603	1	0.738812	36.2564
GOTERM_BP_FAT	GO:0001775~cell activation	11	3.69128	0.0263542	ENSG00000116062, ENSG00000168542, ENSG00000114013, ENSG00000071051, ENSG00000139151, ENSG00000136854, ENSG00000164400, ENSG00000197635, ENSG00000102245, ENSG00000196664, ENSG00000160323	233	287	13528	2.2253	1	0.736768	36.8189
GOTERM_CC_FAT	GO:0043005~neuron projection	12	4.02685	0.0264415	ENSG00000157017, ENSG00000155980, ENSG00000170759, ENSG00000085552, ENSG00000007047, ENSG00000150086, ENSG00000170017, ENSG00000198822, ENSG00000166333, ENSG00000144285, ENSG00000196712, ENSG00000120053	212	342	12782	2.11552	0.999555	0.233657	29.9432
KEGG_PATHWAY	hsa05222:Small cell lung cancer	6	2.01342	0.0270378	ENSG00000005884, ENSG00000023445, ENSG00000130702, ENSG00000105173, ENSG00000120868, ENSG00000141506	104	84	5085	3.49245	0.970058	0.826962	27.2631
SP_PIR_KEYWORDS	nad	8	2.68456	0.0272572	ENSG00000086696, ENSG00000106605, ENSG00000105655, ENSG00000111224, ENSG00000119471, ENSG00000115107, ENSG00000138496, ENSG00000172890	297	189	19235	2.74135	0.999945	0.373228	31.5292
GOTERM_CC_FAT	GO:0031012~extracellular matrix	12	4.02685	0.028058	ENSG00000130702, ENSG00000168542, ENSG00000120332, ENSG00000084636, ENSG00000164946, ENSG00000137801, ENSG00000131981, ENSG00000150086, ENSG00000143382, ENSG00000149084, ENSG00000115380, ENSG00000160323	212	345	12782	2.09713	0.999724	0.239065	31.4723
GOTERM_BP_FAT	GO:0030155~regulation of cell adhesion	7	2.34899	0.0306669	ENSG00000130702, ENSG00000213445, ENSG00000137801, ENSG00000197635, ENSG00000149084, ENSG00000166333, ENSG00000196712	233	137	13528	2.96657	1	0.780982	41.4614
GOTERM_BP_FAT	GO:0007596~blood coagulation	6	2.01342	0.0309703	ENSG00000168542, ENSG00000114698, ENSG00000136854, ENSG00000102245, ENSG00000117601, ENSG00000160323	233	102	13528	3.4153	1	0.776277	41.7757
GOTERM_BP_FAT	GO:0050817~coagulation	6	2.01342	0.0309703	ENSG00000168542, ENSG00000114698, ENSG00000136854, ENSG00000102245, ENSG00000117601, ENSG00000160323	233	102	13528	3.4153	1	0.776277	41.7757
UP_SEQ_FEATURE	topological domain:Extracellular	55	18.4564	0.0310683	ENSG00000187764, ENSG00000134762, ENSG00000019169, ENSG00000150086, ENSG00000196664, ENSG00000141505, ENSG00000114013, ENSG00000144671, ENSG00000159899, ENSG00000126460, ENSG00000135404, ENSG00000102245, ENSG00000143147, ENSG00000130234, ENSG00000151577, ENSG00000163581, ENSG00000005884, ENSG00000072657, ENSG00000164889, ENSG00000086159, ENSG00000197635, ENSG00000126259, ENSG00000039068, ENSG0000…	297	2719	19113	1.30174	1	0.971259	40.7126
GOTERM_BP_FAT	GO:0051336~regulation of hydrolase activity	12	4.02685	0.0311103	ENSG00000116062, ENSG00000039068, ENSG00000135439, ENSG00000106028, ENSG00000178607, ENSG00000181634, ENSG00000100359, ENSG00000204634, ENSG00000120868, ENSG00000116133, ENSG00000196712, ENSG00000136872	233	337	13528	2.06742	1	0.7699	41.9201
GOTERM_BP_FAT	GO:0009416~response to light stimulus	7	2.34899	0.0316199	ENSG00000116062, ENSG00000163914, ENSG00000170734, ENSG00000170345, ENSG00000196712, ENSG00000069869, ENSG00000151577	233	138	13528	2.94508	1	0.767706	42.443
GOTERM_MF_FAT	GO:0008092~cytoskeletal protein binding	16	5.36913	0.0325679	ENSG00000006788, ENSG00000170759, ENSG00000153575, ENSG00000007047, ENSG00000103647, ENSG00000115648, ENSG00000131504, ENSG00000029534, ENSG00000071051, ENSG00000136068, ENSG00000109063, ENSG00000178209, ENSG00000121621, ENSG00000183091, ENSG00000102271, ENSG00000136872	229	504	12983	1.79982	1	0.780145	38.3109
GOTERM_BP_FAT	GO:0031175~neuron projection development	10	3.3557	0.0326589	ENSG00000184402, ENSG00000039068, ENSG00000157017, ENSG00000120332, ENSG00000136854, ENSG00000085552, ENSG00000170017, ENSG00000166333, ENSG00000069869, ENSG00000175832	233	256	13528	2.26797	1	0.771222	43.4957
GOTERM_BP_FAT	GO:0042493~response to drug	9	3.02013	0.032847	ENSG00000039068, ENSG00000105173, ENSG00000081479, ENSG00000170345, ENSG00000168356, ENSG00000008394, ENSG00000115457, ENSG00000180914, ENSG00000151577	233	216	13528	2.41917	1	0.765755	43.6842
GOTERM_MF_FAT	GO:0004175~endopeptidase activity	13	4.36242	0.033217	ENSG00000107959, ENSG00000005206, ENSG00000197635, ENSG00000042980, ENSG00000143382, ENSG00000149418, ENSG00000138600, ENSG00000166340, ENSG00000160323, ENSG00000165076, ENSG00000143839, ENSG00000172009, ENSG00000178297	229	375	12983	1.9654	1	0.759878	38.9121
GOTERM_BP_FAT	GO:0030198~extracellular matrix organization	6	2.01342	0.033282	ENSG00000168542, ENSG00000131981, ENSG00000143382, ENSG00000149084, ENSG00000166333, ENSG00000196712	233	104	13528	3.34962	1	0.762987	44.1181
GOTERM_BP_FAT	GO:0007584~response to nutrient	7	2.34899	0.0335834	ENSG00000086696, ENSG00000090402, ENSG00000105173, ENSG00000081479, ENSG00000115457, ENSG00000117601, ENSG00000116711	233	140	13528	2.903	1	0.758921	44.4168
GOTERM_BP_FAT	GO:0032655~regulation of interleukin-12 production	3	1.00671	0.033625	ENSG00000137801, ENSG00000162924, ENSG00000102245	233	17	13528	10.2459	1	0.752255	44.458
SP_PIR_KEYWORDS	Sodium transport	6	2.01342	0.0336547	ENSG00000070915, ENSG00000169432, ENSG00000136546, ENSG00000168356, ENSG00000138074, ENSG00000144285	297	116	19235	3.34988	0.999995	0.424441	37.4497
SP_PIR_KEYWORDS	Sodium	6	2.01342	0.0336547	ENSG00000070915, ENSG00000169432, ENSG00000136546, ENSG00000168356, ENSG00000138074, ENSG00000144285	297	116	19235	3.34988	0.999995	0.424441	37.4497
GOTERM_BP_FAT	GO:0043627~response to estrogen stimulus	6	2.01342	0.0344771	ENSG00000157017, ENSG00000140545, ENSG00000105173, ENSG00000163501, ENSG00000115457, ENSG00000180914	233	105	13528	3.31772	1	0.754072	45.294
GOTERM_BP_FAT	GO:0033189~response to vitamin A	4	1.34228	0.0350063	ENSG00000086696, ENSG00000090402, ENSG00000081479, ENSG00000115457	233	42	13528	5.52953	1	0.752588	45.8072
GOTERM_BP_FAT	GO:0002696~positive regulation of leukocyte activation	6	2.01342	0.0356985	ENSG00000166888, ENSG00000114013, ENSG00000071051, ENSG00000137801, ENSG00000147168, ENSG00000150637	233	106	13528	3.28642	1	0.752768	46.4717
GOTERM_BP_FAT	GO:0042981~regulation of apoptosis	22	7.38255	0.0359802	ENSG00000187764, ENSG00000116062, ENSG00000157017, ENSG00000163501, ENSG00000178607, ENSG00000143382, ENSG00000166333, ENSG00000116711, ENSG00000196712, ENSG00000156150, ENSG00000090924, ENSG00000159388, ENSG00000070669, ENSG00000039068, ENSG00000023445, ENSG00000181634, ENSG00000137801, ENSG00000164400, ENSG00000120868, ENSG00000116133, ENSG00000102245, ENSG00000142856	233	804	13528	1.58871	1	0.748944	46.7399
GOTERM_BP_FAT	GO:0001817~regulation of cytokine production	8	2.68456	0.036519	ENSG00000157017, ENSG00000114013, ENSG00000181634, ENSG00000137801, ENSG00000162924, ENSG00000102245, ENSG00000196664, ENSG00000130234	233	181	13528	2.56619	1	0.747712	47.2493
SP_PIR_KEYWORDS	GTPase activation	7	2.34899	0.0366532	ENSG00000165219, ENSG00000213445, ENSG00000135439, ENSG00000076928, ENSG00000204634, ENSG00000128656, ENSG00000196712	297	159	19235	2.85126	0.999998	0.438061	40.058
GOTERM_BP_FAT	GO:0046717~acid secretion	3	1.00671	0.0374083	ENSG00000157017, ENSG00000180914, ENSG00000151577	233	18	13528	9.67668	1	0.749853	48.0801
GOTERM_MF_FAT	GO:0008017~microtubule binding	5	1.67785	0.0377129	ENSG00000153575, ENSG00000170759, ENSG00000007047, ENSG00000121621, ENSG00000115648	229	72	12983	3.93711	1	0.778535	42.9282
GOTERM_BP_FAT	GO:0007010~cytoskeleton organization	14	4.69799	0.0378671	ENSG00000157017, ENSG00000153575, ENSG00000213445, ENSG00000040275, ENSG00000007047, ENSG00000103647, ENSG00000196712, ENSG00000131504, ENSG00000130702, ENSG00000029534, ENSG00000071051, ENSG00000136068, ENSG00000121621, ENSG00000076382	233	436	13528	1.86431	1	0.747912	48.504
GOTERM_BP_FAT	GO:0010604~positive regulation of macromolecule metabolic process	23	7.71812	0.037962	ENSG00000166888, ENSG00000105173, ENSG00000163501, ENSG00000169840, ENSG00000170345, ENSG00000108344, ENSG00000180353, ENSG00000196664, ENSG00000100146, ENSG00000114013, ENSG00000112115, ENSG00000105662, ENSG00000103266, ENSG00000137801, ENSG00000100359, ENSG00000164400, ENSG00000162924, ENSG00000179583, ENSG00000171634, ENSG00000173153, ENSG00000069869, ENSG00000175832, ENSG00000151577	233	857	13528	1.55821	1	0.742635	48.5912
GOTERM_BP_FAT	GO:0007599~hemostasis	6	2.01342	0.0382207	ENSG00000168542, ENSG00000114698, ENSG00000136854, ENSG00000102245, ENSG00000117601, ENSG00000160323	233	108	13528	3.22556	1	0.738973	48.8284
GOTERM_BP_FAT	GO:0051050~positive regulation of transport	9	3.02013	0.0385179	ENSG00000039068, ENSG00000157017, ENSG00000140545, ENSG00000181634, ENSG00000135404, ENSG00000150086, ENSG00000116711, ENSG00000069869, ENSG00000180914	233	223	13528	2.34323	1	0.735744	49.0995
SP_PIR_KEYWORDS	signal	63	21.1409	0.0389804	ENSG00000187764, ENSG00000134762, ENSG00000120332, ENSG00000084636, ENSG00000163501, ENSG00000143382, ENSG00000150086, ENSG00000115380, ENSG00000196664, ENSG00000124155, ENSG00000114013, ENSG00000080618, ENSG00000159899, ENSG00000126460, ENSG00000159322, ENSG00000115457, ENSG00000138823, ENSG00000130234, ENSG00000005884, ENSG00000204922, ENSG00000126259, ENSG00000163902, ENSG00000166340, ENSG0000…	297	3250	19235	1.25543	0.999999	0.444632	42.0125
GOTERM_BP_FAT	GO:0019226~transmission of nerve impulse	12	4.02685	0.0391159	ENSG00000157017, ENSG00000105642, ENSG00000155980, ENSG00000116396, ENSG00000150086, ENSG00000198822, ENSG00000166333, ENSG00000144285, ENSG00000196712, ENSG00000180914, ENSG00000075461, ENSG00000151577	233	350	13528	1.99063	1	0.73536	49.6411
GOTERM_CC_FAT	GO:0016023~cytoplasmic membrane-bounded vesicle	16	5.36913	0.0391602	ENSG00000117758, ENSG00000150961, ENSG00000111254, ENSG00000150086, ENSG00000102003, ENSG00000163902, ENSG00000117394, ENSG00000116711, ENSG00000166340, ENSG00000075461, ENSG00000155660, ENSG00000124155, ENSG00000081479, ENSG00000137801, ENSG00000136854, ENSG00000151577	212	550	12782	1.75396	0.99999	0.310043	41.1687
GOTERM_BP_FAT	GO:0006811~ion transport	21	7.04698	0.0411997	ENSG00000091138, ENSG00000164889, ENSG00000177119, ENSG00000086159, ENSG00000136546, ENSG00000019169, ENSG00000150086, ENSG00000128311, ENSG00000138074, ENSG00000144285, ENSG00000115107, ENSG00000075461, ENSG00000070915, ENSG00000105642, ENSG00000169432, ENSG00000154118, ENSG00000139151, ENSG00000144671, ENSG00000116396, ENSG00000168356, ENSG00000173578	233	768	13528	1.58758	1	0.748103	51.486
UP_SEQ_FEATURE	domain:LDL-receptor class A 3	3	1.00671	0.0413631	ENSG00000081479, ENSG00000149418, ENSG00000157193	297	21	19113	9.19336	1	0.987861	50.3267
GOTERM_BP_FAT	GO:0050867~positive regulation of cell activation	6	2.01342	0.042204	ENSG00000166888, ENSG00000114013, ENSG00000071051, ENSG00000137801, ENSG00000147168, ENSG00000150637	233	111	13528	3.13838	1	0.750996	52.3523
UP_SEQ_FEATURE	signal peptide	63	21.1409	0.0435053	ENSG00000187764, ENSG00000134762, ENSG00000120332, ENSG00000084636, ENSG00000163501, ENSG00000143382, ENSG00000150086, ENSG00000115380, ENSG00000196664, ENSG00000124155, ENSG00000114013, ENSG00000080618, ENSG00000159899, ENSG00000126460, ENSG00000159322, ENSG00000115457, ENSG00000138823, ENSG00000130234, ENSG00000005884, ENSG00000204922, ENSG00000126259, ENSG00000163902, ENSG00000166340, ENSG0000…	297	3250	19113	1.24747	1	0.986902	52.1337
GOTERM_BP_FAT	GO:0010810~regulation of cell-substrate adhesion	4	1.34228	0.0440601	ENSG00000137801, ENSG00000149084, ENSG00000166333, ENSG00000196712	233	46	13528	5.0487	1	0.760636	53.9151
KEGG_PATHWAY	hsa04614:Renin-angiotensin system	3	1.00671	0.0453482	ENSG00000143839, ENSG00000172009, ENSG00000130234	104	17	5085	8.62839	0.997369	0.861945	41.6645
GOTERM_BP_FAT	GO:0001990~regulation of systemic arterial blood pressure by hormone	3	1.00671	0.0454316	ENSG00000143839, ENSG00000130234, ENSG00000151577	233	20	13528	8.70901	1	0.765962	55.0387
UP_SEQ_FEATURE	repeat:8; approximate	2	0.671141	0.0457471	ENSG00000145734, ENSG00000131981	297	3	19113	42.9024	1	0.98614	53.9584
GOTERM_BP_FAT	GO:0051223~regulation of protein transport	6	2.01342	0.0464289	ENSG00000039068, ENSG00000165219, ENSG00000181634, ENSG00000102245, ENSG00000196712, ENSG00000151577	233	114	13528	3.05579	1	0.768246	55.8395
GOTERM_MF_FAT	GO:0046332~SMAD binding	4	1.34228	0.0467043	ENSG00000168542, ENSG00000103266, ENSG00000170345, ENSG00000136603	229	46	12983	4.92994	1	0.826328	50.2333
GOTERM_BP_FAT	GO:0030900~forebrain development	7	2.34899	0.0470175	ENSG00000039068, ENSG00000081479, ENSG00000169840, ENSG00000120868, ENSG00000157193, ENSG00000196712, ENSG00000180914	233	152	13528	2.67382	1	0.767445	56.3058
INTERPRO	IPR006210:EGF-like	8	2.68456	0.0474499	ENSG00000140545, ENSG00000086570, ENSG00000145934, ENSG00000081479, ENSG00000105429, ENSG00000137801, ENSG00000042980, ENSG00000157193	274	201	16659	2.41987	1	0.989991	51.7019
GOTERM_BP_FAT	GO:0031328~positive regulation of cellular biosynthetic process	19	6.37584	0.0476743	ENSG00000166888, ENSG00000105173, ENSG00000163501, ENSG00000169840, ENSG00000170345, ENSG00000116711, ENSG00000196664, ENSG00000100146, ENSG00000114013, ENSG00000112115, ENSG00000105662, ENSG00000137801, ENSG00000164400, ENSG00000162924, ENSG00000179583, ENSG00000171634, ENSG00000173153, ENSG00000175832, ENSG00000151577	233	685	13528	1.61043	1	0.767165	56.8207
UP_SEQ_FEATURE	domain:EGF-like 2	5	1.67785	0.0478379	ENSG00000086570, ENSG00000145934, ENSG00000120332, ENSG00000081479, ENSG00000105429	297	88	19113	3.65645	1	0.985238	55.6012
GOTERM_CC_FAT	GO:0030424~axon	7	2.34899	0.0482888	ENSG00000157017, ENSG00000170017, ENSG00000198822, ENSG00000166333, ENSG00000144285, ENSG00000196712, ENSG00000120053	212	159	12782	2.65438	0.999999	0.35946	48.1734
INTERPRO	IPR002172:Low density lipoprotein-receptor, class A, cysteine-rich	4	1.34228	0.0485377	ENSG00000081479, ENSG00000149418, ENSG00000157193, ENSG00000178297	274	50	16659	4.86394	1	0.983812	52.521
GOTERM_CC_FAT	GO:0048471~perinuclear region of cytoplasm	10	3.3557	0.0496409	ENSG00000039068, ENSG00000155980, ENSG00000150961, ENSG00000213445, ENSG00000170759, ENSG00000130300, ENSG00000139151, ENSG00000116711, ENSG00000069869, ENSG00000136872	212	288	12782	2.09349	1	0.358761	49.1427
GOTERM_MF_FAT	GO:0055056~D-glucose transmembrane transporter activity	2	0.671141	0.0517684	ENSG00000117394, ENSG00000163581	229	3	12983	37.7962	1	0.83861	53.9542
GOTERM_BP_FAT	GO:0030030~cell projection organization	12	4.02685	0.0529876	ENSG00000184402, ENSG00000039068, ENSG00000130702, ENSG00000157017, ENSG00000071051, ENSG00000120332, ENSG00000136854, ENSG00000085552, ENSG00000170017, ENSG00000166333, ENSG00000069869, ENSG00000175832	233	368	13528	1.89326	1	0.798198	60.7805
GOTERM_BP_FAT	GO:0009891~positive regulation of biosynthetic process	19	6.37584	0.0534427	ENSG00000166888, ENSG00000105173, ENSG00000163501, ENSG00000169840, ENSG00000170345, ENSG00000116711, ENSG00000196664, ENSG00000100146, ENSG00000114013, ENSG00000112115, ENSG00000105662, ENSG00000137801, ENSG00000164400, ENSG00000162924, ENSG00000179583, ENSG00000171634, ENSG00000173153, ENSG00000175832, ENSG00000151577	233	695	13528	1.58725	1	0.796319	61.1033
GOTERM_MF_FAT	GO:0005509~calcium ion binding	24	8.05369	0.0541516	ENSG00000005884, ENSG00000166888, ENSG00000110328, ENSG00000086570, ENSG00000134762, ENSG00000177119, ENSG00000046604, ENSG00000150086, ENSG00000102003, ENSG00000115380, ENSG00000116711, ENSG00000160323, ENSG00000075461, ENSG00000155660, ENSG00000039068, ENSG00000141505, ENSG00000114698, ENSG00000081479, ENSG00000164946, ENSG00000139151, ENSG00000137801, ENSG00000105429, ENSG00000126460, ENSG0000…	229	919	12983	1.48059	1	0.834355	55.6141
PIR_SUPERFAMILY	PIRSF002309:kinesin heavy chain	2	0.671141	0.054164	ENSG00000155980, ENSG00000170759	137	3	7396	35.9903	0.999927	0.991444	49.34
GOTERM_CC_FAT	GO:0005901~caveola	4	1.34228	0.0543275	ENSG00000130300, ENSG00000121621, ENSG00000157193, ENSG00000117394	212	52	12782	4.63788	1	0.376969	52.3742
GOTERM_BP_FAT	GO:0000278~mitotic cell cycle	12	4.02685	0.0544425	ENSG00000040275, ENSG00000105173, ENSG00000138738, ENSG00000007047, ENSG00000162063, ENSG00000198924, ENSG00000121621, ENSG00000164190, ENSG00000121774, ENSG00000108344, ENSG00000183955, ENSG00000076382	233	370	13528	1.88303	1	0.79783	61.8036
INTERPRO	IPR000048:IQ calmodulin-binding region	5	1.67785	0.0546788	ENSG00000006788, ENSG00000169432, ENSG00000109063, ENSG00000136546, ENSG00000144285	274	87	16659	3.49421	1	0.984114	56.9077
GOTERM_MF_FAT	GO:0031402~sodium ion binding	6	2.01342	0.0552494	ENSG00000070915, ENSG00000169432, ENSG00000136546, ENSG00000168356, ENSG00000138074, ENSG00000144285	229	117	12983	2.9074	1	0.823326	56.3598
GOTERM_BP_FAT	GO:0032101~regulation of response to external stimulus	7	2.34899	0.0561982	ENSG00000157017, ENSG00000137801, ENSG00000080618, ENSG00000117601, ENSG00000116711, ENSG00000130234, ENSG00000151577	233	159	13528	2.5561	1	0.803768	63.0048
GOTERM_BP_FAT	GO:0070201~regulation of establishment of protein localization	6	2.01342	0.0572338	ENSG00000039068, ENSG00000165219, ENSG00000181634, ENSG00000102245, ENSG00000196712, ENSG00000151577	233	121	13528	2.87901	1	0.805305	63.6965
GOTERM_MF_FAT	GO:0003684~damaged DNA binding	4	1.34228	0.057346	ENSG00000116062, ENSG00000170734, ENSG00000137074, ENSG00000167986	229	50	12983	4.53555	1	0.818483	57.7516
GOTERM_BP_FAT	GO:0030001~metal ion transport	14	4.69799	0.0576238	ENSG00000136546, ENSG00000150086, ENSG00000138074, ENSG00000144285, ENSG00000115107, ENSG00000075461, ENSG00000070915, ENSG00000105642, ENSG00000169432, ENSG00000154118, ENSG00000139151, ENSG00000116396, ENSG00000168356, ENSG00000173578	233	465	13528	1.74805	1	0.803135	63.9539
OMIM_DISEASE	Glycine encephalopathy	2	0.671141	0.0577085	ENSG00000178445, ENSG00000145020	73	3	3671	33.5251	0.999797	0.999797	50.5371
INTERPRO	IPR006209:EGF	6	2.01342	0.0580185	ENSG00000140545, ENSG00000086570, ENSG00000145934, ENSG00000081479, ENSG00000137801, ENSG00000157193	274	127	16659	2.87241	1	0.980989	59.1314
GOTERM_BP_FAT	GO:0010557~positive regulation of macromolecule biosynthetic process	18	6.04027	0.0582126	ENSG00000166888, ENSG00000105173, ENSG00000163501, ENSG00000169840, ENSG00000170345, ENSG00000196664, ENSG00000100146, ENSG00000114013, ENSG00000112115, ENSG00000105662, ENSG00000137801, ENSG00000164400, ENSG00000162924, ENSG00000179583, ENSG00000171634, ENSG00000173153, ENSG00000175832, ENSG00000151577	233	654	13528	1.59798	1	0.802132	64.3391
GOTERM_BP_FAT	GO:0051046~regulation of secretion	8	2.68456	0.0593907	ENSG00000157017, ENSG00000181634, ENSG00000136854, ENSG00000150086, ENSG00000102245, ENSG00000091428, ENSG00000180914, ENSG00000151577	233	202	13528	2.29941	1	0.804445	65.0983
GOTERM_BP_FAT	GO:0042176~regulation of protein catabolic process	4	1.34228	0.05959	ENSG00000103266, ENSG00000100359, ENSG00000108344, ENSG00000069869	233	52	13528	4.46616	1	0.801311	65.2252
GOTERM_CC_FAT	GO:0016021~integral to membrane	100	33.557	0.060114	ENSG00000005206, ENSG00000019169, ENSG00000111684, ENSG00000150086, ENSG00000115107, ENSG00000084444, ENSG00000141505, ENSG00000154118, ENSG00000144671, ENSG00000159899, ENSG00000126460, ENSG00000137824, ENSG00000143147, ENSG00000151577, ENSG00000130234, ENSG00000163581, ENSG00000072657, ENSG00000091138, ENSG00000090402, ENSG00000133069, ENSG00000126259, ENSG00000102003, ENSG00000163902, ENSG0000…	212	5297	12782	1.13824	1	0.399591	56.1021
SP_PIR_KEYWORDS	trimer	3	1.00671	0.0602055	ENSG00000168542, ENSG00000084636, ENSG00000137801	297	26	19235	7.4728	1	0.585936	57.3029
SP_PIR_KEYWORDS	activator	14	4.69799	0.0605426	ENSG00000166888, ENSG00000105866, ENSG00000169840, ENSG00000138738, ENSG00000184402, ENSG00000145734, ENSG00000105662, ENSG00000213676, ENSG00000154832, ENSG00000162924, ENSG00000179583, ENSG00000142856, ENSG00000167182, ENSG00000175832	297	520	19235	1.74365	1	0.573747	57.5123
UP_SEQ_FEATURE	repeat:III	3	1.00671	0.0608833	ENSG00000169432, ENSG00000168356, ENSG00000144285	297	26	19113	7.42541	1	0.993916	64.6709
UP_SEQ_FEATURE	repeat:I	3	1.00671	0.0608833	ENSG00000169432, ENSG00000168356, ENSG00000144285	297	26	19113	7.42541	1	0.993916	64.6709
UP_SEQ_FEATURE	repeat:II	3	1.00671	0.0608833	ENSG00000169432, ENSG00000168356, ENSG00000144285	297	26	19113	7.42541	1	0.993916	64.6709
UP_SEQ_FEATURE	repeat:IV	3	1.00671	0.0608833	ENSG00000169432, ENSG00000168356, ENSG00000144285	297	26	19113	7.42541	1	0.993916	64.6709
GOTERM_MF_FAT	GO:0004190~aspartic-type endopeptidase activity	3	1.00671	0.0610135	ENSG00000143839, ENSG00000005206, ENSG00000138600	229	23	12983	7.39491	1	0.822377	60.0874
GOTERM_MF_FAT	GO:0070001~aspartic-type peptidase activity	3	1.00671	0.0610135	ENSG00000143839, ENSG00000005206, ENSG00000138600	229	23	12983	7.39491	1	0.822377	60.0874
GOTERM_BP_FAT	GO:0006508~proteolysis	26	8.72483	0.0611608	ENSG00000163501, ENSG00000042980, ENSG00000167986, ENSG00000143839, ENSG00000136878, ENSG00000103266, ENSG00000172009, ENSG00000080618, ENSG00000157193, ENSG00000130234, ENSG00000121064, ENSG00000072657, ENSG00000107959, ENSG00000144712, ENSG00000197635, ENSG00000149418, ENSG00000108344, ENSG00000166340, ENSG00000160323, ENSG00000165076, ENSG00000172901, ENSG00000146809, ENSG00000116133, ENSG0000…	233	1054	13528	1.43222	1	0.805715	66.2104
GOTERM_BP_FAT	GO:0043062~extracellular structure organization	7	2.34899	0.061794	ENSG00000039068, ENSG00000168542, ENSG00000131981, ENSG00000143382, ENSG00000149084, ENSG00000166333, ENSG00000196712	233	163	13528	2.49338	1	0.804992	66.6001
GOTERM_BP_FAT	GO:0006898~receptor-mediated endocytosis	4	1.34228	0.0623972	ENSG00000141505, ENSG00000081479, ENSG00000069869, ENSG00000151577	233	53	13528	4.38189	1	0.804128	66.9674
GOTERM_BP_FAT	GO:0006518~peptide metabolic process	4	1.34228	0.0623972	ENSG00000172009, ENSG00000008394, ENSG00000166340, ENSG00000160323	233	53	13528	4.38189	1	0.804128	66.9674
SMART	SM00192:LDLa	4	1.34228	0.0630213	ENSG00000081479, ENSG00000149418, ENSG00000157193, ENSG00000178297	167	50	9079	4.34922	0.99997	0.968936	54.4341
GOTERM_CC_FAT	GO:0009986~cell surface	11	3.69128	0.063246	ENSG00000114013, ENSG00000140545, ENSG00000120332, ENSG00000163501, ENSG00000137801, ENSG00000197635, ENSG00000170017, ENSG00000147168, ENSG00000130234, ENSG00000150637, ENSG00000160323	212	348	12782	1.9058	1	0.407069	58.0055
INTERPRO	IPR000583:Glutamine amidotransferase, class-II	2	0.671141	0.063962	ENSG00000128059, ENSG00000070669	274	4	16659	30.3996	1	0.981389	62.8263
UP_SEQ_FEATURE	domain:LDL-receptor class A 2	3	1.00671	0.0651005	ENSG00000081479, ENSG00000149418, ENSG00000157193	297	27	19113	7.15039	1	0.994371	67.2089
UP_SEQ_FEATURE	domain:LDL-receptor class A 1	3	1.00671	0.0651005	ENSG00000081479, ENSG00000149418, ENSG00000157193	297	27	19113	7.15039	1	0.994371	67.2089
GOTERM_BP_FAT	GO:0032355~response to estradiol stimulus	4	1.34228	0.0652649	ENSG00000105173, ENSG00000163501, ENSG00000115457, ENSG00000180914	233	54	13528	4.30075	1	0.814826	68.662
GOTERM_CC_FAT	GO:0070161~anchoring junction	7	2.34899	0.0656691	ENSG00000039068, ENSG00000144283, ENSG00000134762, ENSG00000046604, ENSG00000166333, ENSG00000118898, ENSG00000180914	212	172	12782	2.45376	1	0.410635	59.4253
GOTERM_BP_FAT	GO:0032940~secretion by cell	8	2.68456	0.0657693	ENSG00000155660, ENSG00000029534, ENSG00000157017, ENSG00000081479, ENSG00000111254, ENSG00000136854, ENSG00000102245, ENSG00000091428	233	207	13528	2.24387	1	0.813432	68.9514
GOTERM_BP_FAT	GO:0010627~regulation of protein kinase cascade	9	3.02013	0.0665422	ENSG00000143839, ENSG00000164400, ENSG00000150086, ENSG00000162924, ENSG00000166333, ENSG00000196712, ENSG00000069869, ENSG00000180353, ENSG00000151577	233	249	13528	2.09856	1	0.813376	69.3901
GOTERM_BP_FAT	GO:0051597~response to methylmercury	2	0.671141	0.0668611	ENSG00000105173, ENSG00000116711	233	4	13528	29.03	1	0.811124	69.5694
GOTERM_CC_FAT	GO:0034703~cation channel complex	6	2.01342	0.0676283	ENSG00000105642, ENSG00000169432, ENSG00000136546, ENSG00000116396, ENSG00000168356, ENSG00000144285	212	132	12782	2.74057	1	0.411811	60.5408
GOTERM_BP_FAT	GO:0050772~positive regulation of axonogenesis	3	1.00671	0.0678691	ENSG00000187764, ENSG00000076928, ENSG00000166333	233	25	13528	6.96721	1	0.812231	70.1296
GOTERM_BP_FAT	GO:0002822~regulation of adaptive immune response based on somatic recombination of immune receptors built from immunoglobulin superfamily domains	4	1.34228	0.0681923	ENSG00000166888, ENSG00000114013, ENSG00000197635, ENSG00000150637	233	55	13528	4.22255	1	0.810055	70.3072
GOTERM_MF_FAT	GO:0000293~ferric-chelate reductase activity	2	0.671141	0.0684245	ENSG00000156869, ENSG00000115107	229	4	12983	28.3472	1	0.843227	64.4448
GOTERM_BP_FAT	GO:0051056~regulation of small GTPase mediated signal transduction	9	3.02013	0.0690708	ENSG00000165219, ENSG00000213445, ENSG00000135439, ENSG00000076928, ENSG00000100359, ENSG00000204634, ENSG00000196712, ENSG00000091428, ENSG00000090924	233	252	13528	2.07357	1	0.810551	70.7848
GOTERM_BP_FAT	GO:0048511~rhythmic process	6	2.01342	0.0693651	ENSG00000157017, ENSG00000105173, ENSG00000150086, ENSG00000116711, ENSG00000180914, ENSG00000151577	233	128	13528	2.72157	1	0.808291	70.9432
GOTERM_BP_FAT	GO:0009611~response to wounding	15	5.03356	0.0709862	ENSG00000168542, ENSG00000170345, ENSG00000117601, ENSG00000196712, ENSG00000146070, ENSG00000196664, ENSG00000160323, ENSG00000114698, ENSG00000112115, ENSG00000169432, ENSG00000137801, ENSG00000136854, ENSG00000173578, ENSG00000179583, ENSG00000102245	233	530	13528	1.64321	1	0.812244	71.8012
GOTERM_BP_FAT	GO:0002819~regulation of adaptive immune response	4	1.34228	0.0711785	ENSG00000166888, ENSG00000114013, ENSG00000197635, ENSG00000150637	233	56	13528	4.14715	1	0.809569	71.9014
GOTERM_BP_FAT	GO:0009612~response to mechanical stimulus	4	1.34228	0.0711785	ENSG00000150086, ENSG00000170345, ENSG00000115457, ENSG00000159388	233	56	13528	4.14715	1	0.809569	71.9014
PIR_SUPERFAMILY	PIRSF037570:transcription factor, Sp1/Sp2/Sp3/Sp4 types	2	0.671141	0.0715634	ENSG00000105866, ENSG00000167182	137	4	7396	26.9927	0.999997	0.985483	59.6175
GOTERM_MF_FAT	GO:0008047~enzyme activator activity	11	3.69128	0.071637	ENSG00000107959, ENSG00000157017, ENSG00000165219, ENSG00000213445, ENSG00000135439, ENSG00000076928, ENSG00000100359, ENSG00000204634, ENSG00000128656, ENSG00000120868, ENSG00000196712	229	335	12983	1.8616	1	0.843536	66.1923
INTERPRO	IPR006025:Peptidase M, neutral zinc metallopeptidases, zinc-binding site	5	1.67785	0.0730153	ENSG00000072657, ENSG00000172009, ENSG00000042980, ENSG00000130234, ENSG00000160323	274	96	16659	3.16663	1	0.984838	67.8601
GOTERM_BP_FAT	GO:0006814~sodium ion transport	6	2.01342	0.0730731	ENSG00000070915, ENSG00000169432, ENSG00000136546, ENSG00000168356, ENSG00000138074, ENSG00000144285	233	130	13528	2.6797	1	0.814628	72.8707
GOTERM_CC_FAT	GO:0030139~endocytic vesicle	4	1.34228	0.0736044	ENSG00000117758, ENSG00000081479, ENSG00000075461, ENSG00000151577	212	59	12782	4.08762	1	0.431403	63.7704
GOTERM_BP_FAT	GO:0030182~neuron differentiation	13	4.36242	0.0747137	ENSG00000157017, ENSG00000120332, ENSG00000169840, ENSG00000085552, ENSG00000166333, ENSG00000159388, ENSG00000184402, ENSG00000124155, ENSG00000039068, ENSG00000136854, ENSG00000170017, ENSG00000069869, ENSG00000175832	233	438	13528	1.72324	1	0.81837	73.6845
SMART	SM00015:IQ	5	1.67785	0.074821	ENSG00000006788, ENSG00000169432, ENSG00000109063, ENSG00000136546, ENSG00000144285	167	87	9079	3.12444	0.999996	0.955431	60.8997
UP_SEQ_FEATURE	domain:Glutamine amidotransferase type-2	2	0.671141	0.0750803	ENSG00000128059, ENSG00000070669	297	5	19113	25.7414	1	0.996672	72.5492
GOTERM_BP_FAT	GO:0010628~positive regulation of gene expression	16	5.36913	0.0752069	ENSG00000166888, ENSG00000105173, ENSG00000163501, ENSG00000169840, ENSG00000170345, ENSG00000100146, ENSG00000114013, ENSG00000112115, ENSG00000105662, ENSG00000164400, ENSG00000162924, ENSG00000179583, ENSG00000171634, ENSG00000173153, ENSG00000151577, ENSG00000175832	233	581	13528	1.5989	1	0.817103	73.9246
SMART	SM00181:EGF	8	2.68456	0.0755151	ENSG00000140545, ENSG00000086570, ENSG00000145934, ENSG00000081479, ENSG00000105429, ENSG00000137801, ENSG00000042980, ENSG00000157193	167	201	9079	2.16379	0.999997	0.918942	61.2524
GOTERM_BP_FAT	GO:0015698~inorganic anion transport	5	1.67785	0.0757724	ENSG00000070915, ENSG00000091138, ENSG00000086159, ENSG00000019169, ENSG00000128311	233	93	13528	3.12151	1	0.816164	74.1973
GOTERM_BP_FAT	GO:0046822~regulation of nucleocytoplasmic transport	4	1.34228	0.077324	ENSG00000039068, ENSG00000121774, ENSG00000196712, ENSG00000069869	233	58	13528	4.00414	1	0.819391	74.932
GOTERM_BP_FAT	GO:0045732~positive regulation of protein catabolic process	3	1.00671	0.077676	ENSG00000103266, ENSG00000100359, ENSG00000069869	233	27	13528	6.45112	1	0.817579	75.0959
GOTERM_BP_FAT	GO:0001952~regulation of cell-matrix adhesion	3	1.00671	0.077676	ENSG00000137801, ENSG00000166333, ENSG00000196712	233	27	13528	6.45112	1	0.817579	75.0959
GOTERM_BP_FAT	GO:0003044~regulation of systemic arterial blood pressure mediated by a chemical signal	3	1.00671	0.077676	ENSG00000143839, ENSG00000130234, ENSG00000151577	233	27	13528	6.45112	1	0.817579	75.0959
UP_SEQ_FEATURE	repeat:WD 11	3	1.00671	0.0783048	ENSG00000183751, ENSG00000178252, ENSG00000120868	297	30	19113	6.43535	1	0.996575	74.0921
GOTERM_CC_FAT	GO:0005813~centrosome	8	2.68456	0.0787759	ENSG00000153575, ENSG00000040275, ENSG00000105173, ENSG00000007047, ENSG00000105146, ENSG00000119397, ENSG00000121621, ENSG00000136872	212	224	12782	2.1533	1	0.446102	66.3661
GOTERM_BP_FAT	GO:0032870~cellular response to hormone stimulus	6	2.01342	0.0788347	ENSG00000143839, ENSG00000157017, ENSG00000132670, ENSG00000170345, ENSG00000115457, ENSG00000120053	233	133	13528	2.61925	1	0.819114	75.6284
GOTERM_CC_FAT	GO:0030017~sarcomere	5	1.67785	0.0789133	ENSG00000029534, ENSG00000136068, ENSG00000109063, ENSG00000150086, ENSG00000183091	212	98	12782	3.07615	1	0.438651	66.4326
INTERPRO	IPR007369:Peptidase A22B, signal peptide peptidase	2	0.671141	0.079305	ENSG00000005206, ENSG00000138600	274	5	16659	24.3197	1	0.985212	70.9746
INTERPRO	IPR017932:Glutamine amidotransferase, type II	2	0.671141	0.079305	ENSG00000128059, ENSG00000070669	274	5	16659	24.3197	1	0.985212	70.9746
GOTERM_CC_FAT	GO:0031224~intrinsic to membrane	102	34.2282	0.0816826	ENSG00000005206, ENSG00000019169, ENSG00000111684, ENSG00000150086, ENSG00000115107, ENSG00000084444, ENSG00000141505, ENSG00000154118, ENSG00000144671, ENSG00000159899, ENSG00000126460, ENSG00000137824, ENSG00000143147, ENSG00000151577, ENSG00000130234, ENSG00000163581, ENSG00000072657, ENSG00000091138, ENSG00000090402, ENSG00000133069, ENSG00000126259, ENSG00000102003, ENSG00000163902, ENSG0000…	212	5485	12782	1.12121	1	0.442511	67.7484
SP_PIR_KEYWORDS	voltage-gated channel	6	2.01342	0.0823953	ENSG00000169432, ENSG00000136546, ENSG00000116396, ENSG00000168356, ENSG00000144285, ENSG00000075461	297	150	19235	2.59057	1	0.677158	69.2269
GOTERM_BP_FAT	GO:0010811~positive regulation of cell-substrate adhesion	3	1.00671	0.0827365	ENSG00000137801, ENSG00000149084, ENSG00000166333	233	28	13528	6.22072	1	0.831318	77.3436
GOTERM_BP_FAT	GO:0051051~negative regulation of transport	6	2.01342	0.0828077	ENSG00000157017, ENSG00000137801, ENSG00000143921, ENSG00000196712, ENSG00000069869, ENSG00000151577	233	135	13528	2.58045	1	0.828498	77.3738
SP_PIR_KEYWORDS	transport	34	11.4094	0.0828442	ENSG00000150961, ENSG00000136546, ENSG00000150086, ENSG00000138074, ENSG00000082805, ENSG00000115107, ENSG00000144285, ENSG00000070915, ENSG00000169432, ENSG00000136854, ENSG00000058262, ENSG00000168356, ENSG00000121621, ENSG00000004846, ENSG00000138823, ENSG00000174226, ENSG00000163581, ENSG00000117758, ENSG00000156869, ENSG00000041802, ENSG00000169062, ENSG00000091138, ENSG00000164889, ENSG0000…	297	1670	19235	1.31855	1	0.665934	69.4325
GOTERM_BP_FAT	GO:0051096~positive regulation of helicase activity	2	0.671141	0.0828688	ENSG00000116062, ENSG00000106028	233	5	13528	23.224	1	0.825651	77.3997
GOTERM_BP_FAT	GO:0060177~regulation of angiotensin metabolic process	2	0.671141	0.0828688	ENSG00000143839, ENSG00000130234	233	5	13528	23.224	1	0.825651	77.3997
GOTERM_BP_FAT	GO:0043171~peptide catabolic process	2	0.671141	0.0828688	ENSG00000166340, ENSG00000160323	233	5	13528	23.224	1	0.825651	77.3997
GOTERM_BP_FAT	GO:0046173~polyol biosynthetic process	2	0.671141	0.0828688	ENSG00000105655, ENSG00000120053	233	5	13528	23.224	1	0.825651	77.3997
GOTERM_BP_FAT	GO:0002002~regulation of angiotensin levels in blood	2	0.671141	0.0828688	ENSG00000143839, ENSG00000130234	233	5	13528	23.224	1	0.825651	77.3997
GOTERM_BP_FAT	GO:0051965~positive regulation of synaptogenesis	2	0.671141	0.0828688	ENSG00000157017, ENSG00000180914	233	5	13528	23.224	1	0.825651	77.3997
GOTERM_BP_FAT	GO:0051962~positive regulation of nervous system development	2	0.671141	0.0828688	ENSG00000157017, ENSG00000180914	233	5	13528	23.224	1	0.825651	77.3997
GOTERM_BP_FAT	GO:0016188~synaptic vesicle maturation	2	0.671141	0.0828688	ENSG00000136854, ENSG00000102003	233	5	13528	23.224	1	0.825651	77.3997
GOTERM_BP_FAT	GO:0001696~gastric acid secretion	2	0.671141	0.0828688	ENSG00000157017, ENSG00000180914	233	5	13528	23.224	1	0.825651	77.3997
GOTERM_BP_FAT	GO:0044089~positive regulation of cellular component biogenesis	2	0.671141	0.0828688	ENSG00000157017, ENSG00000180914	233	5	13528	23.224	1	0.825651	77.3997
UP_SEQ_FEATURE	repeat:WD 10	3	1.00671	0.0828778	ENSG00000183751, ENSG00000178252, ENSG00000120868	297	31	19113	6.22776	1	0.996815	76.141
GOTERM_BP_FAT	GO:0060627~regulation of vesicle-mediated transport	5	1.67785	0.0829512	ENSG00000140545, ENSG00000136854, ENSG00000135404, ENSG00000116711, ENSG00000091428	233	96	13528	3.02396	1	0.822897	77.4346
GOTERM_BP_FAT	GO:0007612~learning	4	1.34228	0.083694	ENSG00000150086, ENSG00000170345, ENSG00000196712, ENSG00000151577	233	60	13528	3.87067	1	0.822702	77.7468
GOTERM_BP_FAT	GO:0043066~negative regulation of apoptosis	11	3.69128	0.0842299	ENSG00000187764, ENSG00000023445, ENSG00000157017, ENSG00000163501, ENSG00000137801, ENSG00000164400, ENSG00000116133, ENSG00000166333, ENSG00000102245, ENSG00000159388, ENSG00000070669	233	354	13528	1.80413	1	0.821725	77.9695
GOTERM_MF_FAT	GO:0016723~oxidoreductase activity, oxidizing metal ions, NAD or NADP as acceptor	2	0.671141	0.0847894	ENSG00000156869, ENSG00000115107	229	5	12983	22.6777	1	0.879351	72.5459
GOTERM_BP_FAT	GO:0050804~regulation of synaptic transmission	6	2.01342	0.0848335	ENSG00000136854, ENSG00000150086, ENSG00000102003, ENSG00000198822, ENSG00000180914, ENSG00000151577	233	136	13528	2.56147	1	0.82102	78.2178
GOTERM_BP_FAT	GO:0044057~regulation of system process	10	3.3557	0.0850796	ENSG00000157017, ENSG00000105866, ENSG00000136854, ENSG00000143921, ENSG00000150086, ENSG00000102003, ENSG00000198822, ENSG00000180914, ENSG00000130234, ENSG00000151577	233	309	13528	1.87897	1	0.818973	78.3183
UP_SEQ_FEATURE	topological domain:Lumenal	12	4.02685	0.0857068	ENSG00000134575, ENSG00000110328, ENSG00000124155, ENSG00000172901, ENSG00000090402, ENSG00000178607, ENSG00000213676, ENSG00000138760, ENSG00000104883, ENSG00000058262, ENSG00000163902, ENSG00000112893	297	444	19113	1.73928	1	0.99664	77.3312
GOTERM_MF_FAT	GO:0015294~solute:cation symporter activity	5	1.67785	0.086062	ENSG00000070915, ENSG00000156222, ENSG00000138074, ENSG00000117394, ENSG00000163581	229	95	12983	2.98391	1	0.872365	73.0977
SP_PIR_KEYWORDS	carboxypeptidase	3	1.00671	0.0865876	ENSG00000121064, ENSG00000080618, ENSG00000130234	297	32	19235	6.07165	1	0.670004	71.0989
GOTERM_BP_FAT	GO:0040013~negative regulation of locomotion	4	1.34228	0.0869609	ENSG00000157017, ENSG00000137801, ENSG00000166333, ENSG00000196712	233	61	13528	3.80722	1	0.823074	79.0721
GOTERM_BP_FAT	GO:0051345~positive regulation of hydrolase activity	7	2.34899	0.0878316	ENSG00000116062, ENSG00000106028, ENSG00000178607, ENSG00000181634, ENSG00000120868, ENSG00000196712, ENSG00000136872	233	179	13528	2.27051	1	0.823366	79.4126
GOTERM_CC_FAT	GO:0030054~cell junction	14	4.69799	0.0878664	ENSG00000134762, ENSG00000046604, ENSG00000085552, ENSG00000197635, ENSG00000150086, ENSG00000102003, ENSG00000117394, ENSG00000166333, ENSG00000144285, ENSG00000118898, ENSG00000180914, ENSG00000039068, ENSG00000144283, ENSG00000100359	212	518	12782	1.62953	1	0.459887	70.5162
SP_PIR_KEYWORDS	actin-binding	8	2.68456	0.0881508	ENSG00000006788, ENSG00000131504, ENSG00000136068, ENSG00000109063, ENSG00000178209, ENSG00000103647, ENSG00000183091, ENSG00000102271	297	247	19235	2.09763	1	0.664451	71.7694
GOTERM_CC_FAT	GO:0016327~apicolateral plasma membrane	5	1.67785	0.0883667	ENSG00000144283, ENSG00000134762, ENSG00000046604, ENSG00000118898, ENSG00000069869	212	102	12782	2.95551	1	0.454236	70.7302
GOTERM_MF_FAT	GO:0017124~SH3 domain binding	5	1.67785	0.0886328	ENSG00000114698, ENSG00000081479, ENSG00000121774, ENSG00000166333, ENSG00000180353	229	96	12983	2.95283	1	0.869723	74.1809
GOTERM_BP_FAT	GO:0032880~regulation of protein localization	6	2.01342	0.0889629	ENSG00000039068, ENSG00000165219, ENSG00000181634, ENSG00000102245, ENSG00000196712, ENSG00000151577	233	138	13528	2.52435	1	0.824595	79.8472
UP_SEQ_FEATURE	metal ion-binding site:Zinc	6	2.01342	0.0897046	ENSG00000106605, ENSG00000023445, ENSG00000080618, ENSG00000124588, ENSG00000101216, ENSG00000112893	297	153	19113	2.52367	1	0.996738	78.9184
KEGG_PATHWAY	hsa04512:ECM-receptor interaction	5	1.67785	0.08977	ENSG00000005884, ENSG00000130702, ENSG00000168542, ENSG00000120332, ENSG00000137801	104	84	5085	2.91037	0.999994	0.950701	66.4565
GOTERM_BP_FAT	GO:0043069~negative regulation of programmed cell death	11	3.69128	0.0899219	ENSG00000187764, ENSG00000023445, ENSG00000157017, ENSG00000163501, ENSG00000137801, ENSG00000164400, ENSG00000116133, ENSG00000166333, ENSG00000102245, ENSG00000159388, ENSG00000070669	233	359	13528	1.779	1	0.825186	80.2088
GOTERM_BP_FAT	GO:0050905~neuromuscular process	4	1.34228	0.0902811	ENSG00000150086, ENSG00000144285, ENSG00000166340, ENSG00000151577	233	62	13528	3.74581	1	0.823648	80.3427
SP_PIR_KEYWORDS	cell junction	11	3.69128	0.0904033	ENSG00000039068, ENSG00000144283, ENSG00000134762, ENSG00000126243, ENSG00000046604, ENSG00000085552, ENSG00000197635, ENSG00000150086, ENSG00000102003, ENSG00000166333, ENSG00000118898	297	399	19235	1.78548	1	0.662127	72.7104
GOTERM_BP_FAT	GO:0060548~negative regulation of cell death	11	3.69128	0.0924531	ENSG00000187764, ENSG00000023445, ENSG00000157017, ENSG00000163501, ENSG00000137801, ENSG00000164400, ENSG00000116133, ENSG00000166333, ENSG00000102245, ENSG00000159388, ENSG00000070669	233	360	13528	1.77406	1	0.82846	81.1342
GOTERM_BP_FAT	GO:0048585~negative regulation of response to stimulus	5	1.67785	0.0930224	ENSG00000166888, ENSG00000168542, ENSG00000157017, ENSG00000117601, ENSG00000151577	233	100	13528	2.903	1	0.827672	81.3366
GOTERM_BP_FAT	GO:0008217~regulation of blood pressure	5	1.67785	0.0930224	ENSG00000143839, ENSG00000159899, ENSG00000180914, ENSG00000130234, ENSG00000151577	233	100	13528	2.903	1	0.827672	81.3366
GOTERM_MF_FAT	GO:0005096~GTPase activator activity	8	2.68456	0.0932931	ENSG00000165219, ENSG00000213445, ENSG00000135439, ENSG00000076928, ENSG00000100359, ENSG00000204634, ENSG00000128656, ENSG00000196712	229	220	12983	2.06161	1	0.873556	76.0416
OMIM_DISEASE	Endometrial carcinoma	2	0.671141	0.0943433	ENSG00000116062, ENSG00000039068	73	5	3671	20.1151	0.999999	0.999163	69.0739
GOTERM_BP_FAT	GO:0006812~cation transport	15	5.03356	0.0951528	ENSG00000136546, ENSG00000150086, ENSG00000138074, ENSG00000144285, ENSG00000115107, ENSG00000075461, ENSG00000070915, ENSG00000105642, ENSG00000169432, ENSG00000154118, ENSG00000139151, ENSG00000144671, ENSG00000116396, ENSG00000168356, ENSG00000173578	233	553	13528	1.57487	1	0.832141	82.0761
GOTERM_BP_FAT	GO:0050878~regulation of body fluid levels	6	2.01342	0.0953497	ENSG00000168542, ENSG00000114698, ENSG00000136854, ENSG00000102245, ENSG00000117601, ENSG00000160323	233	141	13528	2.47064	1	0.830124	82.143
GOTERM_BP_FAT	GO:0021700~developmental maturation	5	1.67785	0.0956273	ENSG00000143839, ENSG00000100146, ENSG00000163501, ENSG00000136854, ENSG00000102003	233	101	13528	2.87426	1	0.828388	82.237
GOTERM_MF_FAT	GO:0017137~Rab GTPase binding	3	1.00671	0.09695	ENSG00000100359, ENSG00000082805, ENSG00000115648	229	30	12983	5.66943	1	0.87426	77.4133
GOTERM_MF_FAT	GO:0050839~cell adhesion molecule binding	3	1.00671	0.09695	ENSG00000039068, ENSG00000150086, ENSG00000150637	229	30	12983	5.66943	1	0.87426	77.4133
GOTERM_BP_FAT	GO:0031668~cellular response to extracellular stimulus	4	1.34228	0.0970775	ENSG00000141505, ENSG00000105173, ENSG00000170345, ENSG00000070669	233	64	13528	3.62876	1	0.830531	82.7204
GOTERM_BP_FAT	GO:0043112~receptor metabolic process	3	1.00671	0.0984868	ENSG00000069869, ENSG00000130234, ENSG00000151577	233	31	13528	5.61872	1	0.832488	83.1783
GOTERM_BP_FAT	GO:0048715~negative regulation of oligodendrocyte differentiation	2	0.671141	0.0986031	ENSG00000196712, ENSG00000151577	233	6	13528	19.3534	1	0.830285	83.2155
GOTERM_MF_FAT	GO:0015631~tubulin binding	5	1.67785	0.0992805	ENSG00000153575, ENSG00000170759, ENSG00000007047, ENSG00000121621, ENSG00000115648	229	100	12983	2.83472	1	0.871285	78.249
GOTERM_BP_FAT	GO:0045597~positive regulation of cell differentiation	8	2.68456	0.0994373	ENSG00000187764, ENSG00000114013, ENSG00000105173, ENSG00000163501, ENSG00000076928, ENSG00000164400, ENSG00000166333, ENSG00000147168	233	229	13528	2.0283	1	0.830396	83.4806
GOTERM_BP_FAT	GO:0048285~organelle fission	8	2.68456	0.0994373	ENSG00000040275, ENSG00000104883, ENSG00000162063, ENSG00000198924, ENSG00000121621, ENSG00000164190, ENSG00000183955, ENSG00000076382	233	229	13528	2.0283	1	0.830396	83.4806
GOTERM_BP_FAT	GO:0006820~anion transport	6	2.01342	0.0997344	ENSG00000070915, ENSG00000091138, ENSG00000164889, ENSG00000086159, ENSG00000019169, ENSG00000128311	233	143	13528	2.43609	1	0.8288	83.574
GOTERM_BP_FAT	GO:0008284~positive regulation of cell proliferation	12	4.02685	0.0997357	ENSG00000114013, ENSG00000140545, ENSG00000071051, ENSG00000163501, ENSG00000204634, ENSG00000164400, ENSG00000007047, ENSG00000166333, ENSG00000116711, ENSG00000108342, ENSG00000180353, ENSG00000151577	233	414	13528	1.6829	1	0.826268	83.5744
GOTERM_MF_FAT	GO:0030695~GTPase regulator activity	12	4.02685	0.0997666	ENSG00000165219, ENSG00000213445, ENSG00000135439, ENSG00000076928, ENSG00000100359, ENSG00000204634, ENSG00000128656, ENSG00000082805, ENSG00000196712, ENSG00000091428, ENSG00000115648, ENSG00000090924	229	404	12983	1.68399	1	0.86326	78.4196
