# Supplementary material for: Genome-Wide Scan for Bats and Dolphin to Detect Their Genetic Basis for New Locomotive Styles
Source: PLoS One. 2012 Nov 6;7(11):e46455. doi: 10.1371/journal.pone.0046455 (PMC3491009; doi:10.1371/journal.pone.0046455)
Supplement: Table S4 — Functional annotation clustering for positive selection genes based on branch-site model for dolphin lineage. (XLS) [file pone.0046455.s004.xls]

## Sheet: Sheet1
Ensembl Gene ID	Ensembl Transcript ID	Human Ensembl Gene ID
ENSBTAG00000000014	ENSBTAT00000000014	ENSG00000100348
ENSBTAG00000000056	ENSBTAT00000000061	ENSG00000125695
ENSBTAG00000000056	ENSBTAT00000053961	ENSG00000125695
ENSBTAG00000000076	ENSBTAT00000000084	ENSG00000122707
ENSBTAG00000000087	ENSBTAT00000000096	ENSG00000149084
ENSBTAG00000000134	ENSBTAT00000000147	ENSG00000129255
ENSBTAG00000000184	ENSBTAT00000000210	ENSG00000172071
ENSBTAG00000000231	ENSBTAT00000000282	ENSG00000107779
ENSBTAG00000000285	ENSBTAT00000000356	ENSG00000151806
ENSBTAG00000000300	ENSBTAT00000000375	ENSG00000050030
ENSBTAG00000000313	ENSBTAT00000000407	ENSG00000166321
ENSBTAG00000000328	ENSBTAT00000000433	ENSG00000179636
ENSBTAG00000000372	ENSBTAT00000000482	ENSG00000075131
ENSBTAG00000000396	ENSBTAT00000000511	ENSG00000137193
ENSBTAG00000000401	ENSBTAT00000000517	ENSG00000187862
ENSBTAG00000000401	ENSBTAT00000053417	ENSG00000187862
ENSBTAG00000000447	ENSBTAT00000000570	ENSG00000148690
ENSBTAG00000000565	ENSBTAT00000000738	ENSG00000181827
ENSBTAG00000000629	ENSBTAT00000000830	ENSG00000146263
ENSBTAG00000000656	ENSBTAT00000000859	ENSG00000131196
ENSBTAG00000000682	ENSBTAT00000000910	ENSG00000158987
ENSBTAG00000000793	ENSBTAT00000061289	ENSG00000058085
ENSBTAG00000000813	ENSBTAT00000001076	ENSG00000051128
ENSBTAG00000000821	ENSBTAT00000001087	ENSG00000180998
ENSBTAG00000000859	ENSBTAT00000001147	ENSG00000111371
ENSBTAG00000000879	ENSBTAT00000001168	ENSG00000182307
ENSBTAG00000000897	ENSBTAT00000001190	ENSG00000145703
ENSBTAG00000000955	ENSBTAT00000001264	ENSG00000089682
ENSBTAG00000001021	ENSBTAT00000061300	ENSG00000140465
ENSBTAG00000001022	ENSBTAT00000001355	ENSG00000162066
ENSBTAG00000001022	ENSBTAT00000001355	ENSG00000259784
ENSBTAG00000001027	ENSBTAT00000039717	ENSG00000149257
ENSBTAG00000001055	ENSBTAT00000032051	ENSG00000104824
ENSBTAG00000001090	ENSBTAT00000046952	ENSG00000154479
ENSBTAG00000001161	ENSBTAT00000001545	ENSG00000139146
ENSBTAG00000001292	ENSBTAT00000001704	ENSG00000012223
ENSBTAG00000001301	ENSBTAT00000001716	ENSG00000137507
ENSBTAG00000001405	ENSBTAT00000001844	ENSG00000138604
ENSBTAG00000001424	ENSBTAT00000001867	ENSG00000116062
ENSBTAG00000001485	ENSBTAT00000001944	ENSG00000145725
ENSBTAG00000001521	ENSBTAT00000001993	ENSG00000156467
ENSBTAG00000001616	ENSBTAT00000002120	ENSG00000166716
ENSBTAG00000001618	ENSBTAT00000002122	ENSG00000136383
ENSBTAG00000001644	ENSBTAT00000002157	ENSG00000112159
ENSBTAG00000001662	ENSBTAT00000044505	ENSG00000013016
ENSBTAG00000001693	ENSBTAT00000002220	ENSG00000103932
ENSBTAG00000001707	ENSBTAT00000065067	ENSG00000087206
ENSBTAG00000001707	ENSBTAT00000043808	ENSG00000087206
ENSBTAG00000001717	ENSBTAT00000002250	ENSG00000178999
ENSBTAG00000001745	ENSBTAT00000002279	ENSG00000139329
ENSBTAG00000001754	ENSBTAT00000002300	ENSG00000158467
ENSBTAG00000001765	ENSBTAT00000002313	ENSG00000187664
ENSBTAG00000001776	ENSBTAT00000002327	ENSG00000068903
ENSBTAG00000001888	ENSBTAT00000002459	ENSG00000123066
ENSBTAG00000001894	ENSBTAT00000002464	ENSG00000139350
ENSBTAG00000002035	ENSBTAT00000002636	ENSG00000141748
ENSBTAG00000002138	ENSBTAT00000015977	ENSG00000142623
ENSBTAG00000002179	ENSBTAT00000002823	ENSG00000186073
ENSBTAG00000002215	ENSBTAT00000002867	ENSG00000131459
ENSBTAG00000002224	ENSBTAT00000044908	ENSG00000034063
ENSBTAG00000002271	ENSBTAT00000063579	ENSG00000102543
ENSBTAG00000002271	ENSBTAT00000002932	ENSG00000102543
ENSBTAG00000002278	ENSBTAT00000002944	ENSG00000166147
ENSBTAG00000002362	ENSBTAT00000003055	ENSG00000178878
ENSBTAG00000002609	ENSBTAT00000003375	ENSG00000182271
ENSBTAG00000002628	ENSBTAT00000003403	ENSG00000129353
ENSBTAG00000002724	ENSBTAT00000003529	ENSG00000143452
ENSBTAG00000002724	ENSBTAT00000003530	ENSG00000143452
ENSBTAG00000002791	ENSBTAT00000003616	ENSG00000176986
ENSBTAG00000002830	ENSBTAT00000003664	ENSG00000063244
ENSBTAG00000002858	ENSBTAT00000003706	ENSG00000176244
ENSBTAG00000002879	ENSBTAT00000003732	ENSG00000110063
ENSBTAG00000003047	ENSBTAT00000003964	ENSG00000164334
ENSBTAG00000003087	ENSBTAT00000004020	ENSG00000137692
ENSBTAG00000003098	ENSBTAT00000004031	ENSG00000147649
ENSBTAG00000003196	ENSBTAT00000004152	ENSG00000198682
ENSBTAG00000003265	ENSBTAT00000053363	ENSG00000148700
ENSBTAG00000003300	ENSBTAT00000004272	ENSG00000140545
ENSBTAG00000003300	ENSBTAT00000065341	ENSG00000140545
ENSBTAG00000003366	ENSBTAT00000061377	ENSG00000107201
ENSBTAG00000003498	ENSBTAT00000061431	ENSG00000086570
ENSBTAG00000003536	ENSBTAT00000036654	ENSG00000145495
ENSBTAG00000003546	ENSBTAT00000052511	ENSG00000108064
ENSBTAG00000003598	ENSBTAT00000037738	ENSG00000110811
ENSBTAG00000003668	ENSBTAT00000004781	ENSG00000147231
ENSBTAG00000003708	ENSBTAT00000004831	ENSG00000100934
ENSBTAG00000003770	ENSBTAT00000004903	ENSG00000150787
ENSBTAG00000003793	ENSBTAT00000004933	ENSG00000151092
ENSBTAG00000003806	ENSBTAT00000004959	ENSG00000143369
ENSBTAG00000003961	ENSBTAT00000005164	ENSG00000167208
ENSBTAG00000003971	ENSBTAT00000005182	ENSG00000101412
ENSBTAG00000004014	ENSBTAT00000005240	ENSG00000163520
ENSBTAG00000004028	ENSBTAT00000005265	ENSG00000122008
ENSBTAG00000004029	ENSBTAT00000005261	ENSG00000196233
ENSBTAG00000004077	ENSBTAT00000005327	ENSG00000170027
ENSBTAG00000004167	ENSBTAT00000054451	ENSG00000137473
ENSBTAG00000004175	ENSBTAT00000005469	ENSG00000158104
ENSBTAG00000004193	ENSBTAT00000005489	ENSG00000136451
ENSBTAG00000004211	ENSBTAT00000005522	ENSG00000067182
ENSBTAG00000004242	ENSBTAT00000005555	ENSG00000241685
ENSBTAG00000004282	ENSBTAT00000060968	ENSG00000110497
ENSBTAG00000004362	ENSBTAT00000005713	ENSG00000117601
ENSBTAG00000004387	ENSBTAT00000005760	ENSG00000107951
ENSBTAG00000004400	ENSBTAT00000010939	ENSG00000130723
ENSBTAG00000004413	ENSBTAT00000061559	ENSG00000164292
ENSBTAG00000004413	ENSBTAT00000005786	ENSG00000164292
ENSBTAG00000004423	ENSBTAT00000005797	ENSG00000165895
ENSBTAG00000004426	ENSBTAT00000005799	ENSG00000164031
ENSBTAG00000004460	ENSBTAT00000066130	ENSG00000168411
ENSBTAG00000004460	ENSBTAT00000064373	ENSG00000168411
ENSBTAG00000004460	ENSBTAT00000005847	ENSG00000168411
ENSBTAG00000004542	ENSBTAT00000042953	ENSG00000126882
ENSBTAG00000004542	ENSBTAT00000005969	ENSG00000126882
ENSBTAG00000004575	ENSBTAT00000006008	ENSG00000122591
ENSBTAG00000004592	ENSBTAT00000006028	ENSG00000164975
ENSBTAG00000004603	ENSBTAT00000006041	ENSG00000134686
ENSBTAG00000004675	ENSBTAT00000006133	ENSG00000154957
ENSBTAG00000004694	ENSBTAT00000054087	ENSG00000092200
ENSBTAG00000004694	ENSBTAT00000006160	ENSG00000092200
ENSBTAG00000004694	ENSBTAT00000056149	ENSG00000092200
ENSBTAG00000004732	ENSBTAT00000006213	ENSG00000070182
ENSBTAG00000004750	ENSBTAT00000006235	ENSG00000132821
ENSBTAG00000004755	ENSBTAT00000006241	ENSG00000160410
ENSBTAG00000004854	ENSBTAT00000006382	ENSG00000188467
ENSBTAG00000004864	ENSBTAT00000006395	ENSG00000121289
ENSBTAG00000004879	ENSBTAT00000006418	ENSG00000184481
ENSBTAG00000004901	ENSBTAT00000046627	ENSG00000011405
ENSBTAG00000004912	ENSBTAT00000006467	ENSG00000132466
ENSBTAG00000005068	ENSBTAT00000006676	ENSG00000114744
ENSBTAG00000005102	ENSBTAT00000006730	ENSG00000006576
ENSBTAG00000005147	ENSBTAT00000006797	ENSG00000110756
ENSBTAG00000005161	ENSBTAT00000033991	ENSG00000143515
ENSBTAG00000005218	ENSBTAT00000006874	ENSG00000152270
ENSBTAG00000005330	ENSBTAT00000062974	ENSG00000188508
ENSBTAG00000005330	ENSBTAT00000044506	ENSG00000188508
ENSBTAG00000005345	ENSBTAT00000007028	ENSG00000111229
ENSBTAG00000005356	ENSBTAT00000007048	ENSG00000166444
ENSBTAG00000005412	ENSBTAT00000018334	ENSG00000049759
ENSBTAG00000005475	ENSBTAT00000007200	ENSG00000170379
ENSBTAG00000005550	ENSBTAT00000007299	ENSG00000100485
ENSBTAG00000005578	ENSBTAT00000007328	ENSG00000172977
ENSBTAG00000005585	ENSBTAT00000007336	ENSG00000104537
ENSBTAG00000005607	ENSBTAT00000007362	ENSG00000186871
ENSBTAG00000005738	ENSBTAT00000007542	ENSG00000081923
ENSBTAG00000005858	ENSBTAT00000007700	ENSG00000115474
ENSBTAG00000005864	ENSBTAT00000007708	ENSG00000154007
ENSBTAG00000005925	ENSBTAT00000021363	ENSG00000125255
ENSBTAG00000005947	ENSBTAT00000007806	ENSG00000122861
ENSBTAG00000005974	ENSBTAT00000036043	ENSG00000124701
ENSBTAG00000006010	ENSBTAT00000007896	ENSG00000136011
ENSBTAG00000006017	ENSBTAT00000007904	ENSG00000077150
ENSBTAG00000006060	ENSBTAT00000054117	ENSG00000170959
ENSBTAG00000006122	ENSBTAT00000008060	ENSG00000086758
ENSBTAG00000006124	ENSBTAT00000008054	ENSG00000129933
ENSBTAG00000006158	ENSBTAT00000008099	ENSG00000198919
ENSBTAG00000006167	ENSBTAT00000008109	ENSG00000069712
ENSBTAG00000006167	ENSBTAT00000040291	ENSG00000069712
ENSBTAG00000006167	ENSBTAT00000055999	ENSG00000069712
ENSBTAG00000006277	ENSBTAT00000008236	ENSG00000167280
ENSBTAG00000006354	ENSBTAT00000008335	ENSG00000257017
ENSBTAG00000006354	ENSBTAT00000008335	ENSG00000261701
ENSBTAG00000006470	ENSBTAT00000008483	ENSG00000128881
ENSBTAG00000006674	ENSBTAT00000008767	ENSG00000081800
ENSBTAG00000006721	ENSBTAT00000047621	ENSG00000105849
ENSBTAG00000006729	ENSBTAT00000008847	ENSG00000150347
ENSBTAG00000006755	ENSBTAT00000008884	ENSG00000110696
ENSBTAG00000006823	ENSBTAT00000008967	ENSG00000164309
ENSBTAG00000006904	ENSBTAT00000009070	ENSG00000111077
ENSBTAG00000006927	ENSBTAT00000009098	ENSG00000204574
ENSBTAG00000006970	ENSBTAT00000009160	ENSG00000138430
ENSBTAG00000006970	ENSBTAT00000047480	ENSG00000138430
ENSBTAG00000007128	ENSBTAT00000009383	ENSG00000105726
ENSBTAG00000007147	ENSBTAT00000009405	ENSG00000180891
ENSBTAG00000007236	ENSBTAT00000061016	ENSG00000078674
ENSBTAG00000007338	ENSBTAT00000009652	ENSG00000011600
ENSBTAG00000007365	ENSBTAT00000052162	ENSG00000140398
ENSBTAG00000007365	ENSBTAT00000046326	ENSG00000140398
ENSBTAG00000007370	ENSBTAT00000009691	ENSG00000086232
ENSBTAG00000007428	ENSBTAT00000009766	ENSG00000008086
ENSBTAG00000007429	ENSBTAT00000009765	ENSG00000183018
ENSBTAG00000007435	ENSBTAT00000009775	ENSG00000166197
ENSBTAG00000007503	ENSBTAT00000009875	ENSG00000242866
ENSBTAG00000007544	ENSBTAT00000032300	ENSG00000140832
ENSBTAG00000007606	ENSBTAT00000052059	ENSG00000153187
ENSBTAG00000007638	ENSBTAT00000010047	ENSG00000140451
ENSBTAG00000007776	ENSBTAT00000010224	ENSG00000156983
ENSBTAG00000007808	ENSBTAT00000061292	ENSG00000169604
ENSBTAG00000007817	ENSBTAT00000010280	ENSG00000185515
ENSBTAG00000007817	ENSBTAT00000057143	ENSG00000185515
ENSBTAG00000007890	ENSBTAT00000046931	ENSG00000103184
ENSBTAG00000007896	ENSBTAT00000010385	ENSG00000103174
ENSBTAG00000007931	ENSBTAT00000010428	ENSG00000139974
ENSBTAG00000007986	ENSBTAT00000010497	ENSG00000109685
ENSBTAG00000007994	ENSBTAT00000010509	ENSG00000116885
ENSBTAG00000008017	ENSBTAT00000065331	ENSG00000133958
ENSBTAG00000008017	ENSBTAT00000010549	ENSG00000133958
ENSBTAG00000008017	ENSBTAT00000010551	ENSG00000133958
ENSBTAG00000008047	ENSBTAT00000010589	ENSG00000102383
ENSBTAG00000008112	ENSBTAT00000010673	ENSG00000146414
ENSBTAG00000008129	ENSBTAT00000010687	ENSG00000139182
ENSBTAG00000008129	ENSBTAT00000010689	ENSG00000139182
ENSBTAG00000008374	ENSBTAT00000011024	ENSG00000167580
ENSBTAG00000008438	ENSBTAT00000029827	ENSG00000164144
ENSBTAG00000008482	ENSBTAT00000011175	ENSG00000159140
ENSBTAG00000008497	ENSBTAT00000011200	ENSG00000169220
ENSBTAG00000008505	ENSBTAT00000038995	ENSG00000084674
ENSBTAG00000008507	ENSBTAT00000011212	ENSG00000176170
ENSBTAG00000008553	ENSBTAT00000011275	ENSG00000139044
ENSBTAG00000008686	ENSBTAT00000011448	ENSG00000139508
ENSBTAG00000008755	ENSBTAT00000011533	ENSG00000136536
ENSBTAG00000008773	ENSBTAT00000011564	ENSG00000132518
ENSBTAG00000008808	ENSBTAT00000011601	ENSG00000159588
ENSBTAG00000008808	ENSBTAT00000053685	ENSG00000159588
ENSBTAG00000008862	ENSBTAT00000011669	ENSG00000173230
ENSBTAG00000008862	ENSBTAT00000064608	ENSG00000173230
ENSBTAG00000008895	ENSBTAT00000011713	ENSG00000172331
ENSBTAG00000008938	ENSBTAT00000011767	ENSG00000197122
ENSBTAG00000008993	ENSBTAT00000011843	ENSG00000165359
ENSBTAG00000009177	ENSBTAT00000061135	ENSG00000105559
ENSBTAG00000009201	ENSBTAT00000012121	ENSG00000103426
ENSBTAG00000009209	ENSBTAT00000012132	ENSG00000162373
ENSBTAG00000009218	ENSBTAT00000046371	ENSG00000011426
ENSBTAG00000009242	ENSBTAT00000012184	ENSG00000075292
ENSBTAG00000009267	ENSBTAT00000012210	ENSG00000065060
ENSBTAG00000009297	ENSBTAT00000037612	ENSG00000073150
ENSBTAG00000009307	ENSBTAT00000012259	ENSG00000157916
ENSBTAG00000009314	ENSBTAT00000063304	ENSG00000187889
ENSBTAG00000009314	ENSBTAT00000062998	ENSG00000187889
ENSBTAG00000009314	ENSBTAT00000012267	ENSG00000187889
ENSBTAG00000009362	ENSBTAT00000012328	ENSG00000131018
ENSBTAG00000009362	ENSBTAT00000052410	ENSG00000131018
ENSBTAG00000009362	ENSBTAT00000063846	ENSG00000131018
ENSBTAG00000009417	ENSBTAT00000012394	ENSG00000107372
ENSBTAG00000009453	ENSBTAT00000040335	ENSG00000106608
ENSBTAG00000009453	ENSBTAT00000056458	ENSG00000106608
ENSBTAG00000009481	ENSBTAT00000012479	ENSG00000162598
ENSBTAG00000009526	ENSBTAT00000012534	ENSG00000116209
ENSBTAG00000009570	ENSBTAT00000045880	ENSG00000130173
ENSBTAG00000009578	ENSBTAT00000064860	ENSG00000169398
ENSBTAG00000009578	ENSBTAT00000012605	ENSG00000169398
ENSBTAG00000009578	ENSBTAT00000012601	ENSG00000169398
ENSBTAG00000009638	ENSBTAT00000012699	ENSG00000132600
ENSBTAG00000009657	ENSBTAT00000012726	ENSG00000063601
ENSBTAG00000009665	ENSBTAT00000012740	ENSG00000152818
ENSBTAG00000009703	ENSBTAT00000061306	ENSG00000092054
ENSBTAG00000009913	ENSBTAT00000013081	ENSG00000100373
ENSBTAG00000009915	ENSBTAT00000053993	ENSG00000183020
ENSBTAG00000010073	ENSBTAT00000035265	ENSG00000132589
ENSBTAG00000010073	ENSBTAT00000013288	ENSG00000132589
ENSBTAG00000010083	ENSBTAT00000013310	ENSG00000138029
ENSBTAG00000010083	ENSBTAT00000063404	ENSG00000138029
ENSBTAG00000010165	ENSBTAT00000013410	ENSG00000088543
ENSBTAG00000010285	ENSBTAT00000047683	ENSG00000138722
ENSBTAG00000010346	ENSBTAT00000013661	ENSG00000132464
ENSBTAG00000010350	ENSBTAT00000049054	ENSG00000145390
ENSBTAG00000010380	ENSBTAT00000013708	ENSG00000128908
ENSBTAG00000010384	ENSBTAT00000013706	ENSG00000094804
ENSBTAG00000010401	ENSBTAT00000013729	ENSG00000130939
ENSBTAG00000010419	ENSBTAT00000039972	ENSG00000186104
ENSBTAG00000010419	ENSBTAT00000013747	ENSG00000186104
ENSBTAG00000010514	ENSBTAT00000013884	ENSG00000183475
ENSBTAG00000010517	ENSBTAT00000013898	ENSG00000167880
ENSBTAG00000010531	ENSBTAT00000013922	ENSG00000138061
ENSBTAG00000010549	ENSBTAT00000013950	ENSG00000006652
ENSBTAG00000010591	ENSBTAT00000014000	ENSG00000138311
ENSBTAG00000010609	ENSBTAT00000014042	ENSG00000196335
ENSBTAG00000010626	ENSBTAT00000014049	ENSG00000148341
ENSBTAG00000010670	ENSBTAT00000014115	ENSG00000243284
ENSBTAG00000010677	ENSBTAT00000039655	ENSG00000064042
ENSBTAG00000010760	ENSBTAT00000060948	ENSG00000009413
ENSBTAG00000010766	ENSBTAT00000014256	ENSG00000104147
ENSBTAG00000010874	ENSBTAT00000014446	ENSG00000121853
ENSBTAG00000010932	ENSBTAT00000014521	ENSG00000108176
ENSBTAG00000010932	ENSBTAT00000052518	ENSG00000108176
ENSBTAG00000010990	ENSBTAT00000014582	ENSG00000106689
ENSBTAG00000010990	ENSBTAT00000065104	ENSG00000106689
ENSBTAG00000010998	ENSBTAT00000014607	ENSG00000003402
ENSBTAG00000011041	ENSBTAT00000014664	ENSG00000165861
ENSBTAG00000011041	ENSBTAT00000064501	ENSG00000165861
ENSBTAG00000011067	ENSBTAT00000014695	ENSG00000177663
ENSBTAG00000011080	ENSBTAT00000014710	ENSG00000107807
ENSBTAG00000011102	ENSBTAT00000029530	ENSG00000186815
ENSBTAG00000011126	ENSBTAT00000015663	ENSG00000112079
ENSBTAG00000011140	ENSBTAT00000014796	ENSG00000114023
ENSBTAG00000011154	ENSBTAT00000014810	ENSG00000115884
ENSBTAG00000011172	ENSBTAT00000047267	ENSG00000116127
ENSBTAG00000011226	ENSBTAT00000014910	ENSG00000164889
ENSBTAG00000011234	ENSBTAT00000014920	ENSG00000118689
ENSBTAG00000011256	ENSBTAT00000014951	ENSG00000128641
ENSBTAG00000011263	ENSBTAT00000014966	ENSG00000242372
ENSBTAG00000011300	ENSBTAT00000015012	ENSG00000112077
ENSBTAG00000011333	ENSBTAT00000015071	ENSG00000163539
ENSBTAG00000011415	ENSBTAT00000035255	ENSG00000120705
ENSBTAG00000011417	ENSBTAT00000061592	ENSG00000119397
ENSBTAG00000011420	ENSBTAT00000015174	ENSG00000107159
ENSBTAG00000011446	ENSBTAT00000015210	ENSG00000138623
ENSBTAG00000011466	ENSBTAT00000015238	ENSG00000213995
ENSBTAG00000011479	ENSBTAT00000015257	ENSG00000132376
ENSBTAG00000011530	ENSBTAT00000032542	ENSG00000129910
ENSBTAG00000011548	ENSBTAT00000015348	ENSG00000116748
ENSBTAG00000011617	ENSBTAT00000015429	ENSG00000176909
ENSBTAG00000011680	ENSBTAT00000015505	ENSG00000100767
ENSBTAG00000011706	ENSBTAT00000015545	ENSG00000116147
ENSBTAG00000011733	ENSBTAT00000015583	ENSG00000137960
ENSBTAG00000011742	ENSBTAT00000015600	ENSG00000154310
ENSBTAG00000011790	ENSBTAT00000015654	ENSG00000180182
ENSBTAG00000011798	ENSBTAT00000043251	ENSG00000211455
ENSBTAG00000011803	ENSBTAT00000001120	ENSG00000109063
ENSBTAG00000011819	ENSBTAT00000015687	ENSG00000106443
ENSBTAG00000011831	ENSBTAT00000015701	ENSG00000138600
ENSBTAG00000011836	ENSBTAT00000015704	ENSG00000127083
ENSBTAG00000011872	ENSBTAT00000015756	ENSG00000149499
ENSBTAG00000011904	ENSBTAT00000015793	ENSG00000172534
ENSBTAG00000011928	ENSBTAT00000015819	ENSG00000181722
ENSBTAG00000011931	ENSBTAT00000015829	ENSG00000135404
ENSBTAG00000011988	ENSBTAT00000015910	ENSG00000007202
ENSBTAG00000012032	ENSBTAT00000015961	ENSG00000065989
ENSBTAG00000012032	ENSBTAT00000015963	ENSG00000065989
ENSBTAG00000012057	ENSBTAT00000015993	ENSG00000134812
ENSBTAG00000012067	ENSBTAT00000016012	ENSG00000152223
ENSBTAG00000012213	ENSBTAT00000016211	ENSG00000062650
ENSBTAG00000012228	ENSBTAT00000016223	ENSG00000196189
ENSBTAG00000012262	ENSBTAT00000046545	ENSG00000147912
ENSBTAG00000012265	ENSBTAT00000016273	ENSG00000110799
ENSBTAG00000012335	ENSBTAT00000016365	ENSG00000182179
ENSBTAG00000012482	ENSBTAT00000065511	ENSG00000163814
ENSBTAG00000012482	ENSBTAT00000016560	ENSG00000163814
ENSBTAG00000012482	ENSBTAT00000063011	ENSG00000163814
ENSBTAG00000012484	ENSBTAT00000016564	ENSG00000167136
ENSBTAG00000012496	ENSBTAT00000016579	ENSG00000014914
ENSBTAG00000012518	ENSBTAT00000016618	ENSG00000156453
ENSBTAG00000012550	ENSBTAT00000016661	ENSG00000135090
ENSBTAG00000012595	ENSBTAT00000016718	ENSG00000132541
ENSBTAG00000012600	ENSBTAT00000016732	ENSG00000122034
ENSBTAG00000012654	ENSBTAT00000016785	ENSG00000172586
ENSBTAG00000012657	ENSBTAT00000016807	ENSG00000214655
ENSBTAG00000012657	ENSBTAT00000016799	ENSG00000214655
ENSBTAG00000012683	ENSBTAT00000037527	ENSG00000167978
ENSBTAG00000012752	ENSBTAT00000016951	ENSG00000112651
ENSBTAG00000012761	ENSBTAT00000016963	ENSG00000112655
ENSBTAG00000012772	ENSBTAT00000016974	ENSG00000165702
ENSBTAG00000012777	ENSBTAT00000016981	ENSG00000112658
ENSBTAG00000012782	ENSBTAT00000016984	ENSG00000086159
ENSBTAG00000012785	ENSBTAT00000016991	ENSG00000159648
ENSBTAG00000012785	ENSBTAT00000046814	ENSG00000159648
ENSBTAG00000012800	ENSBTAT00000029806	ENSG00000151611
ENSBTAG00000012844	ENSBTAT00000017067	ENSG00000148356
ENSBTAG00000012849	ENSBTAT00000035335	ENSG00000187498
ENSBTAG00000012922	ENSBTAT00000017171	ENSG00000197724
ENSBTAG00000012972	ENSBTAT00000017246	ENSG00000155016
ENSBTAG00000012976	ENSBTAT00000017252	ENSG00000116729
ENSBTAG00000013025	ENSBTAT00000017314	ENSG00000143575
ENSBTAG00000013043	ENSBTAT00000017337	ENSG00000053770
ENSBTAG00000013175	ENSBTAT00000017535	ENSG00000166398
ENSBTAG00000013236	ENSBTAT00000061441	ENSG00000125686
ENSBTAG00000013271	ENSBTAT00000061343	ENSG00000141027
ENSBTAG00000013317	ENSBTAT00000017712	ENSG00000163961
ENSBTAG00000013317	ENSBTAT00000056454	ENSG00000163961
ENSBTAG00000013454	ENSBTAT00000017897	ENSG00000055208
ENSBTAG00000013472	ENSBTAT00000033863	ENSG00000164692
ENSBTAG00000013515	ENSBTAT00000055986	ENSG00000064102
ENSBTAG00000013568	ENSBTAT00000018040	ENSG00000151116
ENSBTAG00000013611	ENSBTAT00000061229	ENSG00000151466
ENSBTAG00000013627	ENSBTAT00000018114	ENSG00000197451
ENSBTAG00000013663	ENSBTAT00000018160	ENSG00000184220
ENSBTAG00000013706	ENSBTAT00000043692	ENSG00000106780
ENSBTAG00000013725	ENSBTAT00000018238	ENSG00000131381
ENSBTAG00000013735	ENSBTAT00000018249	ENSG00000116957
ENSBTAG00000013744	ENSBTAT00000018267	ENSG00000171992
ENSBTAG00000013755	ENSBTAT00000018278	ENSG00000082781
ENSBTAG00000013790	ENSBTAT00000018325	ENSG00000095015
ENSBTAG00000013956	ENSBTAT00000018555	ENSG00000099968
ENSBTAG00000014096	ENSBTAT00000018737	ENSG00000126773
ENSBTAG00000014101	ENSBTAT00000018749	ENSG00000007520
ENSBTAG00000014117	ENSBTAT00000018765	ENSG00000105321
ENSBTAG00000014158	ENSBTAT00000018816	ENSG00000082258
ENSBTAG00000014178	ENSBTAT00000018848	ENSG00000188559
ENSBTAG00000014191	ENSBTAT00000018869	ENSG00000116260
ENSBTAG00000014247	ENSBTAT00000018933	ENSG00000133477
ENSBTAG00000014334	ENSBTAT00000043260	ENSG00000072121
ENSBTAG00000014405	ENSBTAT00000019160	ENSG00000079156
ENSBTAG00000014447	ENSBTAT00000037922	ENSG00000117676
ENSBTAG00000014456	ENSBTAT00000019220	ENSG00000134398
ENSBTAG00000014503	ENSBTAT00000019288	ENSG00000106012
ENSBTAG00000014547	ENSBTAT00000019336	ENSG00000164708
ENSBTAG00000014576	ENSBTAT00000019398	ENSG00000164116
ENSBTAG00000014587	ENSBTAT00000019419	ENSG00000164304
ENSBTAG00000014645	ENSBTAT00000019501	ENSG00000184144
ENSBTAG00000014651	ENSBTAT00000019506	ENSG00000166118
ENSBTAG00000014692	ENSBTAT00000019554	ENSG00000143578
ENSBTAG00000014725	ENSBTAT00000019595	ENSG00000139193
ENSBTAG00000014727	ENSBTAT00000045810	ENSG00000163918
ENSBTAG00000014749	ENSBTAT00000032993	ENSG00000174963
ENSBTAG00000014835	ENSBTAT00000019758	ENSG00000113140
ENSBTAG00000014878	ENSBTAT00000019808	ENSG00000161281
ENSBTAG00000014911	ENSBTAT00000019853	ENSG00000174697
ENSBTAG00000014981	ENSBTAT00000019943	ENSG00000089723
ENSBTAG00000015037	ENSBTAT00000064510	ENSG00000157833
ENSBTAG00000015037	ENSBTAT00000020013	ENSG00000157833
ENSBTAG00000015037	ENSBTAT00000065242	ENSG00000157833
ENSBTAG00000015077	ENSBTAT00000045489	ENSG00000088205
ENSBTAG00000015103	ENSBTAT00000043275	ENSG00000160051
ENSBTAG00000015103	ENSBTAT00000020098	ENSG00000160051
ENSBTAG00000015105	ENSBTAT00000020101	ENSG00000122557
ENSBTAG00000015182	ENSBTAT00000020202	ENSG00000214530
ENSBTAG00000015214	ENSBTAT00000020243	ENSG00000164879
ENSBTAG00000015275	ENSBTAT00000011068	ENSG00000100156
ENSBTAG00000015312	ENSBTAT00000020355	ENSG00000111321
ENSBTAG00000015333	ENSBTAT00000061330	ENSG00000064313
ENSBTAG00000015348	ENSBTAT00000020403	ENSG00000136870
ENSBTAG00000015386	ENSBTAT00000020447	ENSG00000162924
ENSBTAG00000015433	ENSBTAT00000035399	ENSG00000115266
ENSBTAG00000015475	ENSBTAT00000052196	ENSG00000114487
ENSBTAG00000015497	ENSBTAT00000020597	ENSG00000153989
ENSBTAG00000015604	ENSBTAT00000038564	ENSG00000161642
ENSBTAG00000015637	ENSBTAT00000020766	ENSG00000104331
ENSBTAG00000015649	ENSBTAT00000020782	ENSG00000121895
ENSBTAG00000015667	ENSBTAT00000020807	ENSG00000135956
ENSBTAG00000015681	ENSBTAT00000020822	ENSG00000148604
ENSBTAG00000015685	ENSBTAT00000020826	ENSG00000136883
ENSBTAG00000015720	ENSBTAT00000020867	ENSG00000123124
ENSBTAG00000015751	ENSBTAT00000054676	ENSG00000005102
ENSBTAG00000015751	ENSBTAT00000020913	ENSG00000005102
ENSBTAG00000015763	ENSBTAT00000020932	ENSG00000141255
ENSBTAG00000015779	ENSBTAT00000020952	ENSG00000140464
ENSBTAG00000015789	ENSBTAT00000020965	ENSG00000132692
ENSBTAG00000015804	ENSBTAT00000020990	ENSG00000147955
ENSBTAG00000015991	ENSBTAT00000021272	ENSG00000039068
ENSBTAG00000016014	ENSBTAT00000021317	ENSG00000136243
ENSBTAG00000016192	ENSBTAT00000038271	ENSG00000138400
ENSBTAG00000016198	ENSBTAT00000021556	ENSG00000100393
ENSBTAG00000016206	ENSBTAT00000021570	ENSG00000189221
ENSBTAG00000016272	ENSBTAT00000021646	ENSG00000120498
ENSBTAG00000016312	ENSBTAT00000021701	ENSG00000171747
ENSBTAG00000016332	ENSBTAT00000021725	ENSG00000071243
ENSBTAG00000016335	ENSBTAT00000021730	ENSG00000107833
ENSBTAG00000016345	ENSBTAT00000021747	ENSG00000100385
ENSBTAG00000016388	ENSBTAT00000021795	ENSG00000101187
ENSBTAG00000016442	ENSBTAT00000061256	ENSG00000011566
ENSBTAG00000016559	ENSBTAT00000046035	ENSG00000149761
ENSBTAG00000016650	ENSBTAT00000022146	ENSG00000078237
ENSBTAG00000016666	ENSBTAT00000022164	ENSG00000134444
ENSBTAG00000016694	ENSBTAT00000022196	ENSG00000142687
ENSBTAG00000016707	ENSBTAT00000033703	ENSG00000122642
ENSBTAG00000016804	ENSBTAT00000022355	ENSG00000143669
ENSBTAG00000016920	ENSBTAT00000061448	ENSG00000163508
ENSBTAG00000017011	ENSBTAT00000022621	ENSG00000183323
ENSBTAG00000017028	ENSBTAT00000022642	ENSG00000138768
ENSBTAG00000017067	ENSBTAT00000022697	ENSG00000071462
ENSBTAG00000017087	ENSBTAT00000022721	ENSG00000177302
ENSBTAG00000017146	ENSBTAT00000022788	ENSG00000149403
ENSBTAG00000017161	ENSBTAT00000022805	ENSG00000162604
ENSBTAG00000017196	ENSBTAT00000022854	ENSG00000167004
ENSBTAG00000017211	ENSBTAT00000022875	ENSG00000184716
ENSBTAG00000017216	ENSBTAT00000022880	ENSG00000171877
ENSBTAG00000017258	ENSBTAT00000022939	ENSG00000123983
ENSBTAG00000017271	ENSBTAT00000022950	ENSG00000120539
ENSBTAG00000017350	ENSBTAT00000033801	ENSG00000186472
ENSBTAG00000017593	ENSBTAT00000023397	ENSG00000124731
ENSBTAG00000017655	ENSBTAT00000023485	ENSG00000099260
ENSBTAG00000017695	ENSBTAT00000012295	ENSG00000144395
ENSBTAG00000017695	ENSBTAT00000063467	ENSG00000144395
ENSBTAG00000017769	ENSBTAT00000023625	ENSG00000158423
ENSBTAG00000017794	ENSBTAT00000023660	ENSG00000248712
ENSBTAG00000017799	ENSBTAT00000051852	ENSG00000180957
ENSBTAG00000017823	ENSBTAT00000023697	ENSG00000166596
ENSBTAG00000017863	ENSBTAT00000023743	ENSG00000122862
ENSBTAG00000018024	ENSBTAT00000023994	ENSG00000174738
ENSBTAG00000018146	ENSBTAT00000024154	ENSG00000171724
ENSBTAG00000018207	ENSBTAT00000024233	ENSG00000003056
ENSBTAG00000018225	ENSBTAT00000024256	ENSG00000105738
ENSBTAG00000018228	ENSBTAT00000024261	ENSG00000187033
ENSBTAG00000018228	ENSBTAT00000054751	ENSG00000187033
ENSBTAG00000018248	ENSBTAT00000024289	ENSG00000074416
ENSBTAG00000018270	ENSBTAT00000024318	ENSG00000101096
ENSBTAG00000018322	ENSBTAT00000043111	ENSG00000113615
ENSBTAG00000018361	ENSBTAT00000024431	ENSG00000179912
ENSBTAG00000018383	ENSBTAT00000024464	ENSG00000176208
ENSBTAG00000018390	ENSBTAT00000016231	ENSG00000149328
ENSBTAG00000018399	ENSBTAT00000032372	ENSG00000144821
ENSBTAG00000018417	ENSBTAT00000024505	ENSG00000125818
ENSBTAG00000018445	ENSBTAT00000024549	ENSG00000198785
ENSBTAG00000018449	ENSBTAT00000024553	ENSG00000137497
ENSBTAG00000018581	ENSBTAT00000024730	ENSG00000135999
ENSBTAG00000018633	ENSBTAT00000024793	ENSG00000105404
ENSBTAG00000018742	ENSBTAT00000024956	ENSG00000109919
ENSBTAG00000018746	ENSBTAT00000024963	ENSG00000138439
ENSBTAG00000018784	ENSBTAT00000025007	ENSG00000101160
ENSBTAG00000018824	ENSBTAT00000025055	ENSG00000154305
ENSBTAG00000018852	ENSBTAT00000025099	ENSG00000134982
ENSBTAG00000018852	ENSBTAT00000025099	ENSG00000258864
ENSBTAG00000018854	ENSBTAT00000032452	ENSG00000142168
ENSBTAG00000018855	ENSBTAT00000025104	ENSG00000156304
ENSBTAG00000018969	ENSBTAT00000025246	ENSG00000171453
ENSBTAG00000019028	ENSBTAT00000025324	ENSG00000165730
ENSBTAG00000019067	ENSBTAT00000025384	ENSG00000167895
ENSBTAG00000019071	ENSBTAT00000025390	ENSG00000145781
ENSBTAG00000019097	ENSBTAT00000025424	ENSG00000108797
ENSBTAG00000019143	ENSBTAT00000025481	ENSG00000163902
ENSBTAG00000019290	ENSBTAT00000025683	ENSG00000100266
ENSBTAG00000019357	ENSBTAT00000024083	ENSG00000229809
ENSBTAG00000019371	ENSBTAT00000025809	ENSG00000188822
ENSBTAG00000019550	ENSBTAT00000026052	ENSG00000095383
ENSBTAG00000019577	ENSBTAT00000026082	ENSG00000129048
ENSBTAG00000019622	ENSBTAT00000026139
ENSBTAG00000019854	ENSBTAT00000048747	ENSG00000164163
ENSBTAG00000019857	ENSBTAT00000026452	ENSG00000164164
ENSBTAG00000019876	ENSBTAT00000026483	ENSG00000134765
ENSBTAG00000019876	ENSBTAT00000026482	ENSG00000134765
ENSBTAG00000019908	ENSBTAT00000026522	ENSG00000112659
ENSBTAG00000019927	ENSBTAT00000026548	ENSG00000159348
ENSBTAG00000019944	ENSBTAT00000026568	ENSG00000111142
ENSBTAG00000020000	ENSBTAT00000026639	ENSG00000132359
ENSBTAG00000020004	ENSBTAT00000026641	ENSG00000048405
ENSBTAG00000020009	ENSBTAT00000026650	ENSG00000149201
ENSBTAG00000020053	ENSBTAT00000038847	ENSG00000148516
ENSBTAG00000020070	ENSBTAT00000026744	ENSG00000108846
ENSBTAG00000020141	ENSBTAT00000026827	ENSG00000164946
ENSBTAG00000020183	ENSBTAT00000026883	ENSG00000213265
ENSBTAG00000020267	ENSBTAT00000027007	ENSG00000143816
ENSBTAG00000020348	ENSBTAT00000027119	ENSG00000188886
ENSBTAG00000020355	ENSBTAT00000027125	ENSG00000136826
ENSBTAG00000020423	ENSBTAT00000027216	ENSG00000183495
ENSBTAG00000020431	ENSBTAT00000045508	ENSG00000072849
ENSBTAG00000020471	ENSBTAT00000064189	ENSG00000100583
ENSBTAG00000020471	ENSBTAT00000027276	ENSG00000100583
ENSBTAG00000020471	ENSBTAT00000066031	ENSG00000100583
ENSBTAG00000020542	ENSBTAT00000027370	ENSG00000169291
ENSBTAG00000020709	ENSBTAT00000019513	ENSG00000130479
ENSBTAG00000020717	ENSBTAT00000027608	ENSG00000147113
ENSBTAG00000020843	ENSBTAT00000027775	ENSG00000175426
ENSBTAG00000020853	ENSBTAT00000027786	ENSG00000174327
ENSBTAG00000020904	ENSBTAT00000027857	ENSG00000105639
ENSBTAG00000020975	ENSBTAT00000027936	ENSG00000197283
ENSBTAG00000020990	ENSBTAT00000027950	ENSG00000174944
ENSBTAG00000021019	ENSBTAT00000061150	ENSG00000104154
ENSBTAG00000021035	ENSBTAT00000028016	ENSG00000143387
ENSBTAG00000021087	ENSBTAT00000028086	ENSG00000159459
ENSBTAG00000021100	ENSBTAT00000028107	ENSG00000049769
ENSBTAG00000021113	ENSBTAT00000028125	ENSG00000108602
ENSBTAG00000021208	ENSBTAT00000028260	ENSG00000048392
ENSBTAG00000021224	ENSBTAT00000028278	ENSG00000130449
ENSBTAG00000021248	ENSBTAT00000028313	ENSG00000146576
ENSBTAG00000021291	ENSBTAT00000028368	ENSG00000168952
ENSBTAG00000021316	ENSBTAT00000028418	ENSG00000169031
ENSBTAG00000021325	ENSBTAT00000038159	ENSG00000135917
ENSBTAG00000021466	ENSBTAT00000028617	ENSG00000168542
ENSBTAG00000021466	ENSBTAT00000038678	ENSG00000168542
ENSBTAG00000021468	ENSBTAT00000028616	ENSG00000008838
ENSBTAG00000021481	ENSBTAT00000028634	ENSG00000118298
ENSBTAG00000021497	ENSBTAT00000028652	ENSG00000107736
ENSBTAG00000021594	ENSBTAT00000028777	ENSG00000182134
ENSBTAG00000021614	ENSBTAT00000039537	ENSG00000089123
ENSBTAG00000021614	ENSBTAT00000028803	ENSG00000089123
ENSBTAG00000021620	ENSBTAT00000028809	ENSG00000057757
ENSBTAG00000021668	ENSBTAT00000028874	ENSG00000101574
ENSBTAG00000021681	ENSBTAT00000028890	ENSG00000068489
ENSBTAG00000021729	ENSBTAT00000028965	ENSG00000181215
ENSBTAG00000021735	ENSBTAT00000028978	ENSG00000158089
ENSBTAG00000021791	ENSBTAT00000029045	ENSG00000138496
ENSBTAG00000021846	ENSBTAT00000029126	ENSG00000008300
ENSBTAG00000021851	ENSBTAT00000029129	ENSG00000075790
ENSBTAG00000021859	ENSBTAT00000029142	ENSG00000164494
ENSBTAG00000021894	ENSBTAT00000061124	ENSG00000143224
ENSBTAG00000022382	ENSBTAT00000030297	ENSG00000150433
ENSBTAG00000022777	ENSBTAT00000029173	ENSG00000143776
ENSBTAG00000022890	ENSBTAT00000002984	ENSG00000197971
ENSBTAG00000023611	ENSBTAT00000032282	ENSG00000011590
ENSBTAG00000023652	ENSBTAT00000032377	ENSG00000184500
ENSBTAG00000023765	ENSBTAT00000032575	ENSG00000166455
ENSBTAG00000023797	ENSBTAT00000032650	ENSG00000130711
ENSBTAG00000024275	ENSBTAT00000042719	ENSG00000152422
ENSBTAG00000024643	ENSBTAT00000034317	ENSG00000197415
ENSBTAG00000025526	ENSBTAT00000035900	ENSG00000137337
ENSBTAG00000025606	ENSBTAT00000036109	ENSG00000130733
ENSBTAG00000025667	ENSBTAT00000022799	ENSG00000148219
ENSBTAG00000026429	ENSBTAT00000037557	ENSG00000242612
ENSBTAG00000027205	ENSBTAT00000039008	ENSG00000177614
ENSBTAG00000027412	ENSBTAT00000039344	ENSG00000142168
ENSBTAG00000027665	ENSBTAT00000039838	ENSG00000104221
ENSBTAG00000030198	ENSBTAT00000042614	ENSG00000186952
ENSBTAG00000030255	ENSBTAT00000016505	ENSG00000241360
ENSBTAG00000030686	ENSBTAT00000043383	ENSG00000162437
ENSBTAG00000030960	ENSBTAT00000011980	ENSG00000059769
ENSBTAG00000031165	ENSBTAT00000044081	ENSG00000092439
ENSBTAG00000031171	ENSBTAT00000044128	ENSG00000097033
ENSBTAG00000031235	ENSBTAT00000044228	ENSG00000113525
ENSBTAG00000031551	ENSBTAT00000044725	ENSG00000151006
ENSBTAG00000031569	ENSBTAT00000044756	ENSG00000135052
ENSBTAG00000032206	ENSBTAT00000045683	ENSG00000136929
ENSBTAG00000032209	ENSBTAT00000045686	ENSG00000204165
ENSBTAG00000032424	ENSBTAT00000056513	ENSG00000170820
ENSBTAG00000032424	ENSBTAT00000045992	ENSG00000170820
ENSBTAG00000032674	ENSBTAT00000046389	ENSG00000119231
ENSBTAG00000032800	ENSBTAT00000040059	ENSG00000122375
ENSBTAG00000033339	ENSBTAT00000000786	ENSG00000176915
ENSBTAG00000033429	ENSBTAT00000047557	ENSG00000203778
ENSBTAG00000034283	ENSBTAT00000048562	ENSG00000140955
ENSBTAG00000034366	ENSBTAT00000026460	ENSG00000116741
ENSBTAG00000034632	ENSBTAT00000054874	ENSG00000186007
ENSBTAG00000034995	ENSBTAT00000049472	ENSG00000198885
ENSBTAG00000035544	ENSBTAT00000050034	ENSG00000036530
ENSBTAG00000037625	ENSBTAT00000052820	ENSG00000172331
ENSBTAG00000038139	ENSBTAT00000004595	ENSG00000167123
ENSBTAG00000038241	ENSBTAT00000056211	ENSG00000214022
ENSBTAG00000038340	ENSBTAT00000057073	ENSG00000109684
ENSBTAG00000039122	ENSBTAT00000052261	ENSG00000127472
ENSBTAG00000039195	ENSBTAT00000036115	ENSG00000188158
ENSBTAG00000039195	ENSBTAT00000012640	ENSG00000188158
ENSBTAG00000040088	ENSBTAT00000012761	ENSG00000164038
ENSBTAG00000040427	ENSBTAT00000052139	ENSG00000213390
ENSBTAG00000040584	ENSBTAT00000011306	ENSG00000134755
ENSBTAG00000040607	ENSBTAT00000026137	ENSG00000101082
ENSBTAG00000044012	ENSBTAT00000061548	ENSG00000173452
ENSBTAG00000044099	ENSBTAT00000061099	ENSG00000214941
ENSBTAG00000044138	ENSBTAT00000061186	ENSG00000181038
ENSBTAG00000044202	ENSBTAT00000061509	ENSG00000149970

## Sheet: go
Category	Term	Count	%	PValue	Genes	List Total	Pop Hits	Pop Total	Fold Enrichment	Bonferroni	Benjamini	FDR
SP_PIR_KEYWORDS	phosphoprotein	279	51.0055	9.54142e-11	ENSG00000116127, ENSG00000008300, ENSG00000107736, ENSG00000123983, ENSG00000154310, ENSG00000183495, ENSG00000008838, ENSG00000164309, ENSG00000133477, ENSG00000140464, ENSG00000140465, ENSG00000063601, ENSG00000065989, ENSG00000007202, ENSG00000070182, ENSG00000168411, ENSG00000107833, ENSG00000164708, ENSG00000165702, ENSG00000166444, ENSG00000152818, ENSG00000123066, ENSG00000158987, ENSG0000…	545	7263	19235	1.35576	4.31272e-08	4.31272e-08	1.35449e-07
SP_PIR_KEYWORDS	alternative splicing	281	51.3711	1.22756e-09	ENSG00000116127, ENSG00000008300, ENSG00000107736, ENSG00000160051, ENSG00000161642, ENSG00000071243, ENSG00000154310, ENSG00000100767, ENSG00000164334, ENSG00000183495, ENSG00000133477, ENSG00000154957, ENSG00000059769, ENSG00000140464, ENSG00000116260, ENSG00000063601, ENSG00000065989, ENSG00000007202, ENSG00000102383, ENSG00000136870, ENSG00000070182, ENSG00000170379, ENSG00000198919, ENSG0000…	545	7488	19235	1.32445	5.54859e-07	2.77429e-07	1.74264e-06
UP_SEQ_FEATURE	splice variant	281	51.3711	1.61074e-09	ENSG00000116127, ENSG00000008300, ENSG00000107736, ENSG00000160051, ENSG00000161642, ENSG00000071243, ENSG00000154310, ENSG00000100767, ENSG00000164334, ENSG00000183495, ENSG00000133477, ENSG00000154957, ENSG00000059769, ENSG00000140464, ENSG00000116260, ENSG00000063601, ENSG00000065989, ENSG00000007202, ENSG00000102383, ENSG00000136870, ENSG00000070182, ENSG00000170379, ENSG00000198919, ENSG0000…	545	7458	19113	1.32135	2.89289e-06	2.89289e-06	2.73459e-06
SP_PIR_KEYWORDS	polymorphism	390	71.298	1.05063e-08	ENSG00000008300, ENSG00000100767, ENSG00000164334, ENSG00000126773, ENSG00000183495, ENSG00000088543, ENSG00000065989, ENSG00000007202, ENSG00000204165, ENSG00000136870, ENSG00000111321, ENSG00000165702, ENSG00000159588, ENSG00000166444, ENSG00000152818, ENSG00000110756, ENSG00000156983, ENSG00000117676, ENSG00000011426, ENSG00000067182, ENSG00000095015, ENSG00000184220, ENSG00000166455, ENSG0000…	545	11550	19235	1.19173	4.74882e-06	1.58294e-06	1.49147e-05
UP_SEQ_FEATURE	sequence variant	399	72.9433	1.18251e-07	ENSG00000008300, ENSG00000100767, ENSG00000164334, ENSG00000126773, ENSG00000183495, ENSG00000088543, ENSG00000065989, ENSG00000007202, ENSG00000204165, ENSG00000136870, ENSG00000111321, ENSG00000165702, ENSG00000159588, ENSG00000166444, ENSG00000152818, ENSG00000110756, ENSG00000156983, ENSG00000117676, ENSG00000011426, ENSG00000067182, ENSG00000095015, ENSG00000184220, ENSG00000166455, ENSG0000…	545	11992	19113	1.16685	0.000212356	0.000106183	0.000200756
UP_SEQ_FEATURE	mutagenesis site	91	16.6362	1.70696e-05	ENSG00000154310, ENSG00000100385, ENSG00000086758, ENSG00000068903, ENSG00000184481, ENSG00000125695, ENSG00000140464, ENSG00000196233, ENSG00000118689, ENSG00000184500, ENSG00000145495, ENSG00000188822, ENSG00000198919, ENSG00000165702, ENSG00000089123, ENSG00000082258, ENSG00000185515, ENSG00000111077, ENSG00000150787, ENSG00000123124, ENSG00000211455, ENSG00000164038, ENSG00000134398, ENSG0000…	545	2045	19113	1.56056	0.0301922	0.0101671	0.0289755
COG_ONTOLOGY	DNA replication, recombination, and repair	11	2.01097	8.78249e-05	ENSG00000116062, ENSG00000177302, ENSG00000138722, ENSG00000143776, ENSG00000084674, ENSG00000131018, ENSG00000107201, ENSG00000152818, ENSG00000140451, ENSG00000107951, ENSG00000166321	66	72	1950	4.51389	0.00166735	0.00166735	0.065801
SP_PIR_KEYWORDS	extracellular matrix	19	3.47349	0.000183024	ENSG00000166147, ENSG00000168542, ENSG00000110799, ENSG00000143369, ENSG00000116147, ENSG00000127083, ENSG00000058085, ENSG00000132464, ENSG00000187498, ENSG00000113140, ENSG00000139329, ENSG00000187664, ENSG00000164946, ENSG00000082781, ENSG00000163520, ENSG00000164692, ENSG00000132692, ENSG00000169031, ENSG00000143816	545	241	19235	2.78248	0.0794045	0.0204712	0.259507
SP_PIR_KEYWORDS	atp-binding	61	11.1517	0.000206312	ENSG00000128908, ENSG00000123983, ENSG00000154310, ENSG00000128641, ENSG00000107779, ENSG00000183495, ENSG00000094804, ENSG00000145725, ENSG00000125695, ENSG00000120539, ENSG00000088205, ENSG00000105639, ENSG00000196335, ENSG00000176170, ENSG00000204574, ENSG00000112659, ENSG00000211455, ENSG00000134398, ENSG00000186871, ENSG00000013016, ENSG00000177302, ENSG00000176208, ENSG00000117676, ENSG0000…	545	1326	19235	1.62361	0.0890459	0.0184797	0.292482
GOTERM_MF_FAT	GO:0005524~ATP binding	66	12.0658	0.000444414	ENSG00000128908, ENSG00000123983, ENSG00000154310, ENSG00000128641, ENSG00000107779, ENSG00000132466, ENSG00000183495, ENSG00000094804, ENSG00000145725, ENSG00000125695, ENSG00000120539, ENSG00000088205, ENSG00000105639, ENSG00000196335, ENSG00000176170, ENSG00000204574, ENSG00000112659, ENSG00000112655, ENSG00000211455, ENSG00000134398, ENSG00000186871, ENSG00000013016, ENSG00000177302, ENSG0000…	380	1477	12983	1.5267	0.258886	0.258886	0.664736
UP_SEQ_FEATURE	compositionally biased region:Ser-rich	26	4.7532	0.000531604	ENSG00000163539, ENSG00000134686, ENSG00000131018, ENSG00000132466, ENSG00000176909, ENSG00000110497, ENSG00000103184, ENSG00000136243, ENSG00000115266, ENSG00000135090, ENSG00000136826, ENSG00000136536, ENSG00000214655, ENSG00000122557, ENSG00000123066, ENSG00000131381, ENSG00000167978, ENSG00000158987, ENSG00000169291, ENSG00000039068, ENSG00000125686, ENSG00000132359, ENSG00000186472, ENSG0000…	545	425	19113	2.14544	0.615193	0.212391	0.898691
GOTERM_MF_FAT	GO:0032559~adenyl ribonucleotide binding	66	12.0658	0.00063525	ENSG00000128908, ENSG00000123983, ENSG00000154310, ENSG00000128641, ENSG00000107779, ENSG00000132466, ENSG00000183495, ENSG00000094804, ENSG00000145725, ENSG00000125695, ENSG00000120539, ENSG00000088205, ENSG00000105639, ENSG00000196335, ENSG00000176170, ENSG00000204574, ENSG00000112659, ENSG00000112655, ENSG00000211455, ENSG00000134398, ENSG00000186871, ENSG00000013016, ENSG00000177302, ENSG0000…	380	1497	12983	1.50631	0.34838	0.19277	0.948913
GOTERM_BP_FAT	GO:0006974~response to DNA damage stimulus	24	4.38757	0.000637757	ENSG00000116062, ENSG00000009413, ENSG00000163961, ENSG00000034063, ENSG00000185515, ENSG00000048392, ENSG00000142168, ENSG00000132466, ENSG00000184481, ENSG00000140398, ENSG00000137337, ENSG00000146414, ENSG00000087206, ENSG00000176208, ENSG00000122008, ENSG00000163918, ENSG00000140464, ENSG00000135999, ENSG00000134982, ENSG00000152422, ENSG00000118689, ENSG00000214941, ENSG00000172977, ENSG0000…	397	373	13528	2.19253	0.7437	0.7437	1.09908
SP_PIR_KEYWORDS	DNA damage	16	2.92505	0.000759124	ENSG00000116062, ENSG00000009413, ENSG00000163961, ENSG00000034063, ENSG00000185515, ENSG00000048392, ENSG00000140398, ENSG00000137337, ENSG00000146414, ENSG00000176208, ENSG00000087206, ENSG00000122008, ENSG00000135999, ENSG00000152422, ENSG00000214941, ENSG00000075131	545	205	19235	2.75462	0.290542	0.0556034	1.07227
SP_PIR_KEYWORDS	proteoglycan	8	1.46252	0.000779607	ENSG00000139329, ENSG00000136011, ENSG00000187664, ENSG00000122862, ENSG00000127083, ENSG00000116147, ENSG00000115884, ENSG00000132692	545	54	19235	5.22868	0.297085	0.0491129	1.10105
GOTERM_BP_FAT	GO:0022403~cell cycle phase	25	4.57038	0.0011553	ENSG00000163539, ENSG00000169220, ENSG00000143452, ENSG00000141027, ENSG00000068903, ENSG00000184481, ENSG00000094804, ENSG00000131196, ENSG00000129933, ENSG00000120498, ENSG00000101412, ENSG00000178999, ENSG00000116062, ENSG00000064313, ENSG00000139350, ENSG00000165702, ENSG00000186871, ENSG00000177302, ENSG00000137193, ENSG00000137497, ENSG00000166197, ENSG00000134982, ENSG00000011426, ENSG0000…	397	414	13528	2.0577	0.915146	0.708704	1.9826
GOTERM_MF_FAT	GO:0032182~small conjugating protein binding	6	1.09689	0.00116574	ENSG00000198919, ENSG00000163961, ENSG00000087206, ENSG00000185515, ENSG00000140464, ENSG00000068903	380	28	12983	7.32124	0.544413	0.230532	1.7349
SP_PIR_KEYWORDS	coiled coil	81	14.808	0.0011745	ENSG00000167880, ENSG00000163539, ENSG00000062650, ENSG00000058085, ENSG00000181215, ENSG00000064042, ENSG00000119397, ENSG00000187498, ENSG00000132466, ENSG00000164309, ENSG00000138722, ENSG00000140464, ENSG00000148341, ENSG00000105738, ENSG00000106012, ENSG00000007202, ENSG00000169031, ENSG00000196335, ENSG00000173230, ENSG00000168411, ENSG00000198919, ENSG00000178878, ENSG00000082258, ENSG0000…	545	2019	19235	1.41594	0.412092	0.0642417	1.65445
GOTERM_BP_FAT	GO:0033554~cellular response to stress	31	5.66728	0.00124821	ENSG00000009413, ENSG00000154310, ENSG00000034063, ENSG00000048392, ENSG00000132466, ENSG00000184481, ENSG00000140398, ENSG00000146414, ENSG00000087206, ENSG00000122008, ENSG00000140464, ENSG00000135999, ENSG00000118689, ENSG00000072849, ENSG00000214941, ENSG00000172977, ENSG00000116062, ENSG00000135090, ENSG00000163961, ENSG00000185515, ENSG00000142168, ENSG00000167580, ENSG00000137337, ENSG0000…	397	566	13528	1.86633	0.930424	0.588706	2.14043
UP_SEQ_FEATURE	nucleotide phosphate-binding region:ATP	45	8.22669	0.00132668	ENSG00000128908, ENSG00000151611, ENSG00000154310, ENSG00000107779, ENSG00000197122, ENSG00000183495, ENSG00000094804, ENSG00000153187, ENSG00000146414, ENSG00000120539, ENSG00000143776, ENSG00000092439, ENSG00000088205, ENSG00000105639, ENSG00000178999, ENSG00000196335, ENSG00000116062, ENSG00000135090, ENSG00000112659, ENSG00000107201, ENSG00000211455, ENSG00000134398, ENSG00000186871, ENSG0000…	545	962	19113	1.64048	0.907847	0.379271	2.22862
GOTERM_MF_FAT	GO:0030554~adenyl nucleotide binding	67	12.2486	0.00149423	ENSG00000128908, ENSG00000123983, ENSG00000154310, ENSG00000128641, ENSG00000107779, ENSG00000132466, ENSG00000183495, ENSG00000094804, ENSG00000145725, ENSG00000125695, ENSG00000120539, ENSG00000088205, ENSG00000105639, ENSG00000196335, ENSG00000176170, ENSG00000204574, ENSG00000112659, ENSG00000112655, ENSG00000211455, ENSG00000134398, ENSG00000186871, ENSG00000013016, ENSG00000177302, ENSG0000…	380	1577	12983	1.45156	0.635002	0.222729	2.21867
SP_PIR_KEYWORDS	disease mutation	66	12.0658	0.00169406	ENSG00000107736, ENSG00000071243, ENSG00000135917, ENSG00000116748, ENSG00000159459, ENSG00000175426, ENSG00000086758, ENSG00000107779, ENSG00000121853, ENSG00000187498, ENSG00000143387, ENSG00000120539, ENSG00000170820, ENSG00000184500, ENSG00000174697, ENSG00000105639, ENSG00000169031, ENSG00000070182, ENSG00000166147, ENSG00000164708, ENSG00000110799, ENSG00000100373, ENSG00000150787, ENSG0000…	545	1591	19235	1.4641	0.535301	0.0816271	2.37819
UP_SEQ_FEATURE	zinc finger region:SWIM-type	4	0.731261	0.00169448	ENSG00000214655, ENSG00000130449, ENSG00000095015, ENSG00000214941	545	9	19113	15.5865	0.952445	0.398088	2.83814
INTERPRO	IPR007527:Zinc finger, SWIM-type	4	0.731261	0.00175405	ENSG00000214655, ENSG00000130449, ENSG00000095015, ENSG00000214941	481	9	16659	15.3929	0.796189	0.796189	2.7017
GOTERM_BP_FAT	GO:0006281~DNA repair	19	3.47349	0.00178259	ENSG00000116062, ENSG00000009413, ENSG00000163961, ENSG00000034063, ENSG00000185515, ENSG00000048392, ENSG00000142168, ENSG00000132466, ENSG00000140398, ENSG00000137337, ENSG00000146414, ENSG00000087206, ENSG00000122008, ENSG00000163918, ENSG00000140464, ENSG00000135999, ENSG00000152422, ENSG00000214941, ENSG00000172977	397	284	13528	2.2797	0.977795	0.613979	3.04354
GOTERM_BP_FAT	GO:0006259~DNA metabolic process	28	5.11883	0.00198689	ENSG00000009413, ENSG00000034063, ENSG00000108064, ENSG00000048392, ENSG00000132466, ENSG00000140398, ENSG00000094804, ENSG00000146414, ENSG00000087206, ENSG00000122008, ENSG00000140464, ENSG00000120498, ENSG00000135999, ENSG00000214941, ENSG00000172977, ENSG00000116062, ENSG00000163961, ENSG00000185515, ENSG00000142168, ENSG00000132600, ENSG00000137337, ENSG00000177302, ENSG00000125686, ENSG0000…	397	506	13528	1.8856	0.985653	0.572093	3.38671
GOTERM_MF_FAT	GO:0001883~purine nucleoside binding	67	12.2486	0.00217125	ENSG00000128908, ENSG00000123983, ENSG00000154310, ENSG00000128641, ENSG00000107779, ENSG00000132466, ENSG00000183495, ENSG00000094804, ENSG00000145725, ENSG00000125695, ENSG00000120539, ENSG00000088205, ENSG00000105639, ENSG00000196335, ENSG00000176170, ENSG00000204574, ENSG00000112659, ENSG00000112655, ENSG00000211455, ENSG00000134398, ENSG00000186871, ENSG00000013016, ENSG00000177302, ENSG0000…	380	1601	12983	1.4298	0.768925	0.25398	3.20872
GOTERM_CC_FAT	GO:0031012~extracellular matrix	21	3.83912	0.00217391	ENSG00000166147, ENSG00000168542, ENSG00000110799, ENSG00000143369, ENSG00000100767, ENSG00000116147, ENSG00000127083, ENSG00000058085, ENSG00000142168, ENSG00000132464, ENSG00000149084, ENSG00000187498, ENSG00000113140, ENSG00000139329, ENSG00000187664, ENSG00000164946, ENSG00000163520, ENSG00000164692, ENSG00000132692, ENSG00000169031, ENSG00000143816	366	345	12782	2.12578	0.557848	0.557848	2.9622
GOTERM_BP_FAT	GO:0007049~cell cycle	38	6.94698	0.00233724	ENSG00000034063, ENSG00000163539, ENSG00000169220, ENSG00000143452, ENSG00000119397, ENSG00000141027, ENSG00000068903, ENSG00000184481, ENSG00000094804, ENSG00000116741, ENSG00000131196, ENSG00000125695, ENSG00000129933, ENSG00000140464, ENSG00000120498, ENSG00000101412, ENSG00000178999, ENSG00000116062, ENSG00000125818, ENSG00000064313, ENSG00000139350, ENSG00000165702, ENSG00000082258, ENSG0000…	397	776	13528	1.66865	0.993218	0.564932	3.97257
INTERPRO	IPR000451:NF-kappa-B/Rel/dorsal	4	0.731261	0.00245242	ENSG00000131196, ENSG00000101096, ENSG00000162924, ENSG00000077150	481	10	16659	13.8536	0.891892	0.671202	3.75824
INTERPRO	IPR011539:Rel homology	4	0.731261	0.00245242	ENSG00000131196, ENSG00000101096, ENSG00000162924, ENSG00000077150	481	10	16659	13.8536	0.891892	0.671202	3.75824
GOTERM_MF_FAT	GO:0001882~nucleoside binding	67	12.2486	0.00260502	ENSG00000128908, ENSG00000123983, ENSG00000154310, ENSG00000128641, ENSG00000107779, ENSG00000132466, ENSG00000183495, ENSG00000094804, ENSG00000145725, ENSG00000125695, ENSG00000120539, ENSG00000088205, ENSG00000105639, ENSG00000196335, ENSG00000176170, ENSG00000204574, ENSG00000112659, ENSG00000112655, ENSG00000211455, ENSG00000134398, ENSG00000186871, ENSG00000013016, ENSG00000177302, ENSG0000…	380	1612	12983	1.42004	0.827623	0.253987	3.83812
SP_PIR_KEYWORDS	mental retardation	8	1.46252	0.00279469	ENSG00000129910, ENSG00000116957, ENSG00000189221, ENSG00000158104, ENSG00000086758, ENSG00000102383, ENSG00000197283, ENSG00000008086	545	67	19235	4.21416	0.717752	0.118823	3.895
GOTERM_BP_FAT	GO:0000278~mitotic cell cycle	22	4.02194	0.00296697	ENSG00000125818, ENSG00000064313, ENSG00000139350, ENSG00000165702, ENSG00000163539, ENSG00000169220, ENSG00000143452, ENSG00000068903, ENSG00000184481, ENSG00000186871, ENSG00000094804, ENSG00000131196, ENSG00000137193, ENSG00000129933, ENSG00000166197, ENSG00000137497, ENSG00000134982, ENSG00000011426, ENSG00000101412, ENSG00000178999, ENSG00000104147, ENSG00000075131	397	370	13528	2.02611	0.998237	0.595801	5.0172
GOTERM_BP_FAT	GO:0016570~histone modification	11	2.01097	0.00309095	ENSG00000156983, ENSG00000163961, ENSG00000087206, ENSG00000071243, ENSG00000185515, ENSG00000086758, ENSG00000068903, ENSG00000183495, ENSG00000172977, ENSG00000100393, ENSG00000132600	397	122	13528	3.07239	0.998648	0.56211	5.2216
SP_PIR_KEYWORDS	dna repair	14	2.55941	0.00315337	ENSG00000116062, ENSG00000009413, ENSG00000163961, ENSG00000185515, ENSG00000034063, ENSG00000048392, ENSG00000140398, ENSG00000137337, ENSG00000146414, ENSG00000087206, ENSG00000122008, ENSG00000135999, ENSG00000152422, ENSG00000214941	545	191	19235	2.58696	0.76011	0.121711	4.38455
GOTERM_MF_FAT	GO:0005201~extracellular matrix structural constituent	9	1.64534	0.00357708	ENSG00000139329, ENSG00000166147, ENSG00000168542, ENSG00000132464, ENSG00000163520, ENSG00000187498, ENSG00000164692, ENSG00000143816, ENSG00000169031	380	86	12983	3.57549	0.910657	0.291807	5.23475
GOTERM_MF_FAT	GO:0005518~collagen binding	6	1.09689	0.00369461	ENSG00000139329, ENSG00000149257, ENSG00000110799, ENSG00000149084, ENSG00000113140, ENSG00000169604	380	36	12983	5.6943	0.917485	0.267907	5.40233
GOTERM_BP_FAT	GO:0016569~covalent chromatin modification	11	2.01097	0.00389939	ENSG00000156983, ENSG00000163961, ENSG00000087206, ENSG00000071243, ENSG00000185515, ENSG00000086758, ENSG00000068903, ENSG00000183495, ENSG00000172977, ENSG00000100393, ENSG00000132600	397	126	13528	2.97485	0.999761	0.604022	6.54431
GOTERM_BP_FAT	GO:0031570~DNA integrity checkpoint	7	1.27971	0.00395487	ENSG00000137337, ENSG00000087206, ENSG00000185515, ENSG00000140464, ENSG00000184481, ENSG00000075131, ENSG00000094804	397	52	13528	4.5871	0.999787	0.570718	6.63443
UP_SEQ_FEATURE	compositionally biased region:Poly-Ala	22	4.02194	0.00447668	ENSG00000116062, ENSG00000149257, ENSG00000188158, ENSG00000156304, ENSG00000214655, ENSG00000051128, ENSG00000141027, ENSG00000183495, ENSG00000110756, ENSG00000172071, ENSG00000130711, ENSG00000006652, ENSG00000130723, ENSG00000106689, ENSG00000110811, ENSG00000063601, ENSG00000105726, ENSG00000174963, ENSG00000104331, ENSG00000136383, ENSG00000095015, ENSG00000163508	545	393	19113	1.96319	0.999683	0.683732	7.33432
GOTERM_CC_FAT	GO:0005578~proteinaceous extracellular matrix	19	3.47349	0.00489828	ENSG00000166147, ENSG00000168542, ENSG00000110799, ENSG00000143369, ENSG00000100767, ENSG00000116147, ENSG00000127083, ENSG00000058085, ENSG00000132464, ENSG00000187498, ENSG00000113140, ENSG00000139329, ENSG00000187664, ENSG00000164946, ENSG00000163520, ENSG00000164692, ENSG00000132692, ENSG00000169031, ENSG00000143816	366	320	12782	2.07358	0.8414	0.601754	6.55956
INTERPRO	IPR013032:EGF-like region, conserved site	18	3.29068	0.00509037	ENSG00000166147, ENSG00000008300, ENSG00000108797, ENSG00000086570, ENSG00000116147, ENSG00000122861, ENSG00000058085, ENSG00000136011, ENSG00000138722, ENSG00000140545, ENSG00000148219, ENSG00000197724, ENSG00000082781, ENSG00000163520, ENSG00000184500, ENSG00000106780, ENSG00000132692, ENSG00000103174	481	293	16659	2.12769	0.990183	0.78588	7.653
GOTERM_BP_FAT	GO:0000280~nuclear division	15	2.74223	0.00535539	ENSG00000139350, ENSG00000163539, ENSG00000169220, ENSG00000143452, ENSG00000068903, ENSG00000186871, ENSG00000094804, ENSG00000129933, ENSG00000137497, ENSG00000166197, ENSG00000134982, ENSG00000011426, ENSG00000178999, ENSG00000075131, ENSG00000104147	397	220	13528	2.32333	0.999989	0.647159	8.88273
GOTERM_BP_FAT	GO:0007067~mitosis	15	2.74223	0.00535539	ENSG00000139350, ENSG00000163539, ENSG00000169220, ENSG00000143452, ENSG00000068903, ENSG00000186871, ENSG00000094804, ENSG00000129933, ENSG00000137497, ENSG00000166197, ENSG00000134982, ENSG00000011426, ENSG00000178999, ENSG00000075131, ENSG00000104147	397	220	13528	2.32333	0.999989	0.647159	8.88273
PIR_SUPERFAMILY	PIRSF001490:cofactor-dependent phosphoglycerate mutase	3	0.548446	0.00573507	ENSG00000172331, ENSG00000164708, ENSG00000078237	183	5	7396	24.2492	0.695954	0.695954	6.99306
SP_PIR_KEYWORDS	chromosomal rearrangement	17	3.10786	0.00610346	ENSG00000109685, ENSG00000185515, ENSG00000123066, ENSG00000086758, ENSG00000119397, ENSG00000184481, ENSG00000107807, ENSG00000129910, ENSG00000125695, ENSG00000050030, ENSG00000140464, ENSG00000118689, ENSG00000164692, ENSG00000077150, ENSG00000078674, ENSG00000100393, ENSG00000008086	545	279	19235	2.1505	0.937163	0.205944	8.32403
GOTERM_BP_FAT	GO:0000087~M phase of mitotic cell cycle	15	2.74223	0.00625847	ENSG00000139350, ENSG00000163539, ENSG00000169220, ENSG00000143452, ENSG00000068903, ENSG00000186871, ENSG00000094804, ENSG00000129933, ENSG00000137497, ENSG00000166197, ENSG00000134982, ENSG00000011426, ENSG00000178999, ENSG00000075131, ENSG00000104147	397	224	13528	2.28185	0.999998	0.672564	10.3053
GOTERM_CC_FAT	GO:0044420~extracellular matrix part	10	1.82815	0.00630468	ENSG00000139329, ENSG00000166147, ENSG00000168542, ENSG00000100767, ENSG00000164946, ENSG00000058085, ENSG00000187498, ENSG00000164692, ENSG00000113140, ENSG00000169031	366	117	12782	2.98491	0.906682	0.546419	8.36782
SP_PIR_KEYWORDS	cell cycle	24	4.38757	0.00641577	ENSG00000139350, ENSG00000034063, ENSG00000163539, ENSG00000082258, ENSG00000119397, ENSG00000068903, ENSG00000106608, ENSG00000184481, ENSG00000186871, ENSG00000119231, ENSG00000094804, ENSG00000116741, ENSG00000137337, ENSG00000125695, ENSG00000137193, ENSG00000129933, ENSG00000064102, ENSG00000011426, ENSG00000101412, ENSG00000178999, ENSG00000172534, ENSG00000100393, ENSG00000104147, ENSG0000…	545	461	19235	1.83741	0.945485	0.200517	8.73213
GOTERM_BP_FAT	GO:0000209~protein polyubiquitination	5	0.914077	0.00648953	ENSG00000198919, ENSG00000148356, ENSG00000086758, ENSG00000130939, ENSG00000095015	397	26	13528	6.55299	0.999999	0.656563	10.6659
GOTERM_MF_FAT	GO:0008092~cytoskeletal protein binding	26	4.7532	0.00692844	ENSG00000163539, ENSG00000131018, ENSG00000128641, ENSG00000115884, ENSG00000064042, ENSG00000130479, ENSG00000171877, ENSG00000145703, ENSG00000171992, ENSG00000092439, ENSG00000115266, ENSG00000169604, ENSG00000148700, ENSG00000070182, ENSG00000152818, ENSG00000111229, ENSG00000167580, ENSG00000211455, ENSG00000092054, ENSG00000109063, ENSG00000137497, ENSG00000134982, ENSG00000011426, ENSG0000…	380	504	12983	1.76252	0.990777	0.405877	9.90608
GOTERM_MF_FAT	GO:0043130~ubiquitin binding	5	0.914077	0.00737121	ENSG00000198919, ENSG00000163961, ENSG00000087206, ENSG00000185515, ENSG00000068903	380	27	12983	6.327	0.993171	0.392656	10.5069
GOTERM_BP_FAT	GO:0048285~organelle fission	15	2.74223	0.00754374	ENSG00000139350, ENSG00000163539, ENSG00000169220, ENSG00000143452, ENSG00000068903, ENSG00000186871, ENSG00000094804, ENSG00000129933, ENSG00000137497, ENSG00000166197, ENSG00000134982, ENSG00000011426, ENSG00000178999, ENSG00000075131, ENSG00000104147	397	229	13528	2.23202	1	0.684703	12.2939
SP_PIR_KEYWORDS	kinase	32	5.85009	0.00756243	ENSG00000154310, ENSG00000122861, ENSG00000107779, ENSG00000197122, ENSG00000145725, ENSG00000125695, ENSG00000120539, ENSG00000143776, ENSG00000092439, ENSG00000178999, ENSG00000105639, ENSG00000196335, ENSG00000176170, ENSG00000135090, ENSG00000112655, ENSG00000149970, ENSG00000211455, ENSG00000134398, ENSG00000172071, ENSG00000137193, ENSG00000198682, ENSG00000117676, ENSG00000169398, ENSG0000…	545	688	19235	1.64156	0.967652	0.217363	10.2161
GOTERM_BP_FAT	GO:0000279~M phase	19	3.47349	0.00826403	ENSG00000116062, ENSG00000139350, ENSG00000163539, ENSG00000169220, ENSG00000143452, ENSG00000068903, ENSG00000141027, ENSG00000186871, ENSG00000094804, ENSG00000177302, ENSG00000129933, ENSG00000166197, ENSG00000120498, ENSG00000137497, ENSG00000134982, ENSG00000011426, ENSG00000178999, ENSG00000104147, ENSG00000075131	397	329	13528	1.96789	1	0.6929	13.3901
KEGG_PATHWAY	hsa04512:ECM-receptor interaction	8	1.46252	0.00829774	ENSG00000168542, ENSG00000110799, ENSG00000116147, ENSG00000058085, ENSG00000082781, ENSG00000115884, ENSG00000187498, ENSG00000164692	142	84	5085	3.41046	0.703742	0.703742	9.42906
GOTERM_BP_FAT	GO:0022402~cell cycle process	28	5.11883	0.00848926	ENSG00000163539, ENSG00000169220, ENSG00000143452, ENSG00000141027, ENSG00000068903, ENSG00000184481, ENSG00000094804, ENSG00000131196, ENSG00000129933, ENSG00000140464, ENSG00000120498, ENSG00000101412, ENSG00000178999, ENSG00000125818, ENSG00000116062, ENSG00000064313, ENSG00000139350, ENSG00000165702, ENSG00000134398, ENSG00000186871, ENSG00000177302, ENSG00000137193, ENSG00000137497, ENSG0000…	397	565	13528	1.6887	1	0.679249	13.7302
GOTERM_BP_FAT	GO:0042770~DNA damage response, signal transduction	8	1.46252	0.00887232	ENSG00000116062, ENSG00000137337, ENSG00000087206, ENSG00000185515, ENSG00000140464, ENSG00000184481, ENSG00000172977, ENSG00000075131	397	80	13528	3.40756	1	0.673298	14.3058
SP_PIR_KEYWORDS	nucleotide-binding	65	11.883	0.00940759	ENSG00000128908, ENSG00000123983, ENSG00000154310, ENSG00000128641, ENSG00000107779, ENSG00000183495, ENSG00000094804, ENSG00000145725, ENSG00000125695, ENSG00000120539, ENSG00000088205, ENSG00000105639, ENSG00000196335, ENSG00000176170, ENSG00000141748, ENSG00000204574, ENSG00000112659, ENSG00000211455, ENSG00000134398, ENSG00000186871, ENSG00000013016, ENSG00000177302, ENSG00000176208, ENSG0000…	545	1686	19235	1.36067	0.986051	0.247853	12.5569
GOTERM_CC_FAT	GO:0042995~cell projection	32	5.85009	0.00957074	ENSG00000116127, ENSG00000107736, ENSG00000149403, ENSG00000175426, ENSG00000115884, ENSG00000121853, ENSG00000130479, ENSG00000197971, ENSG00000107159, ENSG00000092200, ENSG00000111371, ENSG00000171992, ENSG00000092439, ENSG00000065989, ENSG00000169604, ENSG00000078674, ENSG00000081800, ENSG00000188822, ENSG00000108797, ENSG00000139350, ENSG00000147912, ENSG00000142168, ENSG00000111229, ENSG0000…	366	697	12782	1.60337	0.972848	0.594071	12.4426
GOTERM_BP_FAT	GO:0010740~positive regulation of protein kinase cascade	12	2.19378	0.0101201	ENSG00000113525, ENSG00000139193, ENSG00000116729, ENSG00000129353, ENSG00000003402, ENSG00000135090, ENSG00000111321, ENSG00000143369, ENSG00000162924, ENSG00000067182, ENSG00000174697, ENSG00000055208	397	167	13528	2.44854	1	0.700579	16.1556
UP_SEQ_FEATURE	domain:Cadherin 2	9	1.64534	0.0102423	ENSG00000129910, ENSG00000008300, ENSG00000039068, ENSG00000107736, ENSG00000139182, ENSG00000086570, ENSG00000134765, ENSG00000134755, ENSG00000156453	545	105	19113	3.00598	1	0.900863	16.036
UP_SEQ_FEATURE	domain:Cadherin 1	9	1.64534	0.0102423	ENSG00000129910, ENSG00000008300, ENSG00000039068, ENSG00000107736, ENSG00000139182, ENSG00000086570, ENSG00000134765, ENSG00000134755, ENSG00000156453	545	105	19113	3.00598	1	0.900863	16.036
SP_PIR_KEYWORDS	triple helix	5	0.914077	0.0108674	ENSG00000168542, ENSG00000152818, ENSG00000187498, ENSG00000164692, ENSG00000169031	545	31	19235	5.69251	0.992838	0.265587	14.3685
GOTERM_MF_FAT	GO:0046872~metal ion binding	143	26.1426	0.0111595	ENSG00000008300, ENSG00000107736, ENSG00000161642, ENSG00000123983, ENSG00000071243, ENSG00000100767, ENSG00000175426, ENSG00000164334, ENSG00000124701, ENSG00000064042, ENSG00000011590, ENSG00000154957, ENSG00000181722, ENSG00000140464, ENSG00000140465, ENSG00000122642, ENSG00000102383, ENSG00000136870, ENSG00000168411, ENSG00000198919, ENSG00000166147, ENSG00000104221, ENSG00000165702, ENSG0000…	380	4140	12983	1.18012	0.999481	0.497229	15.4969
INTERPRO	IPR000719:Protein kinase, core	24	4.38757	0.0111862	ENSG00000135090, ENSG00000154310, ENSG00000112655, ENSG00000107779, ENSG00000197122, ENSG00000211455, ENSG00000134398, ENSG00000172071, ENSG00000125695, ENSG00000137193, ENSG00000117676, ENSG00000120539, ENSG00000132518, ENSG00000143776, ENSG00000169398, ENSG00000086232, ENSG00000128881, ENSG00000112079, ENSG00000178999, ENSG00000105639, ENSG00000095015, ENSG00000011566, ENSG00000196335, ENSG0000…	481	476	16659	1.74626	0.999963	0.921758	16.096
GOTERM_BP_FAT	GO:0030198~extracellular matrix organization	9	1.64534	0.0112574	ENSG00000139329, ENSG00000149257, ENSG00000168542, ENSG00000116147, ENSG00000169398, ENSG00000149084, ENSG00000164692, ENSG00000077150, ENSG00000122707	397	104	13528	2.94885	1	0.719606	17.8089
SP_PIR_KEYWORDS	Cone-rod dystrophy	4	0.731261	0.0113831	ENSG00000116127, ENSG00000092200, ENSG00000132518, ENSG00000196189	545	17	19235	8.30437	0.994342	0.262429	15.0002
INTERPRO	IPR006896:Sec23/Sec24 trunk region	3	0.548446	0.011507	ENSG00000113615, ENSG00000176986, ENSG00000100934	481	6	16659	17.317	0.999972	0.877195	16.5197
INTERPRO	IPR006895:Zinc finger, Sec23/Sec24-type	3	0.548446	0.011507	ENSG00000113615, ENSG00000176986, ENSG00000100934	481	6	16659	17.317	0.999972	0.877195	16.5197
INTERPRO	IPR006900:Sec23/Sec24 helical region	3	0.548446	0.011507	ENSG00000113615, ENSG00000176986, ENSG00000100934	481	6	16659	17.317	0.999972	0.877195	16.5197
INTERPRO	IPR012990:Sec23/Sec24 beta-sandwich	3	0.548446	0.011507	ENSG00000113615, ENSG00000176986, ENSG00000100934	481	6	16659	17.317	0.999972	0.877195	16.5197
GOTERM_MF_FAT	GO:0043169~cation binding	144	26.3254	0.0117647	ENSG00000008300, ENSG00000107736, ENSG00000161642, ENSG00000123983, ENSG00000071243, ENSG00000100767, ENSG00000175426, ENSG00000164334, ENSG00000124701, ENSG00000064042, ENSG00000011590, ENSG00000154957, ENSG00000181722, ENSG00000140464, ENSG00000140465, ENSG00000149328, ENSG00000122642, ENSG00000102383, ENSG00000136870, ENSG00000168411, ENSG00000198919, ENSG00000166147, ENSG00000104221, ENSG0000…	380	4179	12983	1.17728	0.999657	0.485573	16.2695
BIOCARTA	h_pitx2Pathway:Multi-step Regulation of Transcription by Pitx2	4	0.731261	0.0120839	ENSG00000125686, ENSG00000134982, ENSG00000172977, ENSG00000100393	46	16	1437	7.80978	0.826343	0.826343	13.4246
GOTERM_BP_FAT	GO:0046777~protein amino acid autophosphorylation	8	1.46252	0.0121856	ENSG00000172071, ENSG00000135090, ENSG00000137193, ENSG00000092439, ENSG00000169398, ENSG00000086232, ENSG00000095015, ENSG00000008086	397	85	13528	3.20711	1	0.72969	19.1352
SP_PIR_KEYWORDS	serine/threonine-protein kinase	20	3.65631	0.0125223	ENSG00000135090, ENSG00000154310, ENSG00000107779, ENSG00000211455, ENSG00000134398, ENSG00000172071, ENSG00000137193, ENSG00000117676, ENSG00000120539, ENSG00000143776, ENSG00000092439, ENSG00000136383, ENSG00000128881, ENSG00000086232, ENSG00000112079, ENSG00000178999, ENSG00000095015, ENSG00000008086, ENSG00000196335, ENSG00000011566	545	381	19235	1.85268	0.99664	0.271257	16.3801
GOTERM_BP_FAT	GO:0000077~DNA damage checkpoint	6	1.09689	0.0127778	ENSG00000137337, ENSG00000087206, ENSG00000185515, ENSG00000140464, ENSG00000184481, ENSG00000075131	397	48	13528	4.25945	1	0.729326	19.9711
INTERPRO	IPR002126:Cadherin	9	1.64534	0.0128263	ENSG00000129910, ENSG00000008300, ENSG00000039068, ENSG00000107736, ENSG00000139182, ENSG00000086570, ENSG00000134765, ENSG00000134755, ENSG00000156453	481	108	16659	2.88617	0.999992	0.857627	18.2412
SP_PIR_KEYWORDS	activator	25	4.57038	0.0134191	ENSG00000180182, ENSG00000108064, ENSG00000143578, ENSG00000176909, ENSG00000008838, ENSG00000184481, ENSG00000148516, ENSG00000131196, ENSG00000140464, ENSG00000196233, ENSG00000101096, ENSG00000162924, ENSG00000136451, ENSG00000118689, ENSG00000101412, ENSG00000172977, ENSG00000104221, ENSG00000165702, ENSG00000136826, ENSG00000112658, ENSG00000123066, ENSG00000156983, ENSG00000125686, ENSG0000…	545	520	19235	1.69681	0.997772	0.274864	17.4518
UP_SEQ_FEATURE	domain:Cadherin 7	4	0.731261	0.0136077	ENSG00000008300, ENSG00000107736, ENSG00000086570, ENSG00000156453	545	18	19113	7.79327	1	0.93505	20.7534
GOTERM_CC_FAT	GO:0000123~histone acetyltransferase complex	6	1.09689	0.0136633	ENSG00000156983, ENSG00000064313, ENSG00000071243, ENSG00000183495, ENSG00000172977, ENSG00000100393	366	50	12782	4.19082	0.994253	0.64364	17.3113
INTERPRO	IPR006210:EGF-like	13	2.3766	0.0138901	ENSG00000108797, ENSG00000008300, ENSG00000166147, ENSG00000086570, ENSG00000122861, ENSG00000136011, ENSG00000138722, ENSG00000140545, ENSG00000082781, ENSG00000163520, ENSG00000184500, ENSG00000132692, ENSG00000103174	481	201	16659	2.24002	0.999997	0.836408	19.6049
SP_PIR_KEYWORDS	egf-like domain	14	2.55941	0.014188	ENSG00000166147, ENSG00000108797, ENSG00000008300, ENSG00000086570, ENSG00000116147, ENSG00000122861, ENSG00000136011, ENSG00000138722, ENSG00000140545, ENSG00000148219, ENSG00000163520, ENSG00000184500, ENSG00000132692, ENSG00000103174	545	230	19235	2.1483	0.998434	0.275987	18.3603
GOTERM_BP_FAT	GO:0022610~biological adhesion	32	5.85009	0.0143488	ENSG00000008300, ENSG00000107736, ENSG00000086570, ENSG00000116147, ENSG00000134765, ENSG00000058085, ENSG00000197122, ENSG00000129910, ENSG00000187664, ENSG00000140545, ENSG00000138722, ENSG00000082781, ENSG00000092439, ENSG00000167123, ENSG00000169604, ENSG00000132589, ENSG00000169031, ENSG00000108797, ENSG00000168542, ENSG00000110799, ENSG00000127083, ENSG00000112655, ENSG00000134755, ENSG0000…	397	701	13528	1.55552	1	0.753875	22.1488
GOTERM_BP_FAT	GO:0007155~cell adhesion	32	5.85009	0.0145252	ENSG00000008300, ENSG00000107736, ENSG00000086570, ENSG00000116147, ENSG00000134765, ENSG00000058085, ENSG00000197122, ENSG00000129910, ENSG00000187664, ENSG00000140545, ENSG00000138722, ENSG00000082781, ENSG00000092439, ENSG00000167123, ENSG00000169604, ENSG00000132589, ENSG00000169031, ENSG00000108797, ENSG00000168542, ENSG00000110799, ENSG00000127083, ENSG00000112655, ENSG00000134755, ENSG0000…	397	700	13528	1.55774	1	0.742714	22.3897
GOTERM_BP_FAT	GO:0000080~G1 phase of mitotic cell cycle	4	0.731261	0.0146494	ENSG00000165702, ENSG00000101412, ENSG00000184481, ENSG00000094804	397	18	13528	7.57235	1	0.730775	22.559
GOTERM_BP_FAT	GO:0010627~regulation of protein kinase cascade	15	2.74223	0.0149244	ENSG00000116729, ENSG00000129353, ENSG00000135090, ENSG00000111321, ENSG00000143369, ENSG00000141027, ENSG00000055208, ENSG00000139193, ENSG00000113525, ENSG00000003402, ENSG00000134982, ENSG00000162924, ENSG00000174697, ENSG00000067182, ENSG00000095015	397	249	13528	2.05274	1	0.722947	22.9326
GOTERM_BP_FAT	GO:0016568~chromatin modification	16	2.92505	0.0150237	ENSG00000128908, ENSG00000163961, ENSG00000071243, ENSG00000165702, ENSG00000109685, ENSG00000185515, ENSG00000086758, ENSG00000068903, ENSG00000141027, ENSG00000183495, ENSG00000132600, ENSG00000156983, ENSG00000087206, ENSG00000135999, ENSG00000172977, ENSG00000100393	397	274	13528	1.98981	1	0.711327	23.0671
GOTERM_MF_FAT	GO:0043167~ion binding	145	26.5082	0.0150418	ENSG00000008300, ENSG00000107736, ENSG00000161642, ENSG00000123983, ENSG00000071243, ENSG00000100767, ENSG00000175426, ENSG00000164334, ENSG00000124701, ENSG00000064042, ENSG00000011590, ENSG00000154957, ENSG00000181722, ENSG00000140464, ENSG00000140465, ENSG00000149328, ENSG00000122642, ENSG00000102383, ENSG00000136870, ENSG00000168411, ENSG00000198919, ENSG00000166147, ENSG00000104221, ENSG0000…	380	4241	12983	1.16813	0.999963	0.544238	20.3402
GOTERM_BP_FAT	GO:0015718~monocarboxylic acid transport	6	1.09689	0.0150817	ENSG00000008300, ENSG00000081923, ENSG00000127472, ENSG00000100156, ENSG00000125255, ENSG00000108846	397	50	13528	4.08907	1	0.699134	23.1455
GOTERM_MF_FAT	GO:0032555~purine ribonucleotide binding	70	12.7971	0.0151149	ENSG00000128908, ENSG00000123983, ENSG00000154310, ENSG00000128641, ENSG00000107779, ENSG00000132466, ENSG00000183495, ENSG00000094804, ENSG00000145725, ENSG00000125695, ENSG00000120539, ENSG00000088205, ENSG00000105639, ENSG00000196335, ENSG00000176170, ENSG00000141748, ENSG00000204574, ENSG00000112659, ENSG00000112655, ENSG00000211455, ENSG00000106608, ENSG00000134398, ENSG00000186871, ENSG0000…	380	1836	12983	1.30262	0.999965	0.519644	20.4288
GOTERM_MF_FAT	GO:0032553~ribonucleotide binding	70	12.7971	0.0151149	ENSG00000128908, ENSG00000123983, ENSG00000154310, ENSG00000128641, ENSG00000107779, ENSG00000132466, ENSG00000183495, ENSG00000094804, ENSG00000145725, ENSG00000125695, ENSG00000120539, ENSG00000088205, ENSG00000105639, ENSG00000196335, ENSG00000176170, ENSG00000141748, ENSG00000204574, ENSG00000112659, ENSG00000112655, ENSG00000211455, ENSG00000106608, ENSG00000134398, ENSG00000186871, ENSG0000…	380	1836	12983	1.30262	0.999965	0.519644	20.4288
SP_PIR_KEYWORDS	hydroxylation	7	1.27971	0.0151253	ENSG00000008300, ENSG00000063244, ENSG00000168542, ENSG00000187498, ENSG00000164692, ENSG00000184500, ENSG00000169031	545	71	19235	3.47965	0.998981	0.279667	19.4554
GOTERM_MF_FAT	GO:0003779~actin binding	18	3.29068	0.0152144	ENSG00000131018, ENSG00000152818, ENSG00000111229, ENSG00000128641, ENSG00000064042, ENSG00000167580, ENSG00000130479, ENSG00000211455, ENSG00000092054, ENSG00000145703, ENSG00000109063, ENSG00000171992, ENSG00000092439, ENSG00000011426, ENSG00000144821, ENSG00000169604, ENSG00000070182, ENSG00000148700	380	326	12983	1.88645	0.999967	0.497865	20.5493
SP_PIR_KEYWORDS	mitosis	12	2.19378	0.0152494	ENSG00000139350, ENSG00000129933, ENSG00000163539, ENSG00000137497, ENSG00000011426, ENSG00000064102, ENSG00000068903, ENSG00000178999, ENSG00000186871, ENSG00000104147, ENSG00000075131, ENSG00000094804	545	183	19235	2.31433	0.999037	0.270737	19.5994
INTERPRO	IPR014868:Cadherin prodomain like	3	0.548446	0.0158046	ENSG00000039068, ENSG00000134765, ENSG00000134755	481	7	16659	14.8432	0.999999	0.835388	22.0057
GOTERM_CC_FAT	GO:0005783~endoplasmic reticulum	40	7.31261	0.0159361	ENSG00000123983, ENSG00000143575, ENSG00000084674, ENSG00000175426, ENSG00000149084, ENSG00000143578, ENSG00000152270, ENSG00000167004, ENSG00000110811, ENSG00000140465, ENSG00000158104, ENSG00000122642, ENSG00000155016, ENSG00000167123, ENSG00000072849, ENSG00000129255, ENSG00000145495, ENSG00000108602, ENSG00000149257, ENSG00000113615, ENSG00000147649, ENSG00000110799, ENSG00000167895, ENSG0000…	366	960	12782	1.45515	0.99758	0.6336	19.9055
SP_PIR_KEYWORDS	host-virus interaction	16	2.92505	0.0160554	ENSG00000111321, ENSG00000100385, ENSG00000082258, ENSG00000062650, ENSG00000123124, ENSG00000132466, ENSG00000197122, ENSG00000003402, ENSG00000049759, ENSG00000140545, ENSG00000140464, ENSG00000164163, ENSG00000067182, ENSG00000172977, ENSG00000172534, ENSG00000100393	545	285	19235	1.98139	0.999335	0.272458	20.5285
GOTERM_BP_FAT	GO:0051150~regulation of smooth muscle cell differentiation	3	0.548446	0.0162818	ENSG00000112658, ENSG00000184481, ENSG00000148516	397	7	13528	14.6038	1	0.713815	24.7517
INTERPRO	IPR017442:Serine/threonine protein kinase-related	19	3.47349	0.016694	ENSG00000135090, ENSG00000154310, ENSG00000107779, ENSG00000211455, ENSG00000134398, ENSG00000172071, ENSG00000125695, ENSG00000137193, ENSG00000117676, ENSG00000132518, ENSG00000120539, ENSG00000143776, ENSG00000128881, ENSG00000086232, ENSG00000112079, ENSG00000178999, ENSG00000095015, ENSG00000008086, ENSG00000011566	481	359	16659	1.833	1	0.816348	23.098
SP_PIR_KEYWORDS	ubl conjugation	27	4.93601	0.0169148	ENSG00000167880, ENSG00000034063, ENSG00000141027, ENSG00000148516, ENSG00000087206, ENSG00000140464, ENSG00000145495, ENSG00000169031, ENSG00000172977, ENSG00000148700, ENSG00000204574, ENSG00000136826, ENSG00000164708, ENSG00000110799, ENSG00000112659, ENSG00000142168, ENSG00000123124, ENSG00000107201, ENSG00000055208, ENSG00000092054, ENSG00000151806, ENSG00000130723, ENSG00000134982, ENSG0000…	545	588	19235	1.62062	0.999552	0.274785	21.5082
GOTERM_CC_FAT	GO:0005581~collagen	5	0.914077	0.01704	ENSG00000139329, ENSG00000168542, ENSG00000187498, ENSG00000164692, ENSG00000169031	366	35	12782	4.98907	0.998412	0.60177	21.138
GOTERM_BP_FAT	GO:0000075~cell cycle checkpoint	8	1.46252	0.0172405	ENSG00000137337, ENSG00000087206, ENSG00000185515, ENSG00000140464, ENSG00000134982, ENSG00000184481, ENSG00000075131, ENSG00000094804	397	91	13528	2.99565	1	0.721887	26.0121
GOTERM_BP_FAT	GO:0000902~cell morphogenesis	19	3.47349	0.0174393	ENSG00000116127, ENSG00000008300, ENSG00000107736, ENSG00000163539, ENSG00000100373, ENSG00000197451, ENSG00000116147, ENSG00000142168, ENSG00000112655, ENSG00000130479, ENSG00000184144, ENSG00000116957, ENSG00000131196, ENSG00000134982, ENSG00000106689, ENSG00000169398, ENSG00000169604, ENSG00000078674, ENSG00000163508	397	356	13528	1.81864	1	0.713914	26.271
SP_PIR_KEYWORDS	cell adhesion	21	3.83912	0.0175349	ENSG00000107736, ENSG00000108797, ENSG00000086570, ENSG00000110799, ENSG00000116147, ENSG00000127083, ENSG00000134765, ENSG00000058085, ENSG00000112655, ENSG00000134755, ENSG00000184144, ENSG00000129910, ENSG00000039068, ENSG00000140545, ENSG00000139182, ENSG00000164946, ENSG00000082781, ENSG00000167123, ENSG00000169031, ENSG00000132589, ENSG00000156453	545	422	19235	1.75632	0.999663	0.273738	22.2082
GOTERM_BP_FAT	GO:0051726~regulation of cell cycle	18	3.29068	0.0178174	ENSG00000082258, ENSG00000185515, ENSG00000112659, ENSG00000068903, ENSG00000184481, ENSG00000094804, ENSG00000137337, ENSG00000087206, ENSG00000137193, ENSG00000140464, ENSG00000140465, ENSG00000134982, ENSG00000011426, ENSG00000064102, ENSG00000101412, ENSG00000172534, ENSG00000075131, ENSG00000176170	397	331	13528	1.85305	1	0.709916	26.7609
GOTERM_CC_FAT	GO:0000139~Golgi membrane	12	2.19378	0.0178723	ENSG00000103426, ENSG00000113615, ENSG00000157916, ENSG00000139182, ENSG00000116260, ENSG00000158104, ENSG00000139044, ENSG00000176986, ENSG00000138768, ENSG00000164144, ENSG00000100934, ENSG00000173230	366	186	12782	2.25313	0.998844	0.57059	22.0557
UP_SEQ_FEATURE	domain:Cadherin 5	8	1.46252	0.0187283	ENSG00000129910, ENSG00000008300, ENSG00000039068, ENSG00000107736, ENSG00000086570, ENSG00000134765, ENSG00000134755, ENSG00000156453	545	95	19113	2.95324	1	0.966476	27.4554
GOTERM_BP_FAT	GO:0070647~protein modification by small protein conjugation or removal	11	2.01097	0.0193421	ENSG00000198919, ENSG00000163961, ENSG00000087206, ENSG00000049759, ENSG00000148356, ENSG00000185515, ENSG00000147912, ENSG00000123124, ENSG00000086758, ENSG00000130939, ENSG00000095015	397	160	13528	2.3427	1	0.728153	28.7057
GOTERM_CC_FAT	GO:0030127~COPII vesicle coat	3	0.548446	0.0203175	ENSG00000113615, ENSG00000176986, ENSG00000100934	366	8	12782	13.0963	0.999546	0.574837	24.6946
GOTERM_CC_FAT	GO:0012507~ER to Golgi transport vesicle membrane	3	0.548446	0.0203175	ENSG00000113615, ENSG00000176986, ENSG00000100934	366	8	12782	13.0963	0.999546	0.574837	24.6946
GOTERM_BP_FAT	GO:0010033~response to organic substance	32	5.85009	0.0206646	ENSG00000084674, ENSG00000175426, ENSG00000115884, ENSG00000121853, ENSG00000197122, ENSG00000143578, ENSG00000184481, ENSG00000107159, ENSG00000139193, ENSG00000127472, ENSG00000140545, ENSG00000152270, ENSG00000059769, ENSG00000140464, ENSG00000140465, ENSG00000072849, ENSG00000174697, ENSG00000169031, ENSG00000149257, ENSG00000064313, ENSG00000168542, ENSG00000112658, ENSG00000122557, ENSG0000…	397	721	13528	1.51237	1	0.74084	30.3531
UP_SEQ_FEATURE	short sequence motif:LXXLL motif 2	4	0.731261	0.0208278	ENSG00000180182, ENSG00000125686, ENSG00000123066, ENSG00000008838	545	21	19113	6.67995	1	0.967824	30.046
UP_SEQ_FEATURE	short sequence motif:LXXLL motif 1	4	0.731261	0.0208278	ENSG00000180182, ENSG00000125686, ENSG00000123066, ENSG00000008838	545	21	19113	6.67995	1	0.967824	30.046
SMART	SM00112:CA	9	1.64534	0.0212441	ENSG00000129910, ENSG00000008300, ENSG00000039068, ENSG00000107736, ENSG00000139182, ENSG00000086570, ENSG00000134765, ENSG00000134755, ENSG00000156453	289	108	9079	2.61794	0.99053	0.99053	23.8705
GOTERM_BP_FAT	GO:0043062~extracellular structure organization	11	2.01097	0.0217025	ENSG00000139329, ENSG00000149257, ENSG00000039068, ENSG00000168542, ENSG00000116147, ENSG00000152818, ENSG00000169398, ENSG00000149084, ENSG00000164692, ENSG00000077150, ENSG00000122707	397	163	13528	2.29958	1	0.747703	31.6207
COG_ONTOLOGY	Cell division and chromosome partitioning	9	1.64534	0.0221694	ENSG00000167880, ENSG00000109063, ENSG00000058085, ENSG00000131018, ENSG00000106012, ENSG00000152818, ENSG00000119397, ENSG00000115266, ENSG00000173230	66	106	1950	2.50858	0.346856	0.191827	15.466
GOTERM_CC_FAT	GO:0044459~plasma membrane part	79	14.4424	0.0222019	ENSG00000008300, ENSG00000167880, ENSG00000100385, ENSG00000105404, ENSG00000058085, ENSG00000134765, ENSG00000011600, ENSG00000116885, ENSG00000107779, ENSG00000183020, ENSG00000139193, ENSG00000059769, ENSG00000171992, ENSG00000063601, ENSG00000135404, ENSG00000065989, ENSG00000169604, ENSG00000070182, ENSG00000188822, ENSG00000204574, ENSG00000164889, ENSG00000110799, ENSG00000111077, ENSG0000…	366	2203	12782	1.25236	0.999779	0.569132	26.6715
GOTERM_BP_FAT	GO:0051318~G1 phase	4	0.731261	0.0223852	ENSG00000165702, ENSG00000101412, ENSG00000184481, ENSG00000094804	397	21	13528	6.49058	1	0.748514	32.4427
PIR_SUPERFAMILY	PIRSF000045:cytochrome P450 CYP2D6	4	0.731261	0.0226464	ENSG00000140465, ENSG00000155016, ENSG00000186104, ENSG00000138061	183	25	7396	6.46645	0.991276	0.906599	25.0785
GOTERM_BP_FAT	GO:0007242~intracellular signaling cascade	50	9.14077	0.0227689	ENSG00000116127, ENSG00000180182, ENSG00000154310, ENSG00000109684, ENSG00000011600, ENSG00000121853, ENSG00000008838, ENSG00000170959, ENSG00000184481, ENSG00000139193, ENSG00000059769, ENSG00000140464, ENSG00000170820, ENSG00000174697, ENSG00000105639, ENSG00000141748, ENSG00000176170, ENSG00000188822, ENSG00000185515, ENSG00000111077, ENSG00000158987, ENSG00000211455, ENSG00000137337, ENSG0000…	397	1256	13528	1.35651	1	0.744695	32.9006
GOTERM_BP_FAT	GO:0050878~regulation of body fluid levels	10	1.82815	0.0228476	ENSG00000164494, ENSG00000168542, ENSG00000138722, ENSG00000110799, ENSG00000198682, ENSG00000122861, ENSG00000167580, ENSG00000184500, ENSG00000117601, ENSG00000110756	397	141	13528	2.41671	1	0.736325	32.9941
GOTERM_BP_FAT	GO:0016567~protein ubiquitination	9	1.64534	0.0235932	ENSG00000198919, ENSG00000163961, ENSG00000049759, ENSG00000148356, ENSG00000147912, ENSG00000123124, ENSG00000086758, ENSG00000130939, ENSG00000095015	397	119	13528	2.57714	1	0.73837	33.8743
GOTERM_BP_FAT	GO:0043123~positive regulation of I-kappaB kinase/NF-kappaB cascade	8	1.46252	0.0236203	ENSG00000116729, ENSG00000129353, ENSG00000003402, ENSG00000111321, ENSG00000143369, ENSG00000162924, ENSG00000067182, ENSG00000055208	397	97	13528	2.81036	1	0.72963	33.9061
GOTERM_BP_FAT	GO:0044087~regulation of cellular component biogenesis	10	1.82815	0.0237895	ENSG00000112658, ENSG00000171992, ENSG00000134982, ENSG00000111229, ENSG00000169398, ENSG00000121853, ENSG00000112159, ENSG00000095015, ENSG00000172534, ENSG00000070182	397	142	13528	2.39969	1	0.723213	34.1042
SP_PIR_KEYWORDS	basement membrane	5	0.914077	0.0238182	ENSG00000164946, ENSG00000058085, ENSG00000187498, ENSG00000113140, ENSG00000169031	545	39	19235	4.52482	0.999981	0.342349	28.9804
GOTERM_MF_FAT	GO:0019787~small conjugating protein ligase activity	11	2.01097	0.0238323	ENSG00000198919, ENSG00000163961, ENSG00000049759, ENSG00000148356, ENSG00000147912, ENSG00000159459, ENSG00000123124, ENSG00000086758, ENSG00000130939, ENSG00000151116, ENSG00000095015	380	166	12983	2.264	1	0.637993	30.3658
GOTERM_CC_FAT	GO:0005604~basement membrane	7	1.27971	0.0238795	ENSG00000166147, ENSG00000100767, ENSG00000164946, ENSG00000058085, ENSG00000187498, ENSG00000113140, ENSG00000169031	366	78	12782	3.13416	0.999884	0.561306	28.3908
GOTERM_CC_FAT	GO:0030054~cell junction	24	4.38757	0.0240852	ENSG00000147649, ENSG00000167880, ENSG00000149403, ENSG00000105404, ENSG00000111077, ENSG00000051128, ENSG00000134765, ENSG00000152818, ENSG00000115884, ENSG00000134755, ENSG00000139974, ENSG00000147955, ENSG00000073150, ENSG00000137337, ENSG00000039068, ENSG00000092054, ENSG00000186472, ENSG00000143776, ENSG00000171992, ENSG00000134982, ENSG00000169398, ENSG00000198785, ENSG00000148700, ENSG0000…	366	518	12782	1.61808	0.999893	0.53321	28.599
GOTERM_BP_FAT	GO:0006940~regulation of smooth muscle contraction	5	0.914077	0.0243697	ENSG00000112658, ENSG00000142168, ENSG00000121853, ENSG00000164116, ENSG00000176170	397	38	13528	4.48363	1	0.723108	34.7795
SP_PIR_KEYWORDS	acetylation	92	16.819	0.0243828	ENSG00000128908, ENSG00000071243, ENSG00000109685, ENSG00000156304, ENSG00000062650, ENSG00000086758, ENSG00000068903, ENSG00000183020, ENSG00000183495, ENSG00000184481, ENSG00000182307, ENSG00000213390, ENSG00000105738, ENSG00000063601, ENSG00000136451, ENSG00000088205, ENSG00000108602, ENSG00000181827, ENSG00000125818, ENSG00000107833, ENSG00000185515, ENSG00000111229, ENSG00000163902, ENSG0000…	545	2635	19235	1.23226	0.999986	0.338499	29.5612
GOTERM_BP_FAT	GO:0006351~transcription, DNA-dependent	16	2.92505	0.0250036	ENSG00000122034, ENSG00000180182, ENSG00000064313, ENSG00000107833, ENSG00000104221, ENSG00000082258, ENSG00000108064, ENSG00000164975, ENSG00000141027, ENSG00000184481, ENSG00000008838, ENSG00000131196, ENSG00000125686, ENSG00000171453, ENSG00000196233, ENSG00000172534	397	292	13528	1.86715	1	0.723784	35.5096
GOTERM_BP_FAT	GO:0042060~wound healing	12	2.19378	0.0250524	ENSG00000168542, ENSG00000138722, ENSG00000112658, ENSG00000110799, ENSG00000198682, ENSG00000122861, ENSG00000115884, ENSG00000154305, ENSG00000184500, ENSG00000117601, ENSG00000110756, ENSG00000095015	397	191	13528	2.14087	1	0.716101	35.5655
INTERPRO	IPR000742:EGF-like, type 3	12	2.19378	0.0252052	ENSG00000166147, ENSG00000108797, ENSG00000008300, ENSG00000136011, ENSG00000140545, ENSG00000086570, ENSG00000138722, ENSG00000122861, ENSG00000163520, ENSG00000184500, ENSG00000132692, ENSG00000103174	481	194	16659	2.14232	1	0.901022	32.8514
UP_SEQ_FEATURE	domain:RHD	3	0.548446	0.0254951	ENSG00000131196, ENSG00000101096, ENSG00000077150	545	9	19113	11.6899	1	0.979042	35.4963
GOTERM_CC_FAT	GO:0016600~flotillin complex	3	0.548446	0.0256349	ENSG00000137337, ENSG00000204574, ENSG00000132589	366	9	12782	11.6412	0.999941	0.527214	30.1498
GOTERM_MF_FAT	GO:0017076~purine nucleotide binding	71	12.9799	0.0259132	ENSG00000128908, ENSG00000123983, ENSG00000154310, ENSG00000128641, ENSG00000107779, ENSG00000132466, ENSG00000183495, ENSG00000094804, ENSG00000145725, ENSG00000125695, ENSG00000120539, ENSG00000088205, ENSG00000105639, ENSG00000196335, ENSG00000176170, ENSG00000141748, ENSG00000204574, ENSG00000112659, ENSG00000112655, ENSG00000211455, ENSG00000106608, ENSG00000134398, ENSG00000186871, ENSG0000…	380	1918	12983	1.26474	1	0.646873	32.56
SP_PIR_KEYWORDS	unfolded protein response	4	0.731261	0.0261669	ENSG00000172071, ENSG00000122557, ENSG00000072849, ENSG00000143578	545	23	19235	6.13801	0.999994	0.34821	31.368
UP_SEQ_FEATURE	domain:Cadherin 4	8	1.46252	0.026482	ENSG00000129910, ENSG00000008300, ENSG00000039068, ENSG00000107736, ENSG00000086570, ENSG00000134765, ENSG00000134755, ENSG00000156453	545	102	19113	2.75057	1	0.975471	36.5964
UP_SEQ_FEATURE	domain:Cadherin 3	8	1.46252	0.026482	ENSG00000129910, ENSG00000008300, ENSG00000039068, ENSG00000107736, ENSG00000086570, ENSG00000134765, ENSG00000134755, ENSG00000156453	545	102	19113	2.75057	1	0.975471	36.5964
SMART	SM00181:EGF	13	2.3766	0.0265475	ENSG00000108797, ENSG00000008300, ENSG00000166147, ENSG00000086570, ENSG00000122861, ENSG00000136011, ENSG00000138722, ENSG00000140545, ENSG00000082781, ENSG00000163520, ENSG00000184500, ENSG00000132692, ENSG00000103174	289	201	9079	2.03183	0.997087	0.94603	28.9469
GOTERM_MF_FAT	GO:0031593~polyubiquitin binding	3	0.548446	0.0267126	ENSG00000198919, ENSG00000087206, ENSG00000185515	380	9	12983	11.3886	1	0.637177	33.3857
GOTERM_BP_FAT	GO:0006261~DNA-dependent DNA replication	6	1.09689	0.0270244	ENSG00000177302, ENSG00000009413, ENSG00000108064, ENSG00000163918, ENSG00000048392, ENSG00000075131	397	58	13528	3.52506	1	0.735184	37.7864
GOTERM_BP_FAT	GO:0009967~positive regulation of signal transduction	16	2.92505	0.0270612	ENSG00000129353, ENSG00000116729, ENSG00000135090, ENSG00000111321, ENSG00000143369, ENSG00000107779, ENSG00000121853, ENSG00000197122, ENSG00000055208, ENSG00000139193, ENSG00000113525, ENSG00000003402, ENSG00000162924, ENSG00000174697, ENSG00000067182, ENSG00000143816	397	295	13528	1.84817	1	0.727737	37.8272
GOTERM_BP_FAT	GO:0032774~RNA biosynthetic process	16	2.92505	0.0273215	ENSG00000122034, ENSG00000180182, ENSG00000064313, ENSG00000107833, ENSG00000104221, ENSG00000082258, ENSG00000108064, ENSG00000164975, ENSG00000141027, ENSG00000184481, ENSG00000008838, ENSG00000131196, ENSG00000125686, ENSG00000171453, ENSG00000196233, ENSG00000172534	397	296	13528	1.84192	1	0.723381	38.1146
GOTERM_BP_FAT	GO:0034097~response to cytokine stimulus	7	1.27971	0.0280847	ENSG00000168542, ENSG00000127472, ENSG00000112658, ENSG00000140464, ENSG00000175426, ENSG00000197122, ENSG00000167136	397	79	13528	3.01935	1	0.725667	38.9504
INTERPRO	IPR008271:Serine/threonine protein kinase, active site	18	3.29068	0.0282987	ENSG00000135090, ENSG00000154310, ENSG00000107779, ENSG00000211455, ENSG00000134398, ENSG00000172071, ENSG00000137193, ENSG00000117676, ENSG00000120539, ENSG00000143776, ENSG00000128881, ENSG00000086232, ENSG00000112079, ENSG00000178999, ENSG00000095015, ENSG00000008086, ENSG00000196335, ENSG00000011566	481	354	16659	1.76106	1	0.905994	36.1
GOTERM_MF_FAT	GO:0051087~chaperone binding	4	0.731261	0.0283507	ENSG00000116957, ENSG00000110799, ENSG00000142168, ENSG00000175426	380	23	12983	5.94188	1	0.63949	35.0483
GOTERM_MF_FAT	GO:0004842~ubiquitin-protein ligase activity	10	1.82815	0.028447	ENSG00000198919, ENSG00000163961, ENSG00000049759, ENSG00000148356, ENSG00000147912, ENSG00000159459, ENSG00000123124, ENSG00000086758, ENSG00000130939, ENSG00000095015	380	147	12983	2.3242	1	0.621887	35.1448
GOTERM_MF_FAT	GO:0046914~transition metal ion binding	98	17.9159	0.0285591	ENSG00000161642, ENSG00000071243, ENSG00000100767, ENSG00000124701, ENSG00000164334, ENSG00000064042, ENSG00000011590, ENSG00000154957, ENSG00000181722, ENSG00000140464, ENSG00000140465, ENSG00000102383, ENSG00000136870, ENSG00000168411, ENSG00000198919, ENSG00000104221, ENSG00000165702, ENSG00000112659, ENSG00000111077, ENSG00000214655, ENSG00000152818, ENSG00000134812, ENSG00000138061, ENSG0000…	380	2785	12983	1.20224	1	0.605428	35.257
GOTERM_CC_FAT	GO:0031410~cytoplasmic vesicle	28	5.11883	0.0285711	ENSG00000104154, ENSG00000105404, ENSG00000122862, ENSG00000084674, ENSG00000175426, ENSG00000130733, ENSG00000113140, ENSG00000183020, ENSG00000138722, ENSG00000110497, ENSG00000167004, ENSG00000184500, ENSG00000113615, ENSG00000110799, ENSG00000188467, ENSG00000086159, ENSG00000142168, ENSG00000167580, ENSG00000163902, ENSG00000176986, ENSG00000103426, ENSG00000013016, ENSG00000186472, ENSG0000…	366	642	12782	1.52314	0.999981	0.53996	33.0026
GOTERM_MF_FAT	GO:0000166~nucleotide binding	81	14.808	0.0293385	ENSG00000128908, ENSG00000123983, ENSG00000154310, ENSG00000156304, ENSG00000128641, ENSG00000107779, ENSG00000132466, ENSG00000068903, ENSG00000183495, ENSG00000094804, ENSG00000145725, ENSG00000125695, ENSG00000120539, ENSG00000088205, ENSG00000105639, ENSG00000196335, ENSG00000176170, ENSG00000141748, ENSG00000204574, ENSG00000112659, ENSG00000112655, ENSG00000211455, ENSG00000106608, ENSG0000…	380	2245	12983	1.23271	1	0.59839	36.032
GOTERM_BP_FAT	GO:0007596~blood coagulation	8	1.46252	0.03005	ENSG00000168542, ENSG00000138722, ENSG00000110799, ENSG00000198682, ENSG00000122861, ENSG00000184500, ENSG00000117601, ENSG00000110756	397	102	13528	2.67259	1	0.742428	41.054
GOTERM_BP_FAT	GO:0050817~coagulation	8	1.46252	0.03005	ENSG00000168542, ENSG00000138722, ENSG00000110799, ENSG00000198682, ENSG00000122861, ENSG00000184500, ENSG00000117601, ENSG00000110756	397	102	13528	2.67259	1	0.742428	41.054
INTERPRO	IPR006209:EGF	9	1.64534	0.0306574	ENSG00000166147, ENSG00000108797, ENSG00000008300, ENSG00000136011, ENSG00000140545, ENSG00000086570, ENSG00000138722, ENSG00000184500, ENSG00000132692	481	127	16659	2.45438	1	0.904713	38.4775
GOTERM_BP_FAT	GO:0043543~protein amino acid acylation	6	1.09689	0.0307379	ENSG00000156983, ENSG00000071243, ENSG00000102383, ENSG00000183495, ENSG00000172977, ENSG00000100393	397	60	13528	3.40756	1	0.743255	41.7741
SP_PIR_KEYWORDS	hyaluronic acid	3	0.548446	0.0309106	ENSG00000136011, ENSG00000187664, ENSG00000132692	545	10	19235	10.5881	0.999999	0.386995	35.9644
UP_SEQ_FEATURE	compositionally biased region:Poly-Ser	22	4.02194	0.0314951	ENSG00000188158, ENSG00000071243, ENSG00000086570, ENSG00000109684, ENSG00000082258, ENSG00000141027, ENSG00000149499, ENSG00000176208, ENSG00000164309, ENSG00000138722, ENSG00000135999, ENSG00000063601, ENSG00000174963, ENSG00000136383, ENSG00000130449, ENSG00000166398, ENSG00000174738, ENSG00000095015, ENSG00000100393, ENSG00000188559, ENSG00000173230, ENSG00000181827	545	475	19113	1.62428	1	0.983516	41.9172
INTERPRO	IPR001345:Phosphoglycerate/bisphosphoglycerate mutase	3	0.548446	0.0319873	ENSG00000172331, ENSG00000164708, ENSG00000078237	481	10	16659	10.3902	1	0.896243	39.7812
SP_PIR_KEYWORDS	endoplasmic reticulum	30	5.48446	0.032434	ENSG00000123983, ENSG00000143575, ENSG00000149084, ENSG00000143578, ENSG00000167004, ENSG00000140465, ENSG00000110811, ENSG00000122642, ENSG00000155016, ENSG00000167123, ENSG00000072849, ENSG00000145495, ENSG00000149257, ENSG00000113615, ENSG00000147649, ENSG00000167895, ENSG00000100373, ENSG00000075790, ENSG00000163902, ENSG00000154305, ENSG00000147955, ENSG00000134398, ENSG00000176986, ENSG0000…	545	713	19235	1.485	1	0.391508	37.3786
GOTERM_BP_FAT	GO:0009636~response to toxin	6	1.09689	0.0327088	ENSG00000039068, ENSG00000112658, ENSG00000104154, ENSG00000062650, ENSG00000140465, ENSG00000115884	397	61	13528	3.3517	1	0.75813	43.7915
GOTERM_BP_FAT	GO:0015721~bile acid and bile salt transport	3	0.548446	0.0329249	ENSG00000081923, ENSG00000125255, ENSG00000108846	397	10	13528	10.2227	1	0.753617	44.0085
GOTERM_BP_FAT	GO:0006302~double-strand break repair	6	1.09689	0.0347569	ENSG00000163961, ENSG00000087206, ENSG00000185515, ENSG00000142168, ENSG00000152422, ENSG00000172977	397	62	13528	3.29764	1	0.765839	45.8179
GOTERM_BP_FAT	GO:0007346~regulation of mitotic cell cycle	10	1.82815	0.0347733	ENSG00000112659, ENSG00000140464, ENSG00000140465, ENSG00000134982, ENSG00000011426, ENSG00000064102, ENSG00000068903, ENSG00000184481, ENSG00000094804, ENSG00000176170	397	152	13528	2.24181	1	0.759501	45.8338
GOTERM_BP_FAT	GO:0010038~response to metal ion	9	1.64534	0.0358027	ENSG00000049759, ENSG00000164708, ENSG00000104154, ENSG00000140465, ENSG00000142168, ENSG00000084674, ENSG00000175426, ENSG00000115884, ENSG00000100393	397	129	13528	2.37737	1	0.763266	46.8259
INTERPRO	IPR019787:Zinc finger, PHD-finger	7	1.27971	0.0359568	ENSG00000156983, ENSG00000146414, ENSG00000071243, ENSG00000034063, ENSG00000109685, ENSG00000197724, ENSG00000106443	481	85	16659	2.85222	1	0.906499	43.5204
GOTERM_BP_FAT	GO:0044265~cellular macromolecule catabolic process	31	5.66728	0.0360519	ENSG00000034063, ENSG00000159459, ENSG00000084674, ENSG00000086758, ENSG00000154007, ENSG00000146414, ENSG00000072849, ENSG00000164163, ENSG00000183475, ENSG00000145495, ENSG00000125818, ENSG00000198919, ENSG00000163961, ENSG00000148356, ENSG00000185515, ENSG00000136536, ENSG00000147912, ENSG00000112659, ENSG00000145390, ENSG00000142168, ENSG00000123124, ENSG00000089723, ENSG00000134398, ENSG0000…	397	725	13528	1.45702	1	0.759408	47.0635
SP_PIR_KEYWORDS	trimer	4	0.731261	0.0361069	ENSG00000168542, ENSG00000187498, ENSG00000164692, ENSG00000169031	545	26	19235	5.42978	1	0.415034	40.6699
GOTERM_CC_FAT	GO:0044463~cell projection part	13	2.3766	0.0365469	ENSG00000116127, ENSG00000107736, ENSG00000108797, ENSG00000139350, ENSG00000149403, ENSG00000175426, ENSG00000142168, ENSG00000197971, ENSG00000092200, ENSG00000171992, ENSG00000134982, ENSG00000065989, ENSG00000169604	366	234	12782	1.94019	0.999999	0.605757	40.2157
GOTERM_CC_FAT	GO:0048471~perinuclear region of cytoplasm	15	2.74223	0.0370422	ENSG00000113615, ENSG00000147649, ENSG00000175426, ENSG00000058085, ENSG00000165861, ENSG00000130479, ENSG00000138768, ENSG00000176986, ENSG00000039068, ENSG00000127472, ENSG00000132359, ENSG00000164309, ENSG00000065989, ENSG00000172977, ENSG00000100934	366	288	12782	1.81893	0.999999	0.587147	40.639
GOTERM_CC_FAT	GO:0043005~neuron projection	17	3.10786	0.0370695	ENSG00000188822, ENSG00000108797, ENSG00000149403, ENSG00000142168, ENSG00000175426, ENSG00000152818, ENSG00000121853, ENSG00000130479, ENSG00000197971, ENSG00000147955, ENSG00000184144, ENSG00000111371, ENSG00000137497, ENSG00000171992, ENSG00000134982, ENSG00000132376, ENSG00000198785	366	342	12782	1.73596	0.999999	0.565366	40.6622
UP_SEQ_FEATURE	domain:Rap-GAP	3	0.548446	0.0375179	ENSG00000132359, ENSG00000105738, ENSG00000188559	545	11	19113	9.56447	1	0.989731	47.7538
UP_SEQ_FEATURE	active site:Tele-phosphohistidine intermediate	3	0.548446	0.0375179	ENSG00000172331, ENSG00000164708, ENSG00000078237	545	11	19113	9.56447	1	0.989731	47.7538
GOTERM_BP_FAT	GO:0043122~regulation of I-kappaB kinase/NF-kappaB cascade	8	1.46252	0.0375655	ENSG00000116729, ENSG00000129353, ENSG00000003402, ENSG00000111321, ENSG00000143369, ENSG00000162924, ENSG00000067182, ENSG00000055208	397	107	13528	2.54771	1	0.767553	48.4851
GOTERM_CC_FAT	GO:0030134~ER to Golgi transport vesicle	3	0.548446	0.0377214	ENSG00000113615, ENSG00000176986, ENSG00000100934	366	11	12782	9.52459	0.999999	0.55115	41.2148
SP_PIR_KEYWORDS	cell division	14	2.55941	0.0380455	ENSG00000139350, ENSG00000082258, ENSG00000163539, ENSG00000119397, ENSG00000068903, ENSG00000186871, ENSG00000119231, ENSG00000094804, ENSG00000129933, ENSG00000011426, ENSG00000064102, ENSG00000178999, ENSG00000075131, ENSG00000104147	545	264	19235	1.87163	1	0.421827	42.3416
GOTERM_CC_FAT	GO:0009898~internal side of plasma membrane	16	2.92505	0.0380467	ENSG00000111077, ENSG00000131018, ENSG00000197415, ENSG00000152818, ENSG00000189221, ENSG00000131381, ENSG00000183020, ENSG00000197971, ENSG00000013016, ENSG00000059769, ENSG00000063601, ENSG00000169398, ENSG00000136243, ENSG00000115266, ENSG00000070182, ENSG00000148700	366	316	12782	1.76828	1	0.534935	41.4888
INTERPRO	IPR015650:Heavy chain of Myosin	3	0.548446	0.0383622	ENSG00000092054, ENSG00000109063, ENSG00000144821	481	11	16659	9.44566	1	0.905833	45.6793
INTERPRO	IPR000331:Rap/ran-GAP	3	0.548446	0.0383622	ENSG00000132359, ENSG00000105738, ENSG00000188559	481	11	16659	9.44566	1	0.905833	45.6793
GOTERM_BP_FAT	GO:0007156~homophilic cell adhesion	9	1.64534	0.0386757	ENSG00000129910, ENSG00000008300, ENSG00000039068, ENSG00000107736, ENSG00000139182, ENSG00000086570, ENSG00000134765, ENSG00000134755, ENSG00000156453	397	131	13528	2.34107	1	0.771611	49.5049
GOTERM_CC_FAT	GO:0030135~coated vesicle	10	1.82815	0.0387779	ENSG00000113615, ENSG00000105404, ENSG00000186472, ENSG00000110799, ENSG00000084674, ENSG00000011405, ENSG00000183020, ENSG00000132692, ENSG00000176986, ENSG00000100934	366	159	12782	2.19645	1	0.523629	42.1004
GOTERM_BP_FAT	GO:0007599~hemostasis	8	1.46252	0.0392041	ENSG00000168542, ENSG00000138722, ENSG00000110799, ENSG00000198682, ENSG00000122861, ENSG00000184500, ENSG00000117601, ENSG00000110756	397	108	13528	2.52412	1	0.770413	49.9835
GOTERM_MF_FAT	GO:0048407~platelet-derived growth factor binding	3	0.548446	0.0392743	ENSG00000168542, ENSG00000187498, ENSG00000164692	380	11	12983	9.31794	1	0.690908	45.1826
UP_SEQ_FEATURE	short sequence motif:Cell attachment site	7	1.27971	0.0395519	ENSG00000138623, ENSG00000140545, ENSG00000138722, ENSG00000110799, ENSG00000164946, ENSG00000169031, ENSG00000184144	545	88	19113	2.78964	1	0.989218	49.597
UP_SEQ_FEATURE	domain:EGF-like 2	7	1.27971	0.0395519	ENSG00000166147, ENSG00000108797, ENSG00000136011, ENSG00000086570, ENSG00000148219, ENSG00000116147, ENSG00000163520	545	88	19113	2.78964	1	0.989218	49.597
GOTERM_CC_FAT	GO:0012505~endomembrane system	32	5.85009	0.0395534	ENSG00000186007, ENSG00000143575, ENSG00000084674, ENSG00000131018, ENSG00000183020, ENSG00000157916, ENSG00000140464, ENSG00000116260, ENSG00000158104, ENSG00000155016, ENSG00000136243, ENSG00000072849, ENSG00000129255, ENSG00000164144, ENSG00000173230, ENSG00000113615, ENSG00000147649, ENSG00000163902, ENSG00000176915, ENSG00000154305, ENSG00000147955, ENSG00000139044, ENSG00000176986, ENSG0000…	366	782	12782	1.42909	1	0.513568	42.7425
GOTERM_BP_FAT	GO:0001654~eye development	9	1.64534	0.0401684	ENSG00000116127, ENSG00000092200, ENSG00000188158, ENSG00000125686, ENSG00000136826, ENSG00000140465, ENSG00000134982, ENSG00000095015, ENSG00000148516	397	132	13528	2.32333	1	0.773012	50.8462
GOTERM_BP_FAT	GO:0032446~protein modification by small protein conjugation	9	1.64534	0.0401684	ENSG00000198919, ENSG00000163961, ENSG00000049759, ENSG00000148356, ENSG00000147912, ENSG00000123124, ENSG00000086758, ENSG00000130939, ENSG00000095015	397	132	13528	2.32333	1	0.773012	50.8462
SP_PIR_KEYWORDS	chromatin regulator	12	2.19378	0.0403366	ENSG00000156983, ENSG00000163961, ENSG00000087206, ENSG00000071243, ENSG00000165702, ENSG00000185515, ENSG00000109685, ENSG00000135999, ENSG00000141027, ENSG00000183495, ENSG00000172977, ENSG00000132600	545	213	19235	1.98837	1	0.431038	44.2608
GOTERM_CC_FAT	GO:0044432~endoplasmic reticulum part	17	3.10786	0.0409669	ENSG00000149257, ENSG00000113615, ENSG00000084674, ENSG00000163902, ENSG00000154305, ENSG00000147955, ENSG00000176986, ENSG00000138061, ENSG00000172071, ENSG00000139182, ENSG00000167004, ENSG00000158104, ENSG00000167123, ENSG00000155016, ENSG00000186104, ENSG00000072849, ENSG00000129255	366	347	12782	1.71095	1	0.509831	43.8959
INTERPRO	IPR017441:Protein kinase, ATP binding site	21	3.83912	0.0410584	ENSG00000135090, ENSG00000154310, ENSG00000107779, ENSG00000197122, ENSG00000211455, ENSG00000134398, ENSG00000172071, ENSG00000137193, ENSG00000117676, ENSG00000120539, ENSG00000143776, ENSG00000169398, ENSG00000086232, ENSG00000128881, ENSG00000112079, ENSG00000178999, ENSG00000105639, ENSG00000095015, ENSG00000011566, ENSG00000008086, ENSG00000196335	481	455	16659	1.5985	1	0.906893	48.0073
GOTERM_BP_FAT	GO:0048666~neuron development	17	3.10786	0.0411329	ENSG00000116127, ENSG00000008300, ENSG00000107736, ENSG00000112658, ENSG00000116147, ENSG00000151466, ENSG00000142168, ENSG00000130479, ENSG00000184144, ENSG00000116957, ENSG00000092200, ENSG00000039068, ENSG00000134982, ENSG00000106689, ENSG00000169398, ENSG00000198785, ENSG00000174697	397	339	13528	1.7088	1	0.775505	51.6948
GOTERM_CC_FAT	GO:0005694~chromosome	21	3.83912	0.0411406	ENSG00000116062, ENSG00000163961, ENSG00000136826, ENSG00000163539, ENSG00000062650, ENSG00000186871, ENSG00000011590, ENSG00000146414, ENSG00000177302, ENSG00000129933, ENSG00000120498, ENSG00000163918, ENSG00000134982, ENSG00000214022, ENSG00000152422, ENSG00000140451, ENSG00000178999, ENSG00000172977, ENSG00000148700, ENSG00000104147, ENSG00000075131	366	460	12782	1.59433	1	0.495889	44.0361
GOTERM_CC_FAT	GO:0031983~vesicle lumen	5	0.914077	0.0416753	ENSG00000138722, ENSG00000122862, ENSG00000084674, ENSG00000113140, ENSG00000184500	366	46	12782	3.79603	1	0.485795	44.4658
GOTERM_CC_FAT	GO:0000151~ubiquitin ligase complex	7	1.27971	0.0437548	ENSG00000163961, ENSG00000185515, ENSG00000112659, ENSG00000147912, ENSG00000159459, ENSG00000123124, ENSG00000130939	366	90	12782	2.71627	1	0.488861	46.1078
GOTERM_CC_FAT	GO:0016023~cytoplasmic membrane-bounded vesicle	24	4.38757	0.0439666	ENSG00000113615, ENSG00000104154, ENSG00000188467, ENSG00000105404, ENSG00000110799, ENSG00000122862, ENSG00000175426, ENSG00000084674, ENSG00000163902, ENSG00000130733, ENSG00000183020, ENSG00000113140, ENSG00000176986, ENSG00000103426, ENSG00000013016, ENSG00000138722, ENSG00000186472, ENSG00000167004, ENSG00000011405, ENSG00000100266, ENSG00000184500, ENSG00000132692, ENSG00000101082, ENSG0000…	366	550	12782	1.52393	1	0.477169	46.2726
UP_SEQ_FEATURE	repeat:Spectrin 10	3	0.548446	0.0441887	ENSG00000131018, ENSG00000152818, ENSG00000070182	545	12	19113	8.76743	1	0.991559	53.5726
UP_SEQ_FEATURE	repeat:Spectrin 14	3	0.548446	0.0441887	ENSG00000131018, ENSG00000152818, ENSG00000070182	545	12	19113	8.76743	1	0.991559	53.5726
UP_SEQ_FEATURE	repeat:Spectrin 16	3	0.548446	0.0441887	ENSG00000131018, ENSG00000152818, ENSG00000070182	545	12	19113	8.76743	1	0.991559	53.5726
UP_SEQ_FEATURE	domain:Cadherin 8	3	0.548446	0.0441887	ENSG00000008300, ENSG00000107736, ENSG00000086570	545	12	19113	8.76743	1	0.991559	53.5726
UP_SEQ_FEATURE	repeat:Spectrin 11	3	0.548446	0.0441887	ENSG00000131018, ENSG00000152818, ENSG00000070182	545	12	19113	8.76743	1	0.991559	53.5726
UP_SEQ_FEATURE	repeat:Spectrin 15	3	0.548446	0.0441887	ENSG00000131018, ENSG00000152818, ENSG00000070182	545	12	19113	8.76743	1	0.991559	53.5726
UP_SEQ_FEATURE	repeat:Spectrin 13	3	0.548446	0.0441887	ENSG00000131018, ENSG00000152818, ENSG00000070182	545	12	19113	8.76743	1	0.991559	53.5726
UP_SEQ_FEATURE	domain:Cadherin 9	3	0.548446	0.0441887	ENSG00000008300, ENSG00000107736, ENSG00000086570	545	12	19113	8.76743	1	0.991559	53.5726
UP_SEQ_FEATURE	repeat:Spectrin 12	3	0.548446	0.0441887	ENSG00000131018, ENSG00000152818, ENSG00000070182	545	12	19113	8.76743	1	0.991559	53.5726
UP_SEQ_FEATURE	repeat:Spectrin 17	3	0.548446	0.0441887	ENSG00000131018, ENSG00000152818, ENSG00000070182	545	12	19113	8.76743	1	0.991559	53.5726
GOTERM_CC_FAT	GO:0031982~vesicle	28	5.11883	0.0443413	ENSG00000104154, ENSG00000105404, ENSG00000122862, ENSG00000084674, ENSG00000175426, ENSG00000130733, ENSG00000113140, ENSG00000183020, ENSG00000138722, ENSG00000110497, ENSG00000167004, ENSG00000184500, ENSG00000113615, ENSG00000110799, ENSG00000188467, ENSG00000086159, ENSG00000142168, ENSG00000167580, ENSG00000163902, ENSG00000176986, ENSG00000103426, ENSG00000013016, ENSG00000186472, ENSG0000…	366	670	12782	1.45949	1	0.467367	46.5628
GOTERM_CC_FAT	GO:0005583~fibrillar collagen	3	0.548446	0.0444269	ENSG00000139329, ENSG00000168542, ENSG00000164692	366	12	12782	8.73087	1	0.455902	46.6289
GOTERM_BP_FAT	GO:0032989~cellular component morphogenesis	19	3.47349	0.0446185	ENSG00000116127, ENSG00000008300, ENSG00000107736, ENSG00000163539, ENSG00000100373, ENSG00000197451, ENSG00000116147, ENSG00000142168, ENSG00000112655, ENSG00000130479, ENSG00000184144, ENSG00000116957, ENSG00000131196, ENSG00000134982, ENSG00000106689, ENSG00000169398, ENSG00000169604, ENSG00000078674, ENSG00000163508	397	397	13528	1.63082	1	0.797459	54.6481
INTERPRO	IPR013078:Phosphoglycerate mutase	3	0.548446	0.0451732	ENSG00000172331, ENSG00000164708, ENSG00000078237	481	12	16659	8.65852	1	0.914867	51.3809
GOTERM_CC_FAT	GO:0005654~nucleoplasm	35	6.39854	0.0454834	ENSG00000180182, ENSG00000071243, ENSG00000159140, ENSG00000141027, ENSG00000104824, ENSG00000183495, ENSG00000008838, ENSG00000148516, ENSG00000094804, ENSG00000011590, ENSG00000129933, ENSG00000140464, ENSG00000101412, ENSG00000172977, ENSG00000064313, ENSG00000104221, ENSG00000136826, ENSG00000082258, ENSG00000123066, ENSG00000167978, ENSG00000156983, ENSG00000137337, ENSG00000177302, ENSG0000…	366	882	12782	1.38585	1	0.452254	47.4384
INTERPRO	IPR001965:Zinc finger, PHD-type	7	1.27971	0.0455088	ENSG00000156983, ENSG00000146414, ENSG00000071243, ENSG00000034063, ENSG00000109685, ENSG00000197724, ENSG00000106443	481	90	16659	2.69376	1	0.904092	51.6469
GOTERM_CC_FAT	GO:0005911~cell-cell junction	11	2.01097	0.0461776	ENSG00000073150, ENSG00000039068, ENSG00000147649, ENSG00000167880, ENSG00000143776, ENSG00000171992, ENSG00000134765, ENSG00000134982, ENSG00000134755, ENSG00000148700, ENSG00000156453	366	190	12782	2.02189	1	0.446211	47.9641
SP_PIR_KEYWORDS	golgi apparatus	25	4.57038	0.0468842	ENSG00000105404, ENSG00000163539, ENSG00000122862, ENSG00000138604, ENSG00000143578, ENSG00000157916, ENSG00000003056, ENSG00000116260, ENSG00000115266, ENSG00000173230, ENSG00000113615, ENSG00000097033, ENSG00000165861, ENSG00000139044, ENSG00000176986, ENSG00000138768, ENSG00000103426, ENSG00000158089, ENSG00000139182, ENSG00000135052, ENSG00000164292, ENSG00000180957, ENSG00000011405, ENSG0000…	545	588	19235	1.50058	1	0.471846	49.423
UP_SEQ_FEATURE	domain:Protein kinase	21	3.83912	0.04754	ENSG00000135090, ENSG00000154310, ENSG00000107779, ENSG00000197122, ENSG00000211455, ENSG00000134398, ENSG00000172071, ENSG00000125695, ENSG00000137193, ENSG00000132518, ENSG00000120539, ENSG00000143776, ENSG00000169398, ENSG00000086232, ENSG00000128881, ENSG00000112079, ENSG00000178999, ENSG00000095015, ENSG00000011566, ENSG00000196335, ENSG00000008086	545	469	19113	1.57029	1	0.992249	56.2602
GOTERM_BP_FAT	GO:0043254~regulation of protein complex assembly	7	1.27971	0.0483698	ENSG00000112658, ENSG00000134982, ENSG00000111229, ENSG00000112159, ENSG00000095015, ENSG00000172534, ENSG00000070182	397	90	13528	2.65032	1	0.818494	57.636
PIR_SUPERFAMILY	PIRSF036302:serine/threonine-protein kinase, Ndr (nuclear Dbf2-related) type	2	0.365631	0.0486135	ENSG00000211455, ENSG00000112079	183	2	7396	40.4153	0.999967	0.967891	46.642
PIR_SUPERFAMILY	PIRSF500306:serine/threonine-protein kinase, animal Ndr (nuclear Dbf2-related) type	2	0.365631	0.0486135	ENSG00000211455, ENSG00000112079	183	2	7396	40.4153	0.999967	0.967891	46.642
GOTERM_MF_FAT	GO:0004674~protein serine/threonine kinase activity	20	3.65631	0.0487179	ENSG00000135090, ENSG00000154310, ENSG00000107779, ENSG00000211455, ENSG00000134398, ENSG00000172071, ENSG00000137193, ENSG00000117676, ENSG00000120539, ENSG00000143776, ENSG00000092439, ENSG00000136383, ENSG00000128881, ENSG00000086232, ENSG00000112079, ENSG00000178999, ENSG00000095015, ENSG00000008086, ENSG00000196335, ENSG00000011566	380	430	12983	1.58911	1	0.754046	52.734
GOTERM_CC_FAT	GO:0016592~Srb-mediator complex	4	0.731261	0.0487879	ENSG00000180182, ENSG00000125686, ENSG00000123066, ENSG00000008838	366	29	12782	4.81703	1	0.453958	49.8976
GOTERM_BP_FAT	GO:0043065~positive regulation of apoptosis	20	3.65631	0.0497033	ENSG00000116062, ENSG00000071243, ENSG00000097033, ENSG00000048392, ENSG00000142168, ENSG00000099968, ENSG00000197122, ENSG00000134398, ENSG00000139193, ENSG00000003402, ENSG00000100485, ENSG00000140464, ENSG00000167004, ENSG00000134982, ENSG00000118689, ENSG00000169031, ENSG00000167136, ENSG00000095015, ENSG00000143669, ENSG00000162604	397	430	13528	1.58491	1	0.822162	58.6527
GOTERM_BP_FAT	GO:0009890~negative regulation of biosynthetic process	25	4.57038	0.0502322	ENSG00000121853, ENSG00000141027, ENSG00000068903, ENSG00000094804, ENSG00000148516, ENSG00000011590, ENSG00000081923, ENSG00000087206, ENSG00000140464, ENSG00000196233, ENSG00000101412, ENSG00000136870, ENSG00000172977, ENSG00000150347, ENSG00000147649, ENSG00000165702, ENSG00000136826, ENSG00000197451, ENSG00000142168, ENSG00000123124, ENSG00000134398, ENSG00000172071, ENSG00000086232, ENSG0000…	397	573	13528	1.48672	1	0.820658	59.0496
GOTERM_BP_FAT	GO:0019941~modification-dependent protein catabolic process	25	4.57038	0.0507788	ENSG00000034063, ENSG00000159459, ENSG00000086758, ENSG00000154007, ENSG00000146414, ENSG00000072849, ENSG00000183475, ENSG00000145495, ENSG00000125818, ENSG00000198919, ENSG00000163961, ENSG00000148356, ENSG00000185515, ENSG00000136536, ENSG00000147912, ENSG00000112659, ENSG00000145390, ENSG00000123124, ENSG00000089723, ENSG00000182179, ENSG00000119231, ENSG00000049759, ENSG00000130939, ENSG0000…	397	574	13528	1.48413	1	0.819301	59.4559
GOTERM_BP_FAT	GO:0043632~modification-dependent macromolecule catabolic process	25	4.57038	0.0507788	ENSG00000034063, ENSG00000159459, ENSG00000086758, ENSG00000154007, ENSG00000146414, ENSG00000072849, ENSG00000183475, ENSG00000145495, ENSG00000125818, ENSG00000198919, ENSG00000163961, ENSG00000148356, ENSG00000185515, ENSG00000136536, ENSG00000147912, ENSG00000112659, ENSG00000145390, ENSG00000123124, ENSG00000089723, ENSG00000182179, ENSG00000119231, ENSG00000049759, ENSG00000130939, ENSG0000…	397	574	13528	1.48413	1	0.819301	59.4559
GOTERM_BP_FAT	GO:0043068~positive regulation of programmed cell death	20	3.65631	0.0509088	ENSG00000116062, ENSG00000071243, ENSG00000097033, ENSG00000048392, ENSG00000142168, ENSG00000099968, ENSG00000197122, ENSG00000134398, ENSG00000139193, ENSG00000003402, ENSG00000100485, ENSG00000140464, ENSG00000167004, ENSG00000134982, ENSG00000118689, ENSG00000169031, ENSG00000167136, ENSG00000095015, ENSG00000143669, ENSG00000162604	397	433	13528	1.57393	1	0.815375	59.5521
UP_SEQ_FEATURE	repeat:Spectrin 7	3	0.548446	0.0512594	ENSG00000131018, ENSG00000152818, ENSG00000070182	545	13	19113	8.09301	1	0.993084	59.0712
UP_SEQ_FEATURE	repeat:Spectrin 6	3	0.548446	0.0512594	ENSG00000131018, ENSG00000152818, ENSG00000070182	545	13	19113	8.09301	1	0.993084	59.0712
UP_SEQ_FEATURE	repeat:Spectrin 8	3	0.548446	0.0512594	ENSG00000131018, ENSG00000152818, ENSG00000070182	545	13	19113	8.09301	1	0.993084	59.0712
UP_SEQ_FEATURE	repeat:Spectrin 9	3	0.548446	0.0512594	ENSG00000131018, ENSG00000152818, ENSG00000070182	545	13	19113	8.09301	1	0.993084	59.0712
GOTERM_BP_FAT	GO:0016573~histone acetylation	5	0.914077	0.0512866	ENSG00000156983, ENSG00000071243, ENSG00000183495, ENSG00000172977, ENSG00000100393	397	48	13528	3.54954	1	0.813047	59.8301
GOTERM_MF_FAT	GO:0004672~protein kinase activity	26	4.7532	0.0514773	ENSG00000154310, ENSG00000107779, ENSG00000197122, ENSG00000125695, ENSG00000120539, ENSG00000143776, ENSG00000092439, ENSG00000178999, ENSG00000105639, ENSG00000196335, ENSG00000135090, ENSG00000112655, ENSG00000211455, ENSG00000134398, ENSG00000172071, ENSG00000137193, ENSG00000117676, ENSG00000132518, ENSG00000169398, ENSG00000128881, ENSG00000136383, ENSG00000086232, ENSG00000112079, ENSG0000…	380	606	12983	1.46586	1	0.759449	54.7499
GOTERM_MF_FAT	GO:0016455~RNA polymerase II transcription mediator activity	4	0.731261	0.051503	ENSG00000180182, ENSG00000125686, ENSG00000123066, ENSG00000008838	380	29	12983	4.71252	1	0.746078	54.7683
GOTERM_BP_FAT	GO:0030199~collagen fibril organization	4	0.731261	0.0518598	ENSG00000139329, ENSG00000149257, ENSG00000168542, ENSG00000164692	397	29	13528	4.70008	1	0.811979	60.2484
INTERPRO	IPR019786:Zinc finger, PHD-type, conserved site	7	1.27971	0.0519304	ENSG00000156983, ENSG00000146414, ENSG00000071243, ENSG00000034063, ENSG00000109685, ENSG00000197724, ENSG00000106443	481	93	16659	2.60687	1	0.92136	56.4801
SP_PIR_KEYWORDS	laminin egf-like domain	4	0.731261	0.0519345	ENSG00000008300, ENSG00000136011, ENSG00000058085, ENSG00000106780	545	30	19235	4.70581	1	0.497792	53.0973
GOTERM_BP_FAT	GO:0010558~negative regulation of macromolecule biosynthetic process	24	4.38757	0.0520187	ENSG00000147649, ENSG00000136826, ENSG00000165702, ENSG00000197451, ENSG00000123124, ENSG00000121853, ENSG00000141027, ENSG00000068903, ENSG00000134398, ENSG00000148516, ENSG00000094804, ENSG00000011590, ENSG00000081923, ENSG00000087206, ENSG00000172071, ENSG00000140464, ENSG00000196233, ENSG00000101412, ENSG00000086232, ENSG00000136870, ENSG00000150347, ENSG00000172977, ENSG00000101082, ENSG0000…	397	547	13528	1.49509	1	0.808365	60.3636
INTERPRO	IPR002401:Cytochrome P450, E-class, group I	5	0.914077	0.0521438	ENSG00000036530, ENSG00000140465, ENSG00000155016, ENSG00000186104, ENSG00000138061	481	49	16659	3.53409	1	0.911604	56.6327
GOTERM_MF_FAT	GO:0008270~zinc ion binding	81	14.808	0.0526733	ENSG00000164879, ENSG00000161642, ENSG00000071243, ENSG00000104154, ENSG00000109685, ENSG00000100767, ENSG00000159459, ENSG00000164334, ENSG00000124701, ENSG00000064042, ENSG00000068903, ENSG00000011590, ENSG00000181722, ENSG00000154957, ENSG00000140464, ENSG00000136451, ENSG00000102383, ENSG00000106443, ENSG00000136870, ENSG00000145495, ENSG00000168411, ENSG00000113615, ENSG00000198919, ENSG0000…	380	2311	12983	1.1975	1	0.740961	55.5985
GOTERM_CC_FAT	GO:0043228~non-membrane-bounded organelle	88	16.0878	0.053249	ENSG00000116127, ENSG00000107736, ENSG00000161642, ENSG00000167880, ENSG00000163539, ENSG00000108064, ENSG00000156304, ENSG00000169220, ENSG00000062650, ENSG00000128641, ENSG00000086758, ENSG00000119397, ENSG00000068903, ENSG00000183495, ENSG00000130479, ENSG00000094804, ENSG00000011590, ENSG00000129933, ENSG00000181722, ENSG00000154957, ENSG00000140464, ENSG00000171992, ENSG00000148341, ENSG0000…	366	2596	12782	1.18385	1	0.473361	53.0485
GOTERM_CC_FAT	GO:0043232~intracellular non-membrane-bounded organelle	88	16.0878	0.053249	ENSG00000116127, ENSG00000107736, ENSG00000161642, ENSG00000167880, ENSG00000163539, ENSG00000108064, ENSG00000156304, ENSG00000169220, ENSG00000062650, ENSG00000128641, ENSG00000086758, ENSG00000119397, ENSG00000068903, ENSG00000183495, ENSG00000130479, ENSG00000094804, ENSG00000011590, ENSG00000129933, ENSG00000181722, ENSG00000154957, ENSG00000140464, ENSG00000171992, ENSG00000148341, ENSG0000…	366	2596	12782	1.18385	1	0.473361	53.0485
GOTERM_BP_FAT	GO:0009057~macromolecule catabolic process	32	5.85009	0.0534353	ENSG00000034063, ENSG00000159459, ENSG00000084674, ENSG00000086758, ENSG00000154007, ENSG00000146414, ENSG00000151092, ENSG00000072849, ENSG00000164163, ENSG00000183475, ENSG00000145495, ENSG00000125818, ENSG00000198919, ENSG00000163961, ENSG00000148356, ENSG00000185515, ENSG00000136536, ENSG00000147912, ENSG00000112659, ENSG00000145390, ENSG00000142168, ENSG00000123124, ENSG00000089723, ENSG0000…	397	781	13528	1.39618	1	0.812533	61.3773
UP_SEQ_FEATURE	region of interest:Catalytic	5	0.914077	0.0534853	ENSG00000107159, ENSG00000152270, ENSG00000175426, ENSG00000132376, ENSG00000065989	545	50	19113	3.50697	1	0.992818	60.6713
GOTERM_BP_FAT	GO:0010942~positive regulation of cell death	20	3.65631	0.0536672	ENSG00000116062, ENSG00000071243, ENSG00000097033, ENSG00000048392, ENSG00000142168, ENSG00000099968, ENSG00000197122, ENSG00000134398, ENSG00000139193, ENSG00000003402, ENSG00000100485, ENSG00000140464, ENSG00000167004, ENSG00000134982, ENSG00000118689, ENSG00000169031, ENSG00000167136, ENSG00000095015, ENSG00000143669, ENSG00000162604	397	435	13528	1.56669	1	0.809468	61.5409
GOTERM_BP_FAT	GO:0031572~G2/M transition DNA damage checkpoint	3	0.548446	0.05388	ENSG00000087206, ENSG00000185515, ENSG00000184481	397	13	13528	7.86359	1	0.806325	61.6904
GOTERM_BP_FAT	GO:0006468~protein amino acid phosphorylation	28	5.11883	0.0544075	ENSG00000154310, ENSG00000107779, ENSG00000197122, ENSG00000125695, ENSG00000120539, ENSG00000143776, ENSG00000140464, ENSG00000092439, ENSG00000178999, ENSG00000105639, ENSG00000196335, ENSG00000135090, ENSG00000142168, ENSG00000112655, ENSG00000211455, ENSG00000134398, ENSG00000172071, ENSG00000137193, ENSG00000117676, ENSG00000132518, ENSG00000169398, ENSG00000128881, ENSG00000136383, ENSG0000…	397	667	13528	1.43046	1	0.805124	62.0588
SP_PIR_KEYWORDS	metal-binding	99	18.0987	0.0546034	ENSG00000161642, ENSG00000071243, ENSG00000124701, ENSG00000164334, ENSG00000064042, ENSG00000011590, ENSG00000154957, ENSG00000181722, ENSG00000140464, ENSG00000140465, ENSG00000065989, ENSG00000102383, ENSG00000136870, ENSG00000168411, ENSG00000198919, ENSG00000104221, ENSG00000165702, ENSG00000112659, ENSG00000111077, ENSG00000214655, ENSG00000152818, ENSG00000134398, ENSG00000138061, ENSG0000…	545	2972	19235	1.17566	1	0.505894	54.9373
SP_PIR_KEYWORDS	ubl conjugation pathway	22	4.02194	0.0549598	ENSG00000198919, ENSG00000163961, ENSG00000148356, ENSG00000034063, ENSG00000136536, ENSG00000185515, ENSG00000112659, ENSG00000147912, ENSG00000159459, ENSG00000123124, ENSG00000086758, ENSG00000089723, ENSG00000154007, ENSG00000182179, ENSG00000119231, ENSG00000146414, ENSG00000049759, ENSG00000151116, ENSG00000130939, ENSG00000107372, ENSG00000183475, ENSG00000145495	545	509	19235	1.52546	1	0.498703	55.1778
KEGG_PATHWAY	hsa05213:Endometrial cancer	5	0.914077	0.0550246	ENSG00000039068, ENSG00000100485, ENSG00000134982, ENSG00000118689, ENSG00000115266	142	52	5085	3.44326	0.999742	0.983942	48.9668
GOTERM_BP_FAT	GO:0000904~cell morphogenesis involved in differentiation	13	2.3766	0.0550968	ENSG00000107736, ENSG00000008300, ENSG00000197451, ENSG00000116147, ENSG00000142168, ENSG00000184144, ENSG00000131196, ENSG00000116957, ENSG00000134982, ENSG00000106689, ENSG00000169398, ENSG00000169604, ENSG00000163508	397	244	13528	1.8155	1	0.804915	62.5351
UP_SEQ_FEATURE	cross-link:S-Lysyl-methionine sulfilimine (Met-Lys) (interchain with K-1651)	2	0.365631	0.056116	ENSG00000187498, ENSG00000169031	545	2	19113	35.0697	1	0.992839	62.4864
UP_SEQ_FEATURE	region of interest:Trans-activation domain A (TAD-A)	2	0.365631	0.056116	ENSG00000131196, ENSG00000101096	545	2	19113	35.0697	1	0.992839	62.4864
UP_SEQ_FEATURE	cross-link:S-Lysyl-methionine sulfilimine (Lys-Met) (interchain with M-1533)	2	0.365631	0.056116	ENSG00000187498, ENSG00000169031	545	2	19113	35.0697	1	0.992839	62.4864
KEGG_PATHWAY	hsa04370:VEGF signaling pathway	6	1.09689	0.0561166	ENSG00000131196, ENSG00000127472, ENSG00000101096, ENSG00000169398, ENSG00000197122, ENSG00000176170	142	75	5085	2.86479	0.999782	0.939833	49.6633
SP_PIR_KEYWORDS	hydroxylysine	4	0.731261	0.0563346	ENSG00000168542, ENSG00000187498, ENSG00000164692, ENSG00000169031	545	31	19235	4.55401	1	0.498273	56.0946
INTERPRO	IPR009234:APC basic	2	0.365631	0.056798	ENSG00000134982, ENSG00000115266	481	2	16659	34.6341	1	0.919763	59.8383
INTERPRO	IPR007209:Possible metal-binding region in RNase L inhibitor, RLI	2	0.365631	0.056798	ENSG00000007520, ENSG00000164163	481	2	16659	34.6341	1	0.919763	59.8383
INTERPRO	IPR009224:SAMP	2	0.365631	0.056798	ENSG00000134982, ENSG00000115266	481	2	16659	34.6341	1	0.919763	59.8383
INTERPRO	IPR009223:APC cysteine-rich	2	0.365631	0.056798	ENSG00000134982, ENSG00000115266	481	2	16659	34.6341	1	0.919763	59.8383
INTERPRO	IPR003593:ATPase, AAA+ type, core	9	1.64534	0.0569501	ENSG00000204574, ENSG00000176208, ENSG00000151611, ENSG00000163918, ENSG00000107201, ENSG00000112159, ENSG00000164163, ENSG00000108846, ENSG00000094804	481	144	16659	2.16463	1	0.910609	59.9392
GOTERM_CC_FAT	GO:0030662~coated vesicle membrane	6	1.09689	0.0573562	ENSG00000113615, ENSG00000084674, ENSG00000183020, ENSG00000132692, ENSG00000176986, ENSG00000100934	366	73	12782	2.87042	1	0.488912	55.7859
GOTERM_BP_FAT	GO:0033364~mast cell secretory granule organization	2	0.365631	0.0576905	ENSG00000122862, ENSG00000143669	397	2	13528	34.0756	1	0.815617	64.2772
GOTERM_BP_FAT	GO:0070537~histone H2A K63-linked deubiquitination	2	0.365631	0.0576905	ENSG00000087206, ENSG00000185515	397	2	13528	34.0756	1	0.815617	64.2772
GOTERM_CC_FAT	GO:0031988~membrane-bounded vesicle	24	4.38757	0.0584134	ENSG00000113615, ENSG00000104154, ENSG00000188467, ENSG00000105404, ENSG00000110799, ENSG00000122862, ENSG00000175426, ENSG00000084674, ENSG00000163902, ENSG00000130733, ENSG00000183020, ENSG00000113140, ENSG00000176986, ENSG00000103426, ENSG00000013016, ENSG00000138722, ENSG00000186472, ENSG00000167004, ENSG00000011405, ENSG00000100266, ENSG00000184500, ENSG00000132692, ENSG00000101082, ENSG0000…	366	568	12782	1.47564	1	0.485134	56.4661
GOTERM_CC_FAT	GO:0070161~anchoring junction	10	1.82815	0.0584448	ENSG00000137337, ENSG00000039068, ENSG00000092054, ENSG00000167880, ENSG00000111077, ENSG00000134765, ENSG00000134982, ENSG00000115884, ENSG00000169398, ENSG00000134755	366	172	12782	2.03044	1	0.475463	56.4862
UP_SEQ_FEATURE	cross-link:Glycyl lysine isopeptide (Lys-Gly) (interchain with G-Cter in ubiquitin)	11	2.01097	0.0586373	ENSG00000092054, ENSG00000204574, ENSG00000167880, ENSG00000136826, ENSG00000164708, ENSG00000034063, ENSG00000110799, ENSG00000151806, ENSG00000130723, ENSG00000077150, ENSG00000169031	545	199	19113	1.93853	1	0.992795	64.1518
UP_SEQ_FEATURE	repeat:Spectrin 5	3	0.548446	0.058702	ENSG00000131018, ENSG00000152818, ENSG00000070182	545	14	19113	7.51494	1	0.99112	64.1936
INTERPRO	IPR018159:Spectrin/alpha-actinin	4	0.731261	0.0589066	ENSG00000167880, ENSG00000131018, ENSG00000152818, ENSG00000070182	481	31	16659	4.46892	1	0.908513	61.2164
GOTERM_BP_FAT	GO:0034613~cellular protein localization	19	3.47349	0.0589143	ENSG00000113615, ENSG00000122862, ENSG00000097033, ENSG00000051128, ENSG00000075790, ENSG00000183020, ENSG00000176986, ENSG00000138768, ENSG00000125695, ENSG00000140464, ENSG00000167004, ENSG00000170027, ENSG00000136243, ENSG00000072849, ENSG00000178999, ENSG00000053770, ENSG00000164144, ENSG00000100934, ENSG00000103174	397	411	13528	1.57527	1	0.818224	65.0724
GOTERM_CC_FAT	GO:0035267~NuA4 histone acetyltransferase complex	3	0.548446	0.0590148	ENSG00000071243, ENSG00000183495, ENSG00000172977	366	14	12782	7.48361	1	0.469335	56.8488
GOTERM_CC_FAT	GO:0005794~Golgi apparatus	34	6.21572	0.0590283	ENSG00000163539, ENSG00000105404, ENSG00000122862, ENSG00000175426, ENSG00000131018, ENSG00000138604, ENSG00000143578, ENSG00000127472, ENSG00000152270, ENSG00000157916, ENSG00000171877, ENSG00000154957, ENSG00000116260, ENSG00000158104, ENSG00000162373, ENSG00000115266, ENSG00000164144, ENSG00000173230, ENSG00000113615, ENSG00000097033, ENSG00000165861, ENSG00000139044, ENSG00000176986, ENSG0000…	366	872	12782	1.3617	1	0.460247	56.8573
SP_PIR_KEYWORDS	duplication	12	2.19378	0.0599623	ENSG00000012223, ENSG00000039068, ENSG00000139193, ENSG00000110799, ENSG00000167004, ENSG00000082781, ENSG00000104537, ENSG00000187498, ENSG00000134755, ENSG00000113140, ENSG00000067182, ENSG00000070182	545	228	19235	1.85756	1	0.511617	58.4308
INTERPRO	IPR001180:Citron-like	3	0.548446	0.0599838	ENSG00000154310, ENSG00000143776, ENSG00000011566	481	14	16659	7.42159	1	0.903204	61.9032
INTERPRO	IPR004009:Myosin, N-terminal, SH3-like	3	0.548446	0.0599838	ENSG00000092054, ENSG00000109063, ENSG00000144821	481	14	16659	7.42159	1	0.903204	61.9032
INTERPRO	IPR000538:Link	3	0.548446	0.0599838	ENSG00000136011, ENSG00000187664, ENSG00000132692	481	14	16659	7.42159	1	0.903204	61.9032
INTERPRO	IPR007123:Gelsolin region	3	0.548446	0.0599838	ENSG00000113615, ENSG00000176986, ENSG00000100934	481	14	16659	7.42159	1	0.903204	61.9032
GOTERM_BP_FAT	GO:0010647~positive regulation of cell communication	16	2.92505	0.0600053	ENSG00000129353, ENSG00000116729, ENSG00000135090, ENSG00000111321, ENSG00000143369, ENSG00000107779, ENSG00000121853, ENSG00000197122, ENSG00000055208, ENSG00000139193, ENSG00000113525, ENSG00000003402, ENSG00000162924, ENSG00000174697, ENSG00000067182, ENSG00000143816	397	329	13528	1.65717	1	0.820034	65.7673
UP_SEQ_FEATURE	zinc finger region:PHD-type	5	0.914077	0.0601972	ENSG00000156983, ENSG00000146414, ENSG00000071243, ENSG00000034063, ENSG00000197724	545	52	19113	3.37209	1	0.9904	65.147
UP_SEQ_FEATURE	binding site:ATP	23	4.20475	0.0605714	ENSG00000135090, ENSG00000154310, ENSG00000107779, ENSG00000197122, ENSG00000211455, ENSG00000134398, ENSG00000013016, ENSG00000172071, ENSG00000137193, ENSG00000117676, ENSG00000120539, ENSG00000143776, ENSG00000092439, ENSG00000169398, ENSG00000086232, ENSG00000128881, ENSG00000112079, ENSG00000178999, ENSG00000105639, ENSG00000095015, ENSG00000011566, ENSG00000196335, ENSG00000008086	545	542	19113	1.4882	1	0.988766	65.3819
GOTERM_CC_FAT	GO:0005901~caveola	5	0.914077	0.0606558	ENSG00000137337, ENSG00000204574, ENSG00000107779, ENSG00000197122, ENSG00000132589	366	52	12782	3.35803	1	0.460709	57.8769
GOTERM_BP_FAT	GO:0070727~cellular macromolecule localization	19	3.47349	0.0610953	ENSG00000113615, ENSG00000122862, ENSG00000097033, ENSG00000051128, ENSG00000075790, ENSG00000183020, ENSG00000176986, ENSG00000138768, ENSG00000125695, ENSG00000140464, ENSG00000167004, ENSG00000170027, ENSG00000136243, ENSG00000072849, ENSG00000178999, ENSG00000053770, ENSG00000164144, ENSG00000100934, ENSG00000103174	397	414	13528	1.56385	1	0.821781	66.4485
GOTERM_BP_FAT	GO:0043244~regulation of protein complex disassembly	5	0.914077	0.0615977	ENSG00000120705, ENSG00000163539, ENSG00000134982, ENSG00000132541, ENSG00000070182	397	51	13528	3.34074	1	0.820462	66.7581
GOTERM_BP_FAT	GO:0046716~muscle maintenance	3	0.548446	0.0616724	ENSG00000112658, ENSG00000142168, ENSG00000134982	397	14	13528	7.30191	1	0.816956	66.804
SP_PIR_KEYWORDS	cell junction	18	3.29068	0.0618113	ENSG00000147649, ENSG00000167880, ENSG00000149403, ENSG00000105404, ENSG00000111077, ENSG00000051128, ENSG00000134765, ENSG00000152818, ENSG00000134755, ENSG00000147955, ENSG00000073150, ENSG00000039068, ENSG00000186472, ENSG00000171992, ENSG00000134982, ENSG00000169398, ENSG00000198785, ENSG00000156453	545	399	19235	1.59219	1	0.513728	59.5766
UP_SEQ_FEATURE	compositionally biased region:Glu-rich	14	2.55941	0.0621964	ENSG00000116127, ENSG00000204574, ENSG00000163961, ENSG00000112659, ENSG00000099968, ENSG00000164334, ENSG00000086758, ENSG00000064042, ENSG00000154479, ENSG00000087206, ENSG00000164309, ENSG00000075292, ENSG00000105321, ENSG00000132692	545	283	19113	1.7349	1	0.988154	66.3846
SP_PIR_KEYWORDS	Proto-oncogene	12	2.19378	0.0631955	ENSG00000137193, ENSG00000165702, ENSG00000185515, ENSG00000109685, ENSG00000140464, ENSG00000162924, ENSG00000118689, ENSG00000077150, ENSG00000197122, ENSG00000078674, ENSG00000184481, ENSG00000107807	545	230	19235	1.8414	1	0.513092	60.4151
INTERPRO	IPR000330:SNF2-related	4	0.731261	0.0636635	ENSG00000128908, ENSG00000146414, ENSG00000183495, ENSG00000186871	481	32	16659	4.32926	1	0.907808	64.1645
GOTERM_CC_FAT	GO:0042175~nuclear envelope-endoplasmic reticulum network	14	2.55941	0.0637095	ENSG00000113615, ENSG00000163902, ENSG00000154305, ENSG00000147955, ENSG00000176986, ENSG00000138061, ENSG00000172071, ENSG00000139182, ENSG00000132518, ENSG00000158104, ENSG00000155016, ENSG00000186104, ENSG00000072849, ENSG00000129255	366	284	12782	1.72158	1	0.468991	59.7301
GOTERM_BP_FAT	GO:0031327~negative regulation of cellular biosynthetic process	24	4.38757	0.0647998	ENSG00000147649, ENSG00000136826, ENSG00000165702, ENSG00000197451, ENSG00000123124, ENSG00000121853, ENSG00000141027, ENSG00000068903, ENSG00000134398, ENSG00000148516, ENSG00000094804, ENSG00000011590, ENSG00000081923, ENSG00000087206, ENSG00000172071, ENSG00000140464, ENSG00000196233, ENSG00000101412, ENSG00000086232, ENSG00000136870, ENSG00000150347, ENSG00000172977, ENSG00000101082, ENSG0000…	397	561	13528	1.45778	1	0.828817	68.6694
GOTERM_BP_FAT	GO:0006473~protein amino acid acetylation	5	0.914077	0.0652601	ENSG00000156983, ENSG00000071243, ENSG00000183495, ENSG00000172977, ENSG00000100393	397	52	13528	3.2765	1	0.827319	68.9355
GOTERM_BP_FAT	GO:0006997~nucleus organization	5	0.914077	0.0652601	ENSG00000140464, ENSG00000137497, ENSG00000142168, ENSG00000131018, ENSG00000167136	397	52	13528	3.2765	1	0.827319	68.9355
SP_PIR_KEYWORDS	cell binding	3	0.548446	0.0657502	ENSG00000110799, ENSG00000187498, ENSG00000169031	545	15	19235	7.05872	1	0.519021	61.9202
SMART	SM00249:PHD	7	1.27971	0.0658918	ENSG00000156983, ENSG00000146414, ENSG00000071243, ENSG00000034063, ENSG00000109685, ENSG00000197724, ENSG00000106443	289	90	9079	2.44341	1	0.992777	57.9267
UP_SEQ_FEATURE	domain:CNH	3	0.548446	0.0664897	ENSG00000154310, ENSG00000143776, ENSG00000011566	545	15	19113	7.01394	1	0.989711	68.9038
UP_SEQ_FEATURE	domain:EGF-like 4; calcium-binding	4	0.731261	0.0666457	ENSG00000166147, ENSG00000008300, ENSG00000163520, ENSG00000184500	545	33	19113	4.25088	1	0.988013	68.9919
GOTERM_CC_FAT	GO:0043189~H4/H2A histone acetyltransferase complex	3	0.548446	0.0668418	ENSG00000071243, ENSG00000183495, ENSG00000172977	366	15	12782	6.9847	1	0.477206	61.5522
GOTERM_CC_FAT	GO:0031981~nuclear lumen	52	9.5064	0.0670793	ENSG00000180182, ENSG00000161642, ENSG00000071243, ENSG00000156304, ENSG00000086758, ENSG00000183495, ENSG00000008838, ENSG00000094804, ENSG00000011590, ENSG00000129933, ENSG00000154957, ENSG00000181722, ENSG00000140464, ENSG00000148341, ENSG00000107833, ENSG00000104221, ENSG00000112658, ENSG00000082258, ENSG00000123066, ENSG00000119231, ENSG00000156983, ENSG00000137337, ENSG00000100348, ENSG0000…	366	1450	12782	1.25243	1	0.470105	61.6871
GOTERM_BP_FAT	GO:0031589~cell-substrate adhesion	7	1.27971	0.0676436	ENSG00000168542, ENSG00000110799, ENSG00000164946, ENSG00000092439, ENSG00000082781, ENSG00000169604, ENSG00000184144	397	98	13528	2.43397	1	0.834832	70.2795
GOTERM_CC_FAT	GO:0033267~axon part	5	0.914077	0.0678447	ENSG00000108797, ENSG00000149403, ENSG00000175426, ENSG00000134982, ENSG00000197971	366	54	12782	3.23366	1	0.46596	62.1192
INTERPRO	IPR018338:Carbonic anhydrase, alpha-class, conserved site	3	0.548446	0.0679268	ENSG00000107159, ENSG00000164879, ENSG00000118298	481	15	16659	6.92682	1	0.913811	66.6271
UP_SEQ_FEATURE	compositionally biased region:Poly-Lys	11	2.01097	0.068554	ENSG00000198919, ENSG00000064313, ENSG00000147649, ENSG00000145703, ENSG00000111142, ENSG00000075292, ENSG00000106012, ENSG00000119397, ENSG00000136383, ENSG00000088205, ENSG00000008086	545	205	19113	1.88179	1	0.9877	70.0508
GOTERM_BP_FAT	GO:0030522~intracellular receptor-mediated signaling pathway	6	1.09689	0.0685685	ENSG00000180182, ENSG00000125686, ENSG00000140464, ENSG00000172977, ENSG00000008838, ENSG00000101082	397	75	13528	2.72605	1	0.835454	70.7861
INTERPRO	IPR001368:TNFR/CD27/30/40/95 cysteine-rich region	4	0.731261	0.068592	ENSG00000139193, ENSG00000111321, ENSG00000106780, ENSG00000067182	481	33	16659	4.19807	1	0.907854	66.9967
BIOCARTA	h_achPathway:Role of nicotinic acetylcholine receptors in the regulation of apoptosis	3	0.548446	0.0687304	ENSG00000169398, ENSG00000118689, ENSG00000197122	46	14	1437	6.6941	0.999965	0.994065	57.0148
GOTERM_BP_FAT	GO:0045739~positive regulation of DNA repair	3	0.548446	0.0698196	ENSG00000163961, ENSG00000087206, ENSG00000185515	397	15	13528	6.81511	1	0.837501	71.4585
GOTERM_BP_FAT	GO:0045935~positive regulation of nucleobase, nucleoside, nucleotide and nucleic acid metabolic process	26	4.7532	0.0702161	ENSG00000180182, ENSG00000143578, ENSG00000184481, ENSG00000107807, ENSG00000148516, ENSG00000087206, ENSG00000101096, ENSG00000162924, ENSG00000118689, ENSG00000101412, ENSG00000105639, ENSG00000172977, ENSG00000005102, ENSG00000064313, ENSG00000163961, ENSG00000136826, ENSG00000112658, ENSG00000185515, ENSG00000197451, ENSG00000156983, ENSG00000113525, ENSG00000125686, ENSG00000067182, ENSG0000…	397	624	13528	1.41982	1	0.835778	71.6685
GOTERM_MF_FAT	GO:0016881~acid-amino acid ligase activity	11	2.01097	0.0703669	ENSG00000198919, ENSG00000163961, ENSG00000049759, ENSG00000148356, ENSG00000147912, ENSG00000159459, ENSG00000123124, ENSG00000086758, ENSG00000130939, ENSG00000151116, ENSG00000095015	380	201	12983	1.86977	1	0.827331	66.5389
SMART	SM00036:CNH	3	0.548446	0.0710026	ENSG00000154310, ENSG00000143776, ENSG00000011566	289	14	9079	6.73183	1	0.981601	60.7587
SMART	SM00445:LINK	3	0.548446	0.0710026	ENSG00000136011, ENSG00000187664, ENSG00000132692	289	14	9079	6.73183	1	0.981601	60.7587
UP_SEQ_FEATURE	domain:AGC-kinase C-terminal	5	0.914077	0.0710592	ENSG00000117676, ENSG00000120539, ENSG00000143776, ENSG00000211455, ENSG00000112079	545	55	19113	3.18816	1	0.987879	71.3894
PIR_SUPERFAMILY	PIRSF038354:forkhead box O protein	2	0.365631	0.0720314	ENSG00000118689, ENSG00000184481	183	3	7396	26.9435	1	0.979114	61.0263
GOTERM_BP_FAT	GO:0008202~steroid metabolic process	11	2.01097	0.0727421	ENSG00000159348, ENSG00000081923, ENSG00000079156, ENSG00000036530, ENSG00000140465, ENSG00000084674, ENSG00000149084, ENSG00000186104, ENSG00000174697, ENSG00000147955, ENSG00000138061	397	202	13528	1.8556	1	0.843155	72.9727
GOTERM_BP_FAT	GO:0048585~negative regulation of response to stimulus	7	1.27971	0.0730691	ENSG00000135090, ENSG00000168542, ENSG00000121853, ENSG00000141027, ENSG00000117601, ENSG00000174697, ENSG00000198785	397	100	13528	2.38529	1	0.841183	73.1374
GOTERM_MF_FAT	GO:0016779~nucleotidyltransferase activity	8	1.46252	0.0734487	ENSG00000105849, ENSG00000009413, ENSG00000171453, ENSG00000122008, ENSG00000198682, ENSG00000050030, ENSG00000103932, ENSG00000107951	380	125	12983	2.18661	1	0.830175	68.1652
INTERPRO	IPR000961:AGC-kinase, C-terminal	5	0.914077	0.0735717	ENSG00000117676, ENSG00000120539, ENSG00000143776, ENSG00000211455, ENSG00000112079	481	55	16659	3.14855	1	0.915642	69.6446
INTERPRO	IPR002909:Cell surface receptor IPT/TIG	4	0.731261	0.0736879	ENSG00000131196, ENSG00000101096, ENSG00000162924, ENSG00000077150	481	34	16659	4.0746	1	0.908493	69.704
SMART	SM00150:SPEC	4	0.731261	0.073947	ENSG00000167880, ENSG00000131018, ENSG00000152818, ENSG00000070182	289	31	9079	4.05358	1	0.964355	62.3094
GOTERM_BP_FAT	GO:0045934~negative regulation of nucleobase, nucleoside, nucleotide and nucleic acid metabolic process	22	4.02194	0.0749708	ENSG00000116062, ENSG00000147649, ENSG00000136826, ENSG00000165702, ENSG00000197451, ENSG00000123124, ENSG00000068903, ENSG00000141027, ENSG00000134398, ENSG00000148516, ENSG00000094804, ENSG00000011590, ENSG00000081923, ENSG00000087206, ENSG00000140464, ENSG00000196233, ENSG00000101412, ENSG00000136870, ENSG00000150347, ENSG00000172977, ENSG00000101082, ENSG00000075131	397	512	13528	1.46418	1	0.845655	74.0762
GOTERM_CC_FAT	GO:0044451~nucleoplasm part	23	4.20475	0.0751832	ENSG00000180182, ENSG00000064313, ENSG00000104221, ENSG00000136826, ENSG00000071243, ENSG00000159140, ENSG00000123066, ENSG00000167978, ENSG00000141027, ENSG00000183495, ENSG00000008838, ENSG00000148516, ENSG00000156983, ENSG00000177302, ENSG00000125686, ENSG00000140464, ENSG00000075292, ENSG00000101412, ENSG00000112079, ENSG00000172534, ENSG00000172977, ENSG00000100393, ENSG00000104147	366	555	12782	1.44728	1	0.494206	66.0382
GOTERM_CC_FAT	GO:0031091~platelet alpha granule	5	0.914077	0.0754536	ENSG00000138722, ENSG00000110799, ENSG00000122862, ENSG00000113140, ENSG00000184500	366	56	12782	3.11817	1	0.487587	66.1751
GOTERM_BP_FAT	GO:0051603~proteolysis involved in cellular protein catabolic process	25	4.57038	0.0758491	ENSG00000034063, ENSG00000159459, ENSG00000086758, ENSG00000154007, ENSG00000146414, ENSG00000072849, ENSG00000183475, ENSG00000145495, ENSG00000125818, ENSG00000198919, ENSG00000163961, ENSG00000148356, ENSG00000185515, ENSG00000136536, ENSG00000147912, ENSG00000112659, ENSG00000145390, ENSG00000123124, ENSG00000089723, ENSG00000182179, ENSG00000119231, ENSG00000049759, ENSG00000130939, ENSG0000…	397	600	13528	1.41982	1	0.845927	74.4994
GOTERM_CC_FAT	GO:0043233~organelle lumen	63	11.5174	0.0759196	ENSG00000180182, ENSG00000161642, ENSG00000071243, ENSG00000156304, ENSG00000108064, ENSG00000086758, ENSG00000183495, ENSG00000008838, ENSG00000094804, ENSG00000011590, ENSG00000138722, ENSG00000129933, ENSG00000154957, ENSG00000181722, ENSG00000140464, ENSG00000148341, ENSG00000167123, ENSG00000184500, ENSG00000107833, ENSG00000104221, ENSG00000112658, ENSG00000082258, ENSG00000123066, ENSG0000…	366	1820	12782	1.20889	1	0.482098	66.4099
GOTERM_BP_FAT	GO:0010817~regulation of hormone levels	9	1.64534	0.0760062	ENSG00000125686, ENSG00000172071, ENSG00000186472, ENSG00000140465, ENSG00000175426, ENSG00000101187, ENSG00000121853, ENSG00000174697, ENSG00000138061	397	151	13528	2.03099	1	0.843354	74.5744
UP_SEQ_FEATURE	domain:Myosin head-like	4	0.731261	0.0767422	ENSG00000092054, ENSG00000109063, ENSG00000128641, ENSG00000144821	545	35	19113	4.00797	1	0.990206	74.22
INTERPRO	IPR017973:Cytochrome P450, C-terminal region	5	0.914077	0.0775173	ENSG00000036530, ENSG00000140465, ENSG00000155016, ENSG00000186104, ENSG00000138061	481	56	16659	3.09233	1	0.912554	71.6
GOTERM_MF_FAT	GO:0004089~carbonate dehydratase activity	3	0.548446	0.0779169	ENSG00000107159, ENSG00000164879, ENSG00000118298	380	16	12983	6.40609	1	0.838378	70.3924
GOTERM_BP_FAT	GO:0001829~trophectodermal cell differentiation	3	0.548446	0.0782943	ENSG00000039068, ENSG00000112658, ENSG00000163508	397	16	13528	6.38917	1	0.849098	75.6433
GOTERM_BP_FAT	GO:0031576~G2/M transition checkpoint	3	0.548446	0.0782943	ENSG00000087206, ENSG00000185515, ENSG00000184481	397	16	13528	6.38917	1	0.849098	75.6433
GOTERM_CC_FAT	GO:0031974~membrane-enclosed lumen	64	11.7002	0.0783584	ENSG00000180182, ENSG00000161642, ENSG00000071243, ENSG00000156304, ENSG00000108064, ENSG00000086758, ENSG00000183495, ENSG00000008838, ENSG00000094804, ENSG00000011590, ENSG00000138722, ENSG00000129933, ENSG00000154957, ENSG00000181722, ENSG00000140464, ENSG00000148341, ENSG00000167123, ENSG00000184500, ENSG00000107833, ENSG00000104221, ENSG00000112658, ENSG00000082258, ENSG00000123066, ENSG0000…	366	1856	12782	1.20426	1	0.485833	67.6143
GOTERM_BP_FAT	GO:0051276~chromosome organization	21	3.83912	0.0783657	ENSG00000116062, ENSG00000128908, ENSG00000163961, ENSG00000071243, ENSG00000165702, ENSG00000109685, ENSG00000185515, ENSG00000086758, ENSG00000141027, ENSG00000068903, ENSG00000183495, ENSG00000132600, ENSG00000156983, ENSG00000146414, ENSG00000087206, ENSG00000129933, ENSG00000120498, ENSG00000135999, ENSG00000134982, ENSG00000172977, ENSG00000100393	397	485	13528	1.47544	1	0.846272	75.676
GOTERM_BP_FAT	GO:0045944~positive regulation of transcription from RNA polymerase II promoter	17	3.10786	0.0783728	ENSG00000180182, ENSG00000064313, ENSG00000136826, ENSG00000112658, ENSG00000143578, ENSG00000107807, ENSG00000148516, ENSG00000125686, ENSG00000101096, ENSG00000101412, ENSG00000118689, ENSG00000067182, ENSG00000172977, ENSG00000105639, ENSG00000095015, ENSG00000100393, ENSG00000005102	397	371	13528	1.56141	1	0.843206	75.6792
GOTERM_BP_FAT	GO:0044257~cellular protein catabolic process	25	4.57038	0.0786837	ENSG00000034063, ENSG00000159459, ENSG00000086758, ENSG00000154007, ENSG00000146414, ENSG00000072849, ENSG00000183475, ENSG00000145495, ENSG00000125818, ENSG00000198919, ENSG00000163961, ENSG00000148356, ENSG00000185515, ENSG00000136536, ENSG00000147912, ENSG00000112659, ENSG00000145390, ENSG00000123124, ENSG00000089723, ENSG00000182179, ENSG00000119231, ENSG00000049759, ENSG00000130939, ENSG0000…	397	603	13528	1.41275	1	0.841325	75.821
GOTERM_CC_FAT	GO:0044431~Golgi apparatus part	14	2.55941	0.0794391	ENSG00000113615, ENSG00000175426, ENSG00000165861, ENSG00000139044, ENSG00000138768, ENSG00000176986, ENSG00000103426, ENSG00000139182, ENSG00000157916, ENSG00000116260, ENSG00000158104, ENSG00000100934, ENSG00000173230, ENSG00000164144	366	294	12782	1.66302	1	0.483364	68.1351
BIOCARTA	h_HivnefPathway:HIV-I Nef: negative effector of Fas and TNF	5	0.914077	0.0804301	ENSG00000003402, ENSG00000137497, ENSG00000169398, ENSG00000067182, ENSG00000095015	46	53	1437	2.94709	0.999994	0.982132	62.999
UP_SEQ_FEATURE	domain:SAM	6	1.09689	0.08108	ENSG00000148356, ENSG00000187033, ENSG00000134686, ENSG00000157833, ENSG00000149970, ENSG00000100583	545	81	19113	2.59776	1	0.991311	76.201
BIOCARTA	h_il2rbPathway:IL-2 Receptor Beta Chain in T cell Activation	4	0.731261	0.0813959	ENSG00000003402, ENSG00000100385, ENSG00000101412, ENSG00000105639	46	33	1437	3.78656	0.999995	0.952943	63.4571
GOTERM_BP_FAT	GO:0051329~interphase of mitotic cell cycle	7	1.27971	0.0816607	ENSG00000131196, ENSG00000064313, ENSG00000137193, ENSG00000165702, ENSG00000101412, ENSG00000184481, ENSG00000094804	397	103	13528	2.31582	1	0.849481	77.1393
GOTERM_BP_FAT	GO:0080135~regulation of cellular response to stress	7	1.27971	0.0816607	ENSG00000139193, ENSG00000163961, ENSG00000135090, ENSG00000087206, ENSG00000185515, ENSG00000141027, ENSG00000095015	397	103	13528	2.31582	1	0.849481	77.1393
GOTERM_CC_FAT	GO:0032777~Piccolo NuA4 histone acetyltransferase complex	2	0.365631	0.0832507	ENSG00000071243, ENSG00000172977	366	3	12782	23.2823	1	0.492913	69.9104
GOTERM_BP_FAT	GO:0051172~negative regulation of nitrogen compound metabolic process	22	4.02194	0.0835317	ENSG00000116062, ENSG00000147649, ENSG00000136826, ENSG00000165702, ENSG00000197451, ENSG00000123124, ENSG00000068903, ENSG00000141027, ENSG00000134398, ENSG00000148516, ENSG00000094804, ENSG00000011590, ENSG00000081923, ENSG00000087206, ENSG00000140464, ENSG00000196233, ENSG00000101412, ENSG00000136870, ENSG00000150347, ENSG00000172977, ENSG00000101082, ENSG00000075131	397	519	13528	1.44444	1	0.853248	77.9329
INTERPRO	IPR002928:Myosin tail	3	0.548446	0.0847566	ENSG00000092054, ENSG00000109063, ENSG00000144821	481	17	16659	6.1119	1	0.924859	74.8847
GOTERM_BP_FAT	GO:0010761~fibroblast migration	2	0.365631	0.0852784	ENSG00000107372, ENSG00000150347	397	3	13528	22.717	1	0.856436	78.6502
GOTERM_CC_FAT	GO:0005789~endoplasmic reticulum membrane	13	2.3766	0.0852826	ENSG00000113615, ENSG00000163902, ENSG00000154305, ENSG00000147955, ENSG00000138061, ENSG00000176986, ENSG00000172071, ENSG00000139182, ENSG00000158104, ENSG00000155016, ENSG00000186104, ENSG00000072849, ENSG00000129255	366	269	12782	1.68775	1	0.494494	70.8189
GOTERM_CC_FAT	GO:0015629~actin cytoskeleton	13	2.3766	0.0852826	ENSG00000143575, ENSG00000152818, ENSG00000111229, ENSG00000128641, ENSG00000211455, ENSG00000092054, ENSG00000039068, ENSG00000109063, ENSG00000145703, ENSG00000171992, ENSG00000011426, ENSG00000144821, ENSG00000070182	366	269	12782	1.68775	1	0.494494	70.8189
PIR_SUPERFAMILY	PIRSF002504:cadherin	3	0.548446	0.0856745	ENSG00000129910, ENSG00000039068, ENSG00000134765	183	20	7396	6.0623	1	0.975477	67.6634
SMART	SM00208:TNFR	4	0.731261	0.0857723	ENSG00000139193, ENSG00000111321, ENSG00000106780, ENSG00000067182	289	33	9079	3.80791	1	0.960964	67.9859
SP_PIR_KEYWORDS	er-golgi transport	6	1.09689	0.0860698	ENSG00000113615, ENSG00000075790, ENSG00000154305, ENSG00000176986, ENSG00000138768, ENSG00000100934	545	83	19235	2.55134	1	0.611731	72.1309
SP_PIR_KEYWORDS	hydroxyproline	4	0.731261	0.0861929	ENSG00000168542, ENSG00000187498, ENSG00000164692, ENSG00000169031	545	37	19235	3.81552	1	0.603841	72.1841
GOTERM_MF_FAT	GO:0050897~cobalt ion binding	3	0.548446	0.0866553	ENSG00000111142, ENSG00000140464, ENSG00000134812	380	17	12983	6.02926	1	0.860645	74.3342
UP_SEQ_FEATURE	active site:Proton acceptor	26	4.7532	0.0868561	ENSG00000154310, ENSG00000107779, ENSG00000149084, ENSG00000197122, ENSG00000068903, ENSG00000120539, ENSG00000143776, ENSG00000092439, ENSG00000105639, ENSG00000178999, ENSG00000135090, ENSG00000150787, ENSG00000211455, ENSG00000134398, ENSG00000172071, ENSG00000137193, ENSG00000117676, ENSG00000138029, ENSG00000169398, ENSG00000128881, ENSG00000086232, ENSG00000112079, ENSG00000095015, ENSG0000…	545	658	19113	1.38573	1	0.992882	78.6171
GOTERM_MF_FAT	GO:0019899~enzyme binding	22	4.02194	0.086969	ENSG00000110799, ENSG00000112659, ENSG00000142168, ENSG00000084674, ENSG00000141027, ENSG00000117601, ENSG00000158987, ENSG00000068903, ENSG00000184481, ENSG00000039068, ENSG00000063244, ENSG00000152270, ENSG00000164292, ENSG00000140464, ENSG00000140465, ENSG00000134982, ENSG00000170027, ENSG00000118689, ENSG00000130939, ENSG00000198785, ENSG00000095015, ENSG00000148700	380	523	12983	1.43718	1	0.852861	74.4661
UP_SEQ_FEATURE	short sequence motif:Prevents secretion from ER	5	0.914077	0.0869812	ENSG00000149257, ENSG00000167004, ENSG00000110811, ENSG00000122642, ENSG00000167123	545	59	19113	2.97201	1	0.991827	78.6668
GOTERM_BP_FAT	GO:0043409~negative regulation of MAPKKK cascade	3	0.548446	0.0870703	ENSG00000135090, ENSG00000134982, ENSG00000141027	397	17	13528	6.01334	1	0.859653	79.3633
SMART	SM00382:AAA	9	1.64534	0.0872659	ENSG00000204574, ENSG00000176208, ENSG00000151611, ENSG00000163918, ENSG00000107201, ENSG00000112159, ENSG00000164163, ENSG00000108846, ENSG00000094804	289	144	9079	1.96345	1	0.941024	68.6439
GOTERM_BP_FAT	GO:0030521~androgen receptor signaling pathway	4	0.731261	0.0874559	ENSG00000180182, ENSG00000125686, ENSG00000172977, ENSG00000008838	397	36	13528	3.78617	1	0.858154	79.5138
GOTERM_CC_FAT	GO:0044433~cytoplasmic vesicle part	10	1.82815	0.0879811	ENSG00000113615, ENSG00000138722, ENSG00000122862, ENSG00000084674, ENSG00000113140, ENSG00000184500, ENSG00000183020, ENSG00000132692, ENSG00000176986, ENSG00000100934	366	187	12782	1.86757	1	0.49878	71.9862
SP_PIR_KEYWORDS	hydrolase	54	9.87203	0.0893506	ENSG00000128908, ENSG00000158467, ENSG00000172331, ENSG00000116748, ENSG00000175426, ENSG00000124701, ENSG00000068903, ENSG00000143387, ENSG00000183495, ENSG00000149328, ENSG00000065989, ENSG00000063601, ENSG00000088205, ENSG00000089123, ENSG00000164708, ENSG00000185515, ENSG00000151006, ENSG00000111077, ENSG00000134398, ENSG00000186871, ENSG00000119231, ENSG00000012223, ENSG00000140451, ENSG0000…	545	1555	19235	1.22563	1	0.609424	73.5179
GOTERM_BP_FAT	GO:0006325~chromatin organization	17	3.10786	0.0900021	ENSG00000128908, ENSG00000163961, ENSG00000071243, ENSG00000165702, ENSG00000109685, ENSG00000185515, ENSG00000086758, ENSG00000068903, ENSG00000141027, ENSG00000183495, ENSG00000132600, ENSG00000156983, ENSG00000146414, ENSG00000087206, ENSG00000135999, ENSG00000172977, ENSG00000100393	397	378	13528	1.5325	1	0.863675	80.4818
SP_PIR_KEYWORDS	thick filament	3	0.548446	0.0906842	ENSG00000092054, ENSG00000109063, ENSG00000144821	545	18	19235	5.88226	1	0.607059	74.0632
GOTERM_BP_FAT	GO:0051325~interphase	7	1.27971	0.0907912	ENSG00000131196, ENSG00000064313, ENSG00000137193, ENSG00000165702, ENSG00000101412, ENSG00000184481, ENSG00000094804	397	106	13528	2.25027	1	0.863486	80.7729
SMART	SM00429:IPT	4	0.731261	0.0919672	ENSG00000131196, ENSG00000101096, ENSG00000162924, ENSG00000077150	289	34	9079	3.69591	1	0.92697	70.6346
GOTERM_BP_FAT	GO:0051173~positive regulation of nitrogen compound metabolic process	26	4.7532	0.0925348	ENSG00000180182, ENSG00000143578, ENSG00000184481, ENSG00000107807, ENSG00000148516, ENSG00000087206, ENSG00000101096, ENSG00000162924, ENSG00000118689, ENSG00000101412, ENSG00000105639, ENSG00000172977, ENSG00000005102, ENSG00000064313, ENSG00000163961, ENSG00000136826, ENSG00000112658, ENSG00000185515, ENSG00000197451, ENSG00000156983, ENSG00000113525, ENSG00000125686, ENSG00000067182, ENSG0000…	397	644	13528	1.37572	1	0.866247	81.4017
GOTERM_BP_FAT	GO:0051301~cell division	14	2.55941	0.0928577	ENSG00000139350, ENSG00000082258, ENSG00000163539, ENSG00000119397, ENSG00000068903, ENSG00000186871, ENSG00000119231, ENSG00000094804, ENSG00000129933, ENSG00000134982, ENSG00000011426, ENSG00000178999, ENSG00000075131, ENSG00000104147	397	295	13528	1.61715	1	0.864627	81.5161
SP_PIR_KEYWORDS	actin-binding	12	2.19378	0.0929093	ENSG00000092054, ENSG00000109063, ENSG00000171992, ENSG00000131018, ENSG00000128641, ENSG00000111229, ENSG00000152818, ENSG00000011426, ENSG00000144821, ENSG00000211455, ENSG00000070182, ENSG00000148700	545	247	19235	1.71467	1	0.608505	74.9498
GOTERM_MF_FAT	GO:0016563~transcription activator activity	18	3.29068	0.0930218	ENSG00000180182, ENSG00000136826, ENSG00000184481, ENSG00000008838, ENSG00000148516, ENSG00000156983, ENSG00000131196, ENSG00000039068, ENSG00000125686, ENSG00000140464, ENSG00000101096, ENSG00000101412, ENSG00000118689, ENSG00000077150, ENSG00000172977, ENSG00000172534, ENSG00000100393, ENSG00000163508	380	410	12983	1.49996	1	0.863872	76.8913
INTERPRO	IPR001148:Carbonic anhydrase, alpha-class, catalytic domain	3	0.548446	0.0935943	ENSG00000107159, ENSG00000164879, ENSG00000118298	481	18	16659	5.77235	1	0.938099	78.4128
GOTERM_CC_FAT	GO:0030120~vesicle coat	4	0.731261	0.0936568	ENSG00000113615, ENSG00000183020, ENSG00000176986, ENSG00000100934	366	38	12782	3.67616	1	0.514739	74.3012
GOTERM_BP_FAT	GO:0043010~camera-type eye development	7	1.27971	0.0939531	ENSG00000188158, ENSG00000125686, ENSG00000136826, ENSG00000140465, ENSG00000134982, ENSG00000095015, ENSG00000148516	397	107	13528	2.22924	1	0.865371	81.8989
PIR_SUPERFAMILY	PIRSF017225:vesicle coat complex COPII, subunit SEC24	2	0.365631	0.0948761	ENSG00000113615, ENSG00000176986	183	4	7396	20.2077	1	0.967906	71.5341
INTERPRO	IPR001609:Myosin head, motor region	4	0.731261	0.0956577	ENSG00000092054, ENSG00000109063, ENSG00000128641, ENSG00000144821	481	38	16659	3.64569	1	0.936739	79.1669
GOTERM_BP_FAT	GO:0001837~epithelial to mesenchymal transition	3	0.548446	0.0961229	ENSG00000131196, ENSG00000197451, ENSG00000163508	397	18	13528	5.67926	1	0.869265	82.6354
SMART	SM00133:S_TK_X	5	0.914077	0.096228	ENSG00000117676, ENSG00000120539, ENSG00000143776, ENSG00000211455, ENSG00000112079	289	55	9079	2.85593	1	0.912797	72.3375
SP_PIR_KEYWORDS	zinc	73	13.3455	0.0965956	ENSG00000164879, ENSG00000161642, ENSG00000071243, ENSG00000104154, ENSG00000109685, ENSG00000159459, ENSG00000164334, ENSG00000124701, ENSG00000064042, ENSG00000068903, ENSG00000011590, ENSG00000181722, ENSG00000154957, ENSG00000140464, ENSG00000136451, ENSG00000102383, ENSG00000106443, ENSG00000136870, ENSG00000145495, ENSG00000168411, ENSG00000198919, ENSG00000104221, ENSG00000165702, ENSG0000…	545	2189	19235	1.17699	1	0.6158	76.3568
BIOCARTA	h_tgfbPathway:TGF beta signaling pathway	3	0.548446	0.0968477	ENSG00000039068, ENSG00000134982, ENSG00000100393	46	17	1437	5.51279	1	0.946799	70.1155
GOTERM_BP_FAT	GO:0001890~placenta development	5	0.914077	0.0984542	ENSG00000125686, ENSG00000110799, ENSG00000142168, ENSG00000121853, ENSG00000163508	397	60	13528	2.83963	1	0.873445	83.3951
GOTERM_BP_FAT	GO:0010212~response to ionizing radiation	5	0.914077	0.0984542	ENSG00000163961, ENSG00000087206, ENSG00000185515, ENSG00000140464, ENSG00000152422	397	60	13528	2.83963	1	0.873445	83.3951
GOTERM_BP_FAT	GO:0007179~transforming growth factor beta receptor signaling pathway	5	0.914077	0.0984542	ENSG00000168542, ENSG00000140464, ENSG00000107779, ENSG00000164692, ENSG00000095015	397	60	13528	2.83963	1	0.873445	83.3951
INTERPRO	IPR001128:Cytochrome P450	5	0.914077	0.0987731	ENSG00000036530, ENSG00000140465, ENSG00000155016, ENSG00000186104, ENSG00000138061	481	61	16659	2.83886	1	0.937416	80.2588
GOTERM_BP_FAT	GO:0009187~cyclic nucleotide metabolic process	4	0.731261	0.0991047	ENSG00000152270, ENSG00000132518, ENSG00000065989, ENSG00000164116	397	38	13528	3.5869	1	0.872826	83.6014
