# Supplementary material for: Genome-Wide Scan for Bats and Dolphin to Detect Their Genetic Basis for New Locomotive Styles
Source: PLoS One. 2012 Nov 6;7(11):e46455. doi: 10.1371/journal.pone.0046455 (PMC3491009; doi:10.1371/journal.pone.0046455)
Supplement: Table S5 — Functional annotation clustering for genes that have evidence of convergent or parallel sequence evolution on the CA bat and dolphin lineages. (XLS) [file pone.0046455.s005.xls]

## Sheet: 新建 文本文档
Category	Term	Count	%	PValue	Genes	List Total	Pop Hits	Pop Total	Fold Enrichment	Bonferroni	Benjamini	FDR
SP_PIR_KEYWORDS	phosphoprotein	502	54.0948	1.74449e-25	ENSG00000165714, ENSG00000183914, ENSG00000171316, ENSG00000103326, ENSG00000170579, ENSG00000144908, ENSG00000099381, ENSG00000136167, ENSG00000138246, ENSG00000183495, ENSG00000146909, ENSG00000167705, ENSG00000166828, ENSG00000106052, ENSG00000140284, ENSG00000102103, ENSG00000077522, ENSG00000152104, ENSG00000141644, ENSG00000171320, ENSG00000213085, ENSG00000007202, ENSG00000104907, ENSG0000…	927	7263	19235	1.43417	9.36792e-23	9.36792e-23	2.53735e-22
UP_SEQ_FEATURE	sequence variant	722	77.8017	1.03984e-24	ENSG00000165714, ENSG00000167984, ENSG00000183914, ENSG00000171316, ENSG00000139637, ENSG00000170579, ENSG00000144908, ENSG00000179256, ENSG00000099381, ENSG00000136167, ENSG00000130377, ENSG00000167077, ENSG00000183495, ENSG00000138246, ENSG00000144120, ENSG00000146909, ENSG00000166828, ENSG00000167705, ENSG00000177646, ENSG00000106052, ENSG00000079257, ENSG00000140284, ENSG00000152104, ENSG0000…	926	11992	19113	1.24269	3.22663e-21	3.22663e-21	1.87945e-21
SP_PIR_KEYWORDS	polymorphism	694	74.7845	1.19829e-22	ENSG00000165714, ENSG00000167984, ENSG00000183914, ENSG00000171316, ENSG00000139637, ENSG00000170579, ENSG00000144908, ENSG00000179256, ENSG00000099381, ENSG00000136167, ENSG00000130377, ENSG00000167077, ENSG00000183495, ENSG00000138246, ENSG00000144120, ENSG00000146909, ENSG00000166828, ENSG00000167705, ENSG00000177646, ENSG00000106052, ENSG00000079257, ENSG00000140284, ENSG00000152104, ENSG0000…	927	11550	19235	1.24678	6.43482e-20	3.21741e-20	1.7429e-19
SP_PIR_KEYWORDS	alternative splicing	477	51.4009	2.2335e-15	ENSG00000165714, ENSG00000183914, ENSG00000167984, ENSG00000171316, ENSG00000103326, ENSG00000170579, ENSG00000167077, ENSG00000130377, ENSG00000183495, ENSG00000167705, ENSG00000170615, ENSG00000106052, ENSG00000102103, ENSG00000141644, ENSG00000007202, ENSG00000104907, ENSG00000198910, ENSG00000015520, ENSG00000145675, ENSG00000126883, ENSG00000167716, ENSG00000071626, ENSG00000111325, ENSG0000…	927	7488	19235	1.3218	1.19238e-12	3.9746e-13	3.23075e-12
SP_PIR_KEYWORDS	disease mutation	148	15.9483	5.10028e-15	ENSG00000138449, ENSG00000107736, ENSG00000171316, ENSG00000204311, ENSG00000213398, ENSG00000155256, ENSG00000115414, ENSG00000182866, ENSG00000160255, ENSG00000213689, ENSG00000122643, ENSG00000077522, ENSG00000171953, ENSG00000171320, ENSG00000197299, ENSG00000198910, ENSG00000088836, ENSG00000123500, ENSG00000122735, ENSG00000091138, ENSG00000184634, ENSG00000145675, ENSG00000090402, ENSG0000…	927	1591	19235	1.93021	2.74247e-12	6.85563e-13	7.42739e-12
UP_SEQ_FEATURE	splice variant	475	51.1853	7.6599e-15	ENSG00000165714, ENSG00000183914, ENSG00000167984, ENSG00000171316, ENSG00000103326, ENSG00000170579, ENSG00000167077, ENSG00000130377, ENSG00000183495, ENSG00000167705, ENSG00000170615, ENSG00000106052, ENSG00000102103, ENSG00000141644, ENSG00000007202, ENSG00000104907, ENSG00000198910, ENSG00000015520, ENSG00000145675, ENSG00000126883, ENSG00000167716, ENSG00000071626, ENSG00000111325, ENSG0000…	926	7458	19113	1.31459	2.37707e-11	1.18853e-11	1.38445e-11
SP_PIR_KEYWORDS	coiled coil	160	17.2414	1.71063e-10	ENSG00000154781, ENSG00000183914, ENSG00000171316, ENSG00000084636, ENSG00000120262, ENSG00000179256, ENSG00000197467, ENSG00000167705, ENSG00000145911, ENSG00000106052, ENSG00000102103, ENSG00000175697, ENSG00000213085, ENSG00000007202, ENSG00000196914, ENSG00000183801, ENSG00000123500, ENSG00000103335, ENSG00000138434, ENSG00000096696, ENSG00000111799, ENSG00000163611, ENSG00000188735, ENSG0000…	927	2019	19235	1.64436	9.18606e-08	1.83721e-08	2.48809e-07
SP_PIR_KEYWORDS	atp-binding	109	11.7457	3.96569e-08	ENSG00000167984, ENSG00000183914, ENSG00000123983, ENSG00000171316, ENSG00000113643, ENSG00000130377, ENSG00000183495, ENSG00000138031, ENSG00000145725, ENSG00000182866, ENSG00000178950, ENSG00000140284, ENSG00000197299, ENSG00000160396, ENSG00000170606, ENSG00000127311, ENSG00000186871, ENSG00000131023, ENSG00000166986, ENSG00000112118, ENSG00000154229, ENSG00000143156, ENSG00000073146, ENSG0000…	927	1326	19235	1.70567	2.12956e-05	3.54929e-06	5.76807e-05
GOTERM_MF_FAT	GO:0032559~adenyl ribonucleotide binding	119	12.8233	1.17103e-06	ENSG00000167984, ENSG00000183914, ENSG00000123983, ENSG00000171316, ENSG00000113643, ENSG00000130377, ENSG00000183495, ENSG00000138031, ENSG00000145725, ENSG00000182866, ENSG00000178950, ENSG00000140284, ENSG00000198796, ENSG00000197299, ENSG00000160396, ENSG00000170606, ENSG00000127311, ENSG00000186871, ENSG00000099624, ENSG00000131023, ENSG00000166986, ENSG00000112118, ENSG00000154229, ENSG0000…	671	1497	12983	1.53808	0.0011025	0.0011025	0.00183608
GOTERM_MF_FAT	GO:0005524~ATP binding	117	12.6078	1.8532e-06	ENSG00000167984, ENSG00000183914, ENSG00000123983, ENSG00000171316, ENSG00000113643, ENSG00000130377, ENSG00000183495, ENSG00000138031, ENSG00000145725, ENSG00000182866, ENSG00000178950, ENSG00000140284, ENSG00000198796, ENSG00000197299, ENSG00000160396, ENSG00000170606, ENSG00000127311, ENSG00000186871, ENSG00000099624, ENSG00000131023, ENSG00000166986, ENSG00000112118, ENSG00000154229, ENSG0000…	671	1477	12983	1.5327	0.00174419	0.000872477	0.00290566
GOTERM_MF_FAT	GO:0030554~adenyl nucleotide binding	123	13.2543	1.96118e-06	ENSG00000167984, ENSG00000183914, ENSG00000123983, ENSG00000171316, ENSG00000113643, ENSG00000130377, ENSG00000115107, ENSG00000183495, ENSG00000138031, ENSG00000177646, ENSG00000145725, ENSG00000182866, ENSG00000178950, ENSG00000213689, ENSG00000140284, ENSG00000198796, ENSG00000197299, ENSG00000160396, ENSG00000170606, ENSG00000127311, ENSG00000186871, ENSG00000099624, ENSG00000131023, ENSG0000…	671	1577	12983	1.50913	0.00184573	0.000615622	0.00307496
SP_PIR_KEYWORDS	trimer	10	1.07759	1.98849e-06	ENSG00000113296, ENSG00000187955, ENSG00000168542, ENSG00000084636, ENSG00000111799, ENSG00000139219, ENSG00000164692, ENSG00000197467, ENSG00000186340, ENSG00000163359	927	26	19235	7.98067	0.00106725	0.000152534	0.0028922
GOTERM_MF_FAT	GO:0001882~nucleoside binding	125	13.4698	2.14482e-06	ENSG00000167984, ENSG00000183914, ENSG00000123983, ENSG00000171316, ENSG00000113643, ENSG00000130377, ENSG00000115107, ENSG00000183495, ENSG00000138031, ENSG00000177646, ENSG00000145725, ENSG00000182866, ENSG00000178950, ENSG00000213689, ENSG00000140284, ENSG00000198796, ENSG00000197299, ENSG00000160396, ENSG00000170606, ENSG00000127311, ENSG00000186871, ENSG00000099624, ENSG00000131023, ENSG0000…	671	1612	12983	1.50037	0.00201839	0.000504979	0.00336289
SP_PIR_KEYWORDS	cell adhesion	44	4.74138	3.03771e-06	ENSG00000088827, ENSG00000107736, ENSG00000187955, ENSG00000105290, ENSG00000086570, ENSG00000134762, ENSG00000084636, ENSG00000100842, ENSG00000154639, ENSG00000046604, ENSG00000134115, ENSG00000182871, ENSG00000165124, ENSG00000064205, ENSG00000163359, ENSG00000197467, ENSG00000196569, ENSG00000142949, ENSG00000115414, ENSG00000026508, ENSG00000160255, ENSG00000161270, ENSG00000198910, ENSG0000…	927	422	19235	2.16348	0.00162992	0.000203886	0.00441823
GOTERM_MF_FAT	GO:0001883~purine nucleoside binding	123	13.2543	4.22773e-06	ENSG00000167984, ENSG00000183914, ENSG00000123983, ENSG00000171316, ENSG00000113643, ENSG00000130377, ENSG00000115107, ENSG00000183495, ENSG00000138031, ENSG00000177646, ENSG00000145725, ENSG00000182866, ENSG00000178950, ENSG00000213689, ENSG00000140284, ENSG00000198796, ENSG00000197299, ENSG00000160396, ENSG00000170606, ENSG00000127311, ENSG00000186871, ENSG00000099624, ENSG00000131023, ENSG0000…	671	1601	12983	1.4865	0.00397461	0.000796189	0.00662861
UP_SEQ_FEATURE	mutagenesis site	143	15.4095	5.18745e-06	ENSG00000198855, ENSG00000107731, ENSG00000136167, ENSG00000130377, ENSG00000127241, ENSG00000146909, ENSG00000167705, ENSG00000125347, ENSG00000115414, ENSG00000140519, ENSG00000182866, ENSG00000168310, ENSG00000102103, ENSG00000122643, ENSG00000141644, ENSG00000156509, ENSG00000075142, ENSG00000131746, ENSG00000119681, ENSG00000047597, ENSG00000142798, ENSG00000113916, ENSG00000117448, ENSG0000…	926	2045	19113	1.44331	0.0159678	0.00535119	0.00937559
GOTERM_CC_FAT	GO:0005581~collagen	11	1.18534	6.05842e-06	ENSG00000123500, ENSG00000187955, ENSG00000168542, ENSG00000084636, ENSG00000182871, ENSG00000134871, ENSG00000111799, ENSG00000139219, ENSG00000164692, ENSG00000197467, ENSG00000163359	649	35	12782	6.18983	0.00290382	0.00290382	0.00867394
SP_PIR_KEYWORDS	nucleotide-binding	121	13.0388	7.72798e-06	ENSG00000167984, ENSG00000183914, ENSG00000123983, ENSG00000171316, ENSG00000113643, ENSG00000130377, ENSG00000183495, ENSG00000138031, ENSG00000145725, ENSG00000182866, ENSG00000178950, ENSG00000167578, ENSG00000140284, ENSG00000122643, ENSG00000197299, ENSG00000160396, ENSG00000170606, ENSG00000127311, ENSG00000186871, ENSG00000131023, ENSG00000132698, ENSG00000166986, ENSG00000112118, ENSG0000…	927	1686	19235	1.48916	0.00414134	0.000460998	0.0112397
SP_PIR_KEYWORDS	hydroxylysine	10	1.07759	1.03219e-05	ENSG00000123500, ENSG00000187955, ENSG00000168542, ENSG00000084636, ENSG00000134871, ENSG00000111799, ENSG00000139219, ENSG00000164692, ENSG00000197467, ENSG00000163359	927	31	19235	6.69346	0.00552757	0.000554137	0.0150121
SP_PIR_KEYWORDS	triple helix	10	1.07759	1.03219e-05	ENSG00000123500, ENSG00000187955, ENSG00000168542, ENSG00000084636, ENSG00000134871, ENSG00000111799, ENSG00000139219, ENSG00000164692, ENSG00000197467, ENSG00000163359	927	31	19235	6.69346	0.00552757	0.000554137	0.0150121
GOTERM_CC_FAT	GO:0005856~cytoskeleton	106	11.4224	1.1306e-05	ENSG00000107736, ENSG00000183914, ENSG00000115109, ENSG00000170579, ENSG00000136167, ENSG00000182866, ENSG00000152104, ENSG00000077522, ENSG00000184445, ENSG00000131746, ENSG00000122735, ENSG00000184634, ENSG00000118200, ENSG00000147081, ENSG00000078018, ENSG00000096696, ENSG00000039068, ENSG00000131023, ENSG00000130559, ENSG00000170477, ENSG00000112118, ENSG00000137076, ENSG00000087586, ENSG0000…	649	1381	12782	1.5117	0.00541223	0.00270979	0.0161865
UP_SEQ_FEATURE	nucleotide phosphate-binding region:ATP	77	8.29741	1.65269e-05	ENSG00000142178, ENSG00000105877, ENSG00000183914, ENSG00000167984, ENSG00000171316, ENSG00000165752, ENSG00000130377, ENSG00000183495, ENSG00000197892, ENSG00000103966, ENSG00000006062, ENSG00000198752, ENSG00000182866, ENSG00000050748, ENSG00000160447, ENSG00000075413, ENSG00000133020, ENSG00000118997, ENSG00000125885, ENSG00000197299, ENSG00000106733, ENSG00000160396, ENSG00000125414, ENSG0000…	926	962	19113	1.65209	0.0499906	0.012739	0.0298672
GOTERM_CC_FAT	GO:0070161~anchoring junction	24	2.58621	1.92074e-05	ENSG00000131746, ENSG00000115109, ENSG00000167880, ENSG00000134762, ENSG00000154639, ENSG00000046604, ENSG00000134757, ENSG00000096696, ENSG00000197893, ENSG00000143363, ENSG00000039068, ENSG00000026508, ENSG00000136153, ENSG00000178950, ENSG00000159840, ENSG00000148498, ENSG00000134982, ENSG00000119139, ENSG00000077522, ENSG00000125414, ENSG00000104067, ENSG00000174405, ENSG00000157551, ENSG0000…	649	172	12782	2.74813	0.00917728	0.0030685	0.0274972
GOTERM_CC_FAT	GO:0044420~extracellular matrix part	19	2.04741	2.31054e-05	ENSG00000123500, ENSG00000187955, ENSG00000105290, ENSG00000168542, ENSG00000084636, ENSG00000182871, ENSG00000134871, ENSG00000142798, ENSG00000111799, ENSG00000065618, ENSG00000164620, ENSG00000197467, ENSG00000154734, ENSG00000196569, ENSG00000163359, ENSG00000115414, ENSG00000139219, ENSG00000164692, ENSG00000041982	649	117	12782	3.19832	0.0110295	0.00276884	0.0330767
GOTERM_CC_FAT	GO:0005929~cilium	20	2.15517	2.59407e-05	ENSG00000158486, ENSG00000183914, ENSG00000105877, ENSG00000107736, ENSG00000122735, ENSG00000147081, ENSG00000074047, ENSG00000157087, ENSG00000155066, ENSG00000172139, ENSG00000092200, ENSG00000163914, ENSG00000096093, ENSG00000123607, ENSG00000118762, ENSG00000153208, ENSG00000007174, ENSG00000118997, ENSG00000078674, ENSG00000101222	649	129	12782	3.05348	0.0123745	0.00248725	0.0371349
GOTERM_BP_FAT	GO:0007155~cell adhesion	62	6.68103	4.61841e-05	ENSG00000088827, ENSG00000107736, ENSG00000134762, ENSG00000084636, ENSG00000134115, ENSG00000182871, ENSG00000175894, ENSG00000196569, ENSG00000197467, ENSG00000115414, ENSG00000162804, ENSG00000160255, ENSG00000077522, ENSG00000168615, ENSG00000198910, ENSG00000148600, ENSG00000110799, ENSG00000134757, ENSG00000142798, ENSG00000111799, ENSG00000065618, ENSG00000166341, ENSG00000113296, ENSG0000…	704	700	13528	1.70198	0.125355	0.125355	0.0828162
GOTERM_BP_FAT	GO:0022610~biological adhesion	62	6.68103	4.80183e-05	ENSG00000088827, ENSG00000107736, ENSG00000134762, ENSG00000084636, ENSG00000134115, ENSG00000182871, ENSG00000175894, ENSG00000196569, ENSG00000197467, ENSG00000115414, ENSG00000162804, ENSG00000160255, ENSG00000077522, ENSG00000168615, ENSG00000198910, ENSG00000148600, ENSG00000110799, ENSG00000134757, ENSG00000142798, ENSG00000111799, ENSG00000065618, ENSG00000166341, ENSG00000113296, ENSG0000…	704	701	13528	1.69955	0.129995	0.0672594	0.0861038
SP_PIR_KEYWORDS	hydroxyproline	10	1.07759	4.90962e-05	ENSG00000123500, ENSG00000187955, ENSG00000168542, ENSG00000084636, ENSG00000134871, ENSG00000111799, ENSG00000139219, ENSG00000164692, ENSG00000197467, ENSG00000163359	927	37	19235	5.60804	0.0260208	0.00239398	0.0713862
SP_PIR_KEYWORDS	cytoskeleton	54	5.81897	7.36603e-05	ENSG00000183914, ENSG00000167880, ENSG00000186081, ENSG00000136167, ENSG00000197892, ENSG00000163380, ENSG00000136068, ENSG00000160255, ENSG00000152104, ENSG00000118997, ENSG00000174799, ENSG00000184445, ENSG00000131746, ENSG00000078018, ENSG00000096696, ENSG00000213066, ENSG00000139132, ENSG00000123607, ENSG00000131023, ENSG00000158195, ENSG00000159840, ENSG00000116871, ENSG00000127481, ENSG0000…	927	636	19235	1.76177	0.0387849	0.00329099	0.107085
UP_SEQ_FEATURE	short sequence motif:Cell attachment site	15	1.61638	7.97321e-05	ENSG00000187955, ENSG00000110799, ENSG00000119681, ENSG00000084636, ENSG00000165124, ENSG00000182871, ENSG00000111799, ENSG00000163359, ENSG00000134247, ENSG00000113296, ENSG00000115414, ENSG00000160255, ENSG00000186340, ENSG00000198910, ENSG00000108582	926	88	19113	3.51825	0.219186	0.0482794	0.144013
KEGG_PATHWAY	hsa04512:ECM-receptor interaction	15	1.61638	9.12909e-05	ENSG00000168542, ENSG00000110799, ENSG00000142798, ENSG00000134871, ENSG00000196569, ENSG00000163359, ENSG00000113296, ENSG00000132470, ENSG00000115414, ENSG00000026508, ENSG00000189056, ENSG00000139219, ENSG00000164692, ENSG00000186340, ENSG00000041982	266	84	5085	3.41367	0.013691	0.013691	0.109087
SP_PIR_KEYWORDS	cytoplasm	205	22.0905	9.44947e-05	ENSG00000167984, ENSG00000183914, ENSG00000115109, ENSG00000113643, ENSG00000144908, ENSG00000205220, ENSG00000136167, ENSG00000130377, ENSG00000070081, ENSG00000079257, ENSG00000077522, ENSG00000152104, ENSG00000160396, ENSG00000075142, ENSG00000184445, ENSG00000131746, ENSG00000166596, ENSG00000123992, ENSG00000117115, ENSG00000096696, ENSG00000170606, ENSG00000071626, ENSG00000122965, ENSG0000…	927	3332	19235	1.27662	0.04948	0.00389593	0.137354
GOTERM_MF_FAT	GO:0000166~nucleotide binding	154	16.5948	9.98099e-05	ENSG00000167984, ENSG00000183914, ENSG00000123983, ENSG00000171316, ENSG00000113643, ENSG00000099381, ENSG00000130377, ENSG00000115107, ENSG00000183495, ENSG00000138031, ENSG00000177646, ENSG00000145725, ENSG00000182866, ENSG00000178950, ENSG00000213689, ENSG00000167578, ENSG00000140284, ENSG00000122643, ENSG00000141644, ENSG00000198796, ENSG00000197299, ENSG00000160396, ENSG00000182054, ENSG0000…	671	2245	12983	1.32726	0.0897405	0.0155488	0.156381
GOTERM_BP_FAT	GO:0007517~muscle organ development	26	2.80172	0.000100349	ENSG00000154639, ENSG00000205560, ENSG00000113721, ENSG00000196569, ENSG00000163359, ENSG00000163217, ENSG00000136068, ENSG00000140262, ENSG00000075142, ENSG00000133392, ENSG00000150347, ENSG00000041982, ENSG00000134571, ENSG00000164916, ENSG00000150051, ENSG00000142798, ENSG00000182963, ENSG00000160808, ENSG00000089225, ENSG00000165699, ENSG00000111913, ENSG00000073282, ENSG00000070748, ENSG0000…	704	211	13528	2.36784	0.252503	0.0924517	0.17986
SP_PIR_KEYWORDS	hydroxylation	13	1.40086	0.000133885	ENSG00000123500, ENSG00000187955, ENSG00000168542, ENSG00000119681, ENSG00000084636, ENSG00000182871, ENSG00000134871, ENSG00000111799, ENSG00000065618, ENSG00000127241, ENSG00000163359, ENSG00000139219, ENSG00000164692	927	71	19235	3.79925	0.069377	0.00512262	0.194558
GOTERM_CC_FAT	GO:0030054~cell junction	47	5.06466	0.000145348	ENSG00000115109, ENSG00000167880, ENSG00000134762, ENSG00000154639, ENSG00000170579, ENSG00000046604, ENSG00000107554, ENSG00000164061, ENSG00000109738, ENSG00000183873, ENSG00000136167, ENSG00000103942, ENSG00000197467, ENSG00000197893, ENSG00000143363, ENSG00000179520, ENSG00000166569, ENSG00000026508, ENSG00000198752, ENSG00000178950, ENSG00000198794, ENSG00000081803, ENSG00000077522, ENSG0000…	649	518	12782	1.78699	0.0673937	0.0115613	0.207904
GOTERM_CC_FAT	GO:0043232~intracellular non-membrane-bounded organelle	170	18.319	0.000162097	ENSG00000183914, ENSG00000107736, ENSG00000115109, ENSG00000171316, ENSG00000113643, ENSG00000170579, ENSG00000108064, ENSG00000136167, ENSG00000183495, ENSG00000146909, ENSG00000182866, ENSG00000124788, ENSG00000138442, ENSG00000102103, ENSG00000077522, ENSG00000152104, ENSG00000197299, ENSG00000184445, ENSG00000087269, ENSG00000173894, ENSG00000131746, ENSG00000122735, ENSG00000184634, ENSG0000…	649	2596	12782	1.28973	0.0748624	0.0110546	0.231836
GOTERM_CC_FAT	GO:0043228~non-membrane-bounded organelle	170	18.319	0.000162097	ENSG00000183914, ENSG00000107736, ENSG00000115109, ENSG00000171316, ENSG00000113643, ENSG00000170579, ENSG00000108064, ENSG00000136167, ENSG00000183495, ENSG00000146909, ENSG00000182866, ENSG00000124788, ENSG00000138442, ENSG00000102103, ENSG00000077522, ENSG00000152104, ENSG00000197299, ENSG00000184445, ENSG00000087269, ENSG00000173894, ENSG00000131746, ENSG00000122735, ENSG00000184634, ENSG0000…	649	2596	12782	1.28973	0.0748624	0.0110546	0.231836
GOTERM_MF_FAT	GO:0032553~ribonucleotide binding	129	13.9009	0.000162817	ENSG00000167984, ENSG00000183914, ENSG00000123983, ENSG00000171316, ENSG00000113643, ENSG00000130377, ENSG00000183495, ENSG00000138031, ENSG00000145725, ENSG00000182866, ENSG00000178950, ENSG00000167578, ENSG00000140284, ENSG00000198796, ENSG00000197299, ENSG00000160396, ENSG00000170606, ENSG00000106608, ENSG00000127311, ENSG00000186871, ENSG00000099624, ENSG00000131023, ENSG00000132698, ENSG0000…	671	1836	12983	1.35947	0.142201	0.0216739	0.254981
GOTERM_MF_FAT	GO:0032555~purine ribonucleotide binding	129	13.9009	0.000162817	ENSG00000167984, ENSG00000183914, ENSG00000123983, ENSG00000171316, ENSG00000113643, ENSG00000130377, ENSG00000183495, ENSG00000138031, ENSG00000145725, ENSG00000182866, ENSG00000178950, ENSG00000167578, ENSG00000140284, ENSG00000198796, ENSG00000197299, ENSG00000160396, ENSG00000170606, ENSG00000106608, ENSG00000127311, ENSG00000186871, ENSG00000099624, ENSG00000131023, ENSG00000132698, ENSG0000…	671	1836	12983	1.35947	0.142201	0.0216739	0.254981
SP_PIR_KEYWORDS	motor protein	18	1.93966	0.000202942	ENSG00000158486, ENSG00000183914, ENSG00000105877, ENSG00000122735, ENSG00000186185, ENSG00000197892, ENSG00000170615, ENSG00000106976, ENSG00000160808, ENSG00000166866, ENSG00000041515, ENSG00000186638, ENSG00000007174, ENSG00000133020, ENSG00000118997, ENSG00000125414, ENSG00000137807, ENSG00000133392	927	132	19235	2.82951	0.103261	0.00723972	0.294771
UP_SEQ_FEATURE	repeat:WD 9	10	1.07759	0.000215007	ENSG00000184465, ENSG00000091157, ENSG00000166596, ENSG00000066629, ENSG00000161996, ENSG00000137802, ENSG00000165288, ENSG00000129566, ENSG00000143924, ENSG00000071127	926	44	19113	4.691	0.486876	0.105246	0.3879
GOTERM_MF_FAT	GO:0017076~purine nucleotide binding	133	14.3319	0.000221988	ENSG00000167984, ENSG00000183914, ENSG00000123983, ENSG00000171316, ENSG00000113643, ENSG00000130377, ENSG00000115107, ENSG00000183495, ENSG00000138031, ENSG00000177646, ENSG00000145725, ENSG00000182866, ENSG00000178950, ENSG00000213689, ENSG00000167578, ENSG00000140284, ENSG00000198796, ENSG00000197299, ENSG00000160396, ENSG00000170606, ENSG00000106608, ENSG00000127311, ENSG00000186871, ENSG0000…	671	1918	12983	1.3417	0.188715	0.0258033	0.347497
GOTERM_CC_FAT	GO:0005911~cell-cell junction	23	2.47845	0.000251359	ENSG00000167880, ENSG00000134762, ENSG00000154639, ENSG00000046604, ENSG00000134757, ENSG00000183873, ENSG00000096696, ENSG00000143375, ENSG00000065618, ENSG00000197467, ENSG00000197893, ENSG00000182963, ENSG00000039068, ENSG00000198752, ENSG00000136153, ENSG00000159840, ENSG00000148498, ENSG00000134982, ENSG00000119139, ENSG00000179776, ENSG00000104067, ENSG00000137076, ENSG00000156453	649	190	12782	2.38412	0.113671	0.0149702	0.359287
GOTERM_CC_FAT	GO:0015630~microtubule cytoskeleton	48	5.17241	0.00028397	ENSG00000107736, ENSG00000158486, ENSG00000183914, ENSG00000105877, ENSG00000186185, ENSG00000135315, ENSG00000135476, ENSG00000008323, ENSG00000198876, ENSG00000197892, ENSG00000182866, ENSG00000066629, ENSG00000118762, ENSG00000007174, ENSG00000118997, ENSG00000186868, ENSG00000174799, ENSG00000078674, ENSG00000137807, ENSG00000118503, ENSG00000184445, ENSG00000138119, ENSG00000106477, ENSG0000…	649	549	12782	1.72196	0.127441	0.0150331	0.405813
GOTERM_CC_FAT	GO:0005912~adherens junction	20	2.15517	0.000316192	ENSG00000131746, ENSG00000115109, ENSG00000154639, ENSG00000096696, ENSG00000197893, ENSG00000143363, ENSG00000039068, ENSG00000026508, ENSG00000136153, ENSG00000178950, ENSG00000159840, ENSG00000134982, ENSG00000148498, ENSG00000119139, ENSG00000077522, ENSG00000125414, ENSG00000104067, ENSG00000174405, ENSG00000157551, ENSG00000137076	649	155	12782	2.54128	0.140836	0.015065	0.451763
KEGG_PATHWAY	hsa03450:Non-homologous end-joining	6	0.646552	0.00033721	ENSG00000152457, ENSG00000020922, ENSG00000166169, ENSG00000113522, ENSG00000174405, ENSG00000122678	266	13	5085	8.82302	0.0496522	0.0251422	0.402404
GOTERM_CC_FAT	GO:0044459~plasma membrane part	146	15.7328	0.000338912	ENSG00000138449, ENSG00000115109, ENSG00000170579, ENSG00000136167, ENSG00000197467, ENSG00000138031, ENSG00000166828, ENSG00000115414, ENSG00000140519, ENSG00000157131, ENSG00000089356, ENSG00000182866, ENSG00000178950, ENSG00000160255, ENSG00000167578, ENSG00000198794, ENSG00000077522, ENSG00000168615, ENSG00000198910, ENSG00000088836, ENSG00000131746, ENSG00000148600, ENSG00000091138, ENSG0000…	649	2203	12782	1.30525	0.150159	0.0146825	0.484152
GOTERM_CC_FAT	GO:0031012~extracellular matrix	34	3.66379	0.000339649	ENSG00000105290, ENSG00000187955, ENSG00000008516, ENSG00000084636, ENSG00000123342, ENSG00000182871, ENSG00000143382, ENSG00000164620, ENSG00000213420, ENSG00000154734, ENSG00000197467, ENSG00000196569, ENSG00000163359, ENSG00000145536, ENSG00000115414, ENSG00000026508, ENSG00000188783, ENSG00000129270, ENSG00000164692, ENSG00000188162, ENSG00000185585, ENSG00000041982, ENSG00000123500, ENSG0000…	649	345	12782	1.94095	0.150459	0.0134964	0.485203
UP_SEQ_FEATURE	region of interest:Stem	6	0.646552	0.000364553	ENSG00000158486, ENSG00000105877, ENSG00000183914, ENSG00000026508, ENSG00000007174, ENSG00000118997	926	14	19113	8.84588	0.677423	0.149245	0.656862
GOTERM_CC_FAT	GO:0044430~cytoskeletal part	73	7.86638	0.000366171	ENSG00000105877, ENSG00000183914, ENSG00000107736, ENSG00000170579, ENSG00000186081, ENSG00000136167, ENSG00000197892, ENSG00000182866, ENSG00000133020, ENSG00000077522, ENSG00000118997, ENSG00000125414, ENSG00000174799, ENSG00000118503, ENSG00000184445, ENSG00000122735, ENSG00000184634, ENSG00000118200, ENSG00000078018, ENSG00000213066, ENSG00000162520, ENSG00000131023, ENSG00000130559, ENSG0000…	649	952	12782	1.51022	0.161209	0.0134316	0.522997
GOTERM_MF_FAT	GO:0003774~motor activity	19	2.04741	0.000369633	ENSG00000158486, ENSG00000183914, ENSG00000105877, ENSG00000122735, ENSG00000186185, ENSG00000143375, ENSG00000197892, ENSG00000170615, ENSG00000106976, ENSG00000160808, ENSG00000166866, ENSG00000041515, ENSG00000186638, ENSG00000007174, ENSG00000133020, ENSG00000118997, ENSG00000125414, ENSG00000137807, ENSG00000133392	671	142	12983	2.58892	0.294084	0.0379563	0.577992
GOTERM_MF_FAT	GO:0060589~nucleoside-triphosphatase regulator activity	39	4.20259	0.000384376	ENSG00000142459, ENSG00000213445, ENSG00000008323, ENSG00000142632, ENSG00000112379, ENSG00000107554, ENSG00000100599, ENSG00000128731, ENSG00000123329, ENSG00000173848, ENSG00000167705, ENSG00000148429, ENSG00000187994, ENSG00000163219, ENSG00000198752, ENSG00000198399, ENSG00000031003, ENSG00000128805, ENSG00000070785, ENSG00000196914, ENSG00000180263, ENSG00000135905, ENSG00000171777, ENSG0000…	671	413	12983	1.82712	0.303823	0.0355673	0.60098
GOTERM_CC_FAT	GO:0005578~proteinaceous extracellular matrix	32	3.44828	0.000409701	ENSG00000105290, ENSG00000187955, ENSG00000008516, ENSG00000084636, ENSG00000123342, ENSG00000182871, ENSG00000143382, ENSG00000164620, ENSG00000213420, ENSG00000197467, ENSG00000196569, ENSG00000163359, ENSG00000154734, ENSG00000145536, ENSG00000115414, ENSG00000188783, ENSG00000129270, ENSG00000164692, ENSG00000188162, ENSG00000041982, ENSG00000123500, ENSG00000168542, ENSG00000119681, ENSG0000…	649	320	12782	1.96949	0.17856	0.0139515	0.585002
UP_SEQ_FEATURE	compositionally biased region:Ser-rich	38	4.09483	0.000423267	ENSG00000054118, ENSG00000091656, ENSG00000186081, ENSG00000099381, ENSG00000107554, ENSG00000165757, ENSG00000127124, ENSG00000108557, ENSG00000074047, ENSG00000102977, ENSG00000186487, ENSG00000148840, ENSG00000128805, ENSG00000167302, ENSG00000173894, ENSG00000115295, ENSG00000131746, ENSG00000006432, ENSG00000186566, ENSG00000123352, ENSG00000090905, ENSG00000142765, ENSG00000116991, ENSG0000…	926	425	19113	1.84549	0.73117	0.151436	0.762272
GOTERM_BP_FAT	GO:0000723~telomere maintenance	8	0.862069	0.000450686	ENSG00000152457, ENSG00000020922, ENSG00000147601, ENSG00000197299, ENSG00000113522, ENSG00000129566, ENSG00000204390, ENSG00000102977	704	28	13528	5.49026	0.729446	0.278787	0.805396
SP_PIR_KEYWORDS	cell junction	36	3.87931	0.000474453	ENSG00000115109, ENSG00000167880, ENSG00000134762, ENSG00000154639, ENSG00000170579, ENSG00000046604, ENSG00000107554, ENSG00000164061, ENSG00000136167, ENSG00000109738, ENSG00000103942, ENSG00000143363, ENSG00000179520, ENSG00000166569, ENSG00000178950, ENSG00000081803, ENSG00000198794, ENSG00000104067, ENSG00000131746, ENSG00000172164, ENSG00000134757, ENSG00000096696, ENSG00000011347, ENSG0000…	927	399	19235	1.87216	0.224961	0.0158014	0.687875
GOTERM_BP_FAT	GO:0043065~positive regulation of apoptosis	40	4.31034	0.000492338	ENSG00000143801, ENSG00000164896, ENSG00000182871, ENSG00000143382, ENSG00000173848, ENSG00000164978, ENSG00000142949, ENSG00000166311, ENSG00000187288, ENSG00000113600, ENSG00000026508, ENSG00000182866, ENSG00000162736, ENSG00000050748, ENSG00000109854, ENSG00000108270, ENSG00000167004, ENSG00000132824, ENSG00000172613, ENSG00000196914, ENSG00000138376, ENSG00000154447, ENSG00000147601, ENSG0000…	704	430	13528	1.78753	0.760244	0.248457	0.87952
GOTERM_MF_FAT	GO:0030695~GTPase regulator activity	38	4.09483	0.000497569	ENSG00000142459, ENSG00000213445, ENSG00000008323, ENSG00000142632, ENSG00000112379, ENSG00000107554, ENSG00000100599, ENSG00000128731, ENSG00000123329, ENSG00000173848, ENSG00000167705, ENSG00000148429, ENSG00000187994, ENSG00000163219, ENSG00000198752, ENSG00000198399, ENSG00000031003, ENSG00000128805, ENSG00000070785, ENSG00000196914, ENSG00000180263, ENSG00000135905, ENSG00000171777, ENSG0000…	671	404	12983	1.81993	0.374264	0.0417251	0.777314
UP_SEQ_FEATURE	repeat:WD 3	27	2.90948	0.000514158	ENSG00000184465, ENSG00000198876, ENSG00000105875, ENSG00000128731, ENSG00000160193, ENSG00000161996, ENSG00000123154, ENSG00000005448, ENSG00000129566, ENSG00000071127, ENSG00000196663, ENSG00000143476, ENSG00000091157, ENSG00000066629, ENSG00000138442, ENSG00000137802, ENSG00000119333, ENSG00000122735, ENSG00000176473, ENSG00000166596, ENSG00000198554, ENSG00000165288, ENSG00000167716, ENSG0000…	926	265	19113	2.10298	0.797262	0.162485	0.925242
UP_SEQ_FEATURE	repeat:WD 4	26	2.80172	0.0005232	ENSG00000184465, ENSG00000198876, ENSG00000105875, ENSG00000128731, ENSG00000160193, ENSG00000161996, ENSG00000123154, ENSG00000005448, ENSG00000129566, ENSG00000071127, ENSG00000143476, ENSG00000091157, ENSG00000066629, ENSG00000138442, ENSG00000137802, ENSG00000119333, ENSG00000122735, ENSG00000176473, ENSG00000166596, ENSG00000198554, ENSG00000165288, ENSG00000167716, ENSG00000075826, ENSG0000…	926	251	19113	2.13805	0.802875	0.149892	0.941442
INTERPRO	IPR000008:C2 calcium-dependent membrane targeting	18	1.93966	0.00055673	ENSG00000138119, ENSG00000139973, ENSG00000011347, ENSG00000149782, ENSG00000142765, ENSG00000165929, ENSG00000092200, ENSG00000124772, ENSG00000140563, ENSG00000198399, ENSG00000160447, ENSG00000188089, ENSG00000081803, ENSG00000137766, ENSG00000007516, ENSG00000154229, ENSG00000159337, ENSG00000115155	844	137	16659	2.59333	0.537839	0.537839	0.91225
GOTERM_BP_FAT	GO:0032200~telomere organization	8	0.862069	0.000567749	ENSG00000152457, ENSG00000020922, ENSG00000147601, ENSG00000197299, ENSG00000113522, ENSG00000129566, ENSG00000204390, ENSG00000102977	704	29	13528	5.30094	0.807362	0.240041	1.01359
GOTERM_BP_FAT	GO:0043068~positive regulation of programmed cell death	40	4.31034	0.000574082	ENSG00000143801, ENSG00000164896, ENSG00000182871, ENSG00000143382, ENSG00000173848, ENSG00000164978, ENSG00000142949, ENSG00000166311, ENSG00000187288, ENSG00000113600, ENSG00000026508, ENSG00000182866, ENSG00000162736, ENSG00000050748, ENSG00000109854, ENSG00000108270, ENSG00000167004, ENSG00000132824, ENSG00000172613, ENSG00000196914, ENSG00000138376, ENSG00000154447, ENSG00000147601, ENSG0000…	704	433	13528	1.77514	0.810869	0.21172	1.02484
SP_PIR_KEYWORDS	extracellular matrix	25	2.69397	0.00062525	ENSG00000187955, ENSG00000008516, ENSG00000084636, ENSG00000123342, ENSG00000182871, ENSG00000196569, ENSG00000197467, ENSG00000163359, ENSG00000154734, ENSG00000145536, ENSG00000115414, ENSG00000188783, ENSG00000129270, ENSG00000164692, ENSG00000041982, ENSG00000123500, ENSG00000168542, ENSG00000110799, ENSG00000134871, ENSG00000142798, ENSG00000111799, ENSG00000065618, ENSG00000189056, ENSG0000…	927	241	19235	2.15246	0.28528	0.0195628	0.905579
GOTERM_BP_FAT	GO:0010942~positive regulation of cell death	40	4.31034	0.000626054	ENSG00000143801, ENSG00000164896, ENSG00000182871, ENSG00000143382, ENSG00000173848, ENSG00000164978, ENSG00000142949, ENSG00000166311, ENSG00000187288, ENSG00000113600, ENSG00000026508, ENSG00000182866, ENSG00000162736, ENSG00000050748, ENSG00000109854, ENSG00000108270, ENSG00000167004, ENSG00000132824, ENSG00000172613, ENSG00000196914, ENSG00000138376, ENSG00000154447, ENSG00000147601, ENSG0000…	704	435	13528	1.76698	0.837345	0.203092	1.11713
UP_SEQ_FEATURE	domain:TSP N-terminal	7	0.75431	0.000627598	ENSG00000113296, ENSG00000187955, ENSG00000084636, ENSG00000182871, ENSG00000111799, ENSG00000175894, ENSG00000186340	926	23	19113	6.28186	0.857448	0.1623	1.12829
SP_PIR_KEYWORDS	calmodulin-binding	16	1.72414	0.000648208	ENSG00000103319, ENSG00000172164, ENSG00000115252, ENSG00000078018, ENSG00000157087, ENSG00000138031, ENSG00000164776, ENSG00000087274, ENSG00000166866, ENSG00000198626, ENSG00000133020, ENSG00000127481, ENSG00000125414, ENSG00000133392, ENSG00000110931, ENSG00000067842	927	120	19235	2.76663	0.294043	0.0191586	0.938685
SP_PIR_KEYWORDS	calcium	60	6.46552	0.000794259	ENSG00000107736, ENSG00000134762, ENSG00000196562, ENSG00000136167, ENSG00000127241, ENSG00000103966, ENSG00000162804, ENSG00000140563, ENSG00000070081, ENSG00000159495, ENSG00000081803, ENSG00000077522, ENSG00000129270, ENSG00000163687, ENSG00000075142, ENSG00000162618, ENSG00000067842, ENSG00000148600, ENSG00000171777, ENSG00000123500, ENSG00000115159, ENSG00000117115, ENSG00000102001, ENSG0000…	927	803	19235	1.55042	0.347332	0.0222069	1.14905
UP_SEQ_FEATURE	site:Cleavage; by caspase-3	7	0.75431	0.000802834	ENSG00000131746, ENSG00000090615, ENSG00000068400, ENSG00000105290, ENSG00000039068, ENSG00000107731, ENSG00000204463	926	24	19113	6.02011	0.917272	0.187535	1.44117
UP_SEQ_FEATURE	repeat:WD 1	27	2.90948	0.000847179	ENSG00000184465, ENSG00000198876, ENSG00000105875, ENSG00000128731, ENSG00000160193, ENSG00000161996, ENSG00000123154, ENSG00000005448, ENSG00000129566, ENSG00000071127, ENSG00000196663, ENSG00000143476, ENSG00000091157, ENSG00000066629, ENSG00000138442, ENSG00000137802, ENSG00000119333, ENSG00000122735, ENSG00000176473, ENSG00000166596, ENSG00000198554, ENSG00000165288, ENSG00000167716, ENSG0000…	926	274	19113	2.03391	0.927915	0.183151	1.5202
UP_SEQ_FEATURE	repeat:WD 2	27	2.90948	0.000847179	ENSG00000184465, ENSG00000198876, ENSG00000105875, ENSG00000128731, ENSG00000160193, ENSG00000161996, ENSG00000123154, ENSG00000005448, ENSG00000129566, ENSG00000071127, ENSG00000196663, ENSG00000143476, ENSG00000091157, ENSG00000066629, ENSG00000138442, ENSG00000137802, ENSG00000119333, ENSG00000122735, ENSG00000176473, ENSG00000166596, ENSG00000198554, ENSG00000165288, ENSG00000167716, ENSG0000…	926	274	19113	2.03391	0.927915	0.183151	1.5202
GOTERM_BP_FAT	GO:0030098~lymphocyte differentiation	15	1.61638	0.000863903	ENSG00000171316, ENSG00000145675, ENSG00000113302, ENSG00000134242, ENSG00000113916, ENSG00000122678, ENSG00000125347, ENSG00000182866, ENSG00000104432, ENSG00000152457, ENSG00000134982, ENSG00000095002, ENSG00000169508, ENSG00000197299, ENSG00000174405	704	103	13528	2.79843	0.918439	0.243073	1.53845
SP_PIR_KEYWORDS	wd repeat	27	2.90948	0.00087389	ENSG00000184465, ENSG00000198876, ENSG00000105875, ENSG00000128731, ENSG00000160193, ENSG00000161996, ENSG00000123154, ENSG00000005448, ENSG00000129566, ENSG00000071127, ENSG00000196663, ENSG00000143476, ENSG00000091157, ENSG00000066629, ENSG00000138442, ENSG00000137802, ENSG00000119333, ENSG00000122735, ENSG00000176473, ENSG00000166596, ENSG00000198554, ENSG00000165288, ENSG00000167716, ENSG0000…	927	276	19235	2.02986	0.374675	0.0232008	1.26357
INTERPRO	IPR018029:C2 membrane targeting protein	15	1.61638	0.000899807	ENSG00000138119, ENSG00000139973, ENSG00000011347, ENSG00000149782, ENSG00000142765, ENSG00000165929, ENSG00000124772, ENSG00000140563, ENSG00000198399, ENSG00000188089, ENSG00000137766, ENSG00000007516, ENSG00000154229, ENSG00000159337, ENSG00000115155	844	106	16659	2.79313	0.712834	0.464121	1.47051
UP_SEQ_FEATURE	repeat:WD 7	18	1.93966	0.000963711	ENSG00000184465, ENSG00000176473, ENSG00000166596, ENSG00000105875, ENSG00000161996, ENSG00000165288, ENSG00000198554, ENSG00000123154, ENSG00000129566, ENSG00000071127, ENSG00000075826, ENSG00000143476, ENSG00000091157, ENSG00000066629, ENSG00000138442, ENSG00000137802, ENSG00000143924, ENSG00000143669	926	150	19113	2.47685	0.949805	0.192412	1.7276
PIR_SUPERFAMILY	PIRSF002308:dynein heavy chain, ciliary	5	0.538793	0.000966871	ENSG00000158486, ENSG00000105877, ENSG00000183914, ENSG00000007174, ENSG00000118997	328	11	7396	10.2494	0.295436	0.295436	1.32084
SP_PIR_KEYWORDS	Cone-rod dystrophy	6	0.646552	0.000974563	ENSG00000158158, ENSG00000092200, ENSG00000168263, ENSG00000102001, ENSG00000168615, ENSG00000196189	927	17	19235	7.32343	0.407613	0.0246249	1.40818
INTERPRO	IPR017986:WD40 repeat, region	25	2.69397	0.00103052	ENSG00000184465, ENSG00000198876, ENSG00000105875, ENSG00000160193, ENSG00000161996, ENSG00000123154, ENSG00000005448, ENSG00000129566, ENSG00000071127, ENSG00000143476, ENSG00000091157, ENSG00000066629, ENSG00000138442, ENSG00000137802, ENSG00000119333, ENSG00000122735, ENSG00000176473, ENSG00000166596, ENSG00000198554, ENSG00000165288, ENSG00000167716, ENSG00000075826, ENSG00000143924, ENSG0000…	844	238	16659	2.07334	0.760461	0.378952	1.68244
INTERPRO	IPR001680:WD40 repeat	27	2.90948	0.00103139	ENSG00000184465, ENSG00000198876, ENSG00000105875, ENSG00000160193, ENSG00000161996, ENSG00000123154, ENSG00000005448, ENSG00000129566, ENSG00000071127, ENSG00000196663, ENSG00000143476, ENSG00000091157, ENSG00000066629, ENSG00000138442, ENSG00000137802, ENSG00000119333, ENSG00000122735, ENSG00000176473, ENSG00000166596, ENSG00000126883, ENSG00000198554, ENSG00000165288, ENSG00000167716, ENSG0000…	844	266	16659	2.0035	0.76075	0.30062	1.68385
GOTERM_CC_FAT	GO:0016324~apical plasma membrane	17	1.8319	0.00112425	ENSG00000167434, ENSG00000091138, ENSG00000157087, ENSG00000138075, ENSG00000117448, ENSG00000166828, ENSG00000174502, ENSG00000140519, ENSG00000115414, ENSG00000166866, ENSG00000026508, ENSG00000136153, ENSG00000081479, ENSG00000148498, ENSG00000001626, ENSG00000125255, ENSG00000168447	649	133	12782	2.5174	0.417218	0.035356	1.59767
INTERPRO	IPR019782:WD40 repeat 2	24	2.58621	0.00114824	ENSG00000122735, ENSG00000184465, ENSG00000176473, ENSG00000198876, ENSG00000166596, ENSG00000105875, ENSG00000160193, ENSG00000161996, ENSG00000165288, ENSG00000198554, ENSG00000123154, ENSG00000167716, ENSG00000005448, ENSG00000129566, ENSG00000071127, ENSG00000075826, ENSG00000143476, ENSG00000091157, ENSG00000066629, ENSG00000138442, ENSG00000137802, ENSG00000143924, ENSG00000113593, ENSG0000…	844	226	16659	2.09609	0.796557	0.272742	1.87292
GOTERM_BP_FAT	GO:0060249~anatomical structure homeostasis	15	1.61638	0.00115007	ENSG00000138376, ENSG00000113721, ENSG00000147601, ENSG00000129566, ENSG00000204390, ENSG00000102977, ENSG00000087274, ENSG00000104432, ENSG00000152457, ENSG00000020922, ENSG00000134982, ENSG00000162882, ENSG00000197299, ENSG00000139219, ENSG00000113522	704	106	13528	2.71923	0.964461	0.28374	2.04311
GOTERM_CC_FAT	GO:0043292~contractile fiber	16	1.72414	0.0011682	ENSG00000134571, ENSG00000143801, ENSG00000158022, ENSG00000163217, ENSG00000160808, ENSG00000162520, ENSG00000136068, ENSG00000198626, ENSG00000101605, ENSG00000077522, ENSG00000133020, ENSG00000178209, ENSG00000183091, ENSG00000125414, ENSG00000075142, ENSG00000133392	649	121	12782	2.60429	0.429399	0.0344588	1.65965
GOTERM_MF_FAT	GO:0008307~structural constituent of muscle	9	0.969828	0.00119583	ENSG00000160808, ENSG00000134571, ENSG00000101605, ENSG00000133020, ENSG00000077522, ENSG00000178209, ENSG00000125414, ENSG00000183091, ENSG00000133392	671	42	12983	4.14616	0.676043	0.0896524	1.85862
UP_SEQ_FEATURE	domain:Ig-like C2-type 5	10	1.07759	0.0011983	ENSG00000088827, ENSG00000134571, ENSG00000113721, ENSG00000134115, ENSG00000161270, ENSG00000101605, ENSG00000142798, ENSG00000198910, ENSG00000134247, ENSG00000129116	926	55	19113	3.7528	0.97578	0.21967	2.14385
INTERPRO	IPR019781:WD40 repeat, subgroup	25	2.69397	0.00129905	ENSG00000184465, ENSG00000198876, ENSG00000105875, ENSG00000160193, ENSG00000161996, ENSG00000123154, ENSG00000005448, ENSG00000129566, ENSG00000071127, ENSG00000143476, ENSG00000091157, ENSG00000066629, ENSG00000138442, ENSG00000137802, ENSG00000119333, ENSG00000122735, ENSG00000176473, ENSG00000166596, ENSG00000198554, ENSG00000165288, ENSG00000167716, ENSG00000075826, ENSG00000143924, ENSG0000…	844	242	16659	2.03907	0.834975	0.259386	2.11645
INTERPRO	IPR015943:WD40/YVTN repeat-like	29	3.125	0.00135878	ENSG00000184465, ENSG00000198876, ENSG00000105875, ENSG00000161996, ENSG00000160193, ENSG00000123154, ENSG00000005448, ENSG00000129566, ENSG00000196189, ENSG00000071127, ENSG00000196663, ENSG00000143476, ENSG00000076356, ENSG00000091157, ENSG00000066629, ENSG00000138442, ENSG00000137802, ENSG00000119333, ENSG00000122735, ENSG00000176473, ENSG00000166596, ENSG00000126883, ENSG00000198554, ENSG0000…	844	300	16659	1.90802	0.848102	0.236025	2.21274
GOTERM_CC_FAT	GO:0000267~cell fraction	78	8.40517	0.001372	ENSG00000167434, ENSG00000099282, ENSG00000123983, ENSG00000095596, ENSG00000104687, ENSG00000134762, ENSG00000113643, ENSG00000109738, ENSG00000130377, ENSG00000054356, ENSG00000166828, ENSG00000176387, ENSG00000140563, ENSG00000111371, ENSG00000106341, ENSG00000113161, ENSG00000140465, ENSG00000213085, ENSG00000198910, ENSG00000171777, ENSG00000181856, ENSG00000185000, ENSG00000091138, ENSG0000…	649	1083	12782	1.41847	0.482637	0.0380236	1.94654
GOTERM_MF_FAT	GO:0008092~cytoskeletal protein binding	43	4.63362	0.00142904	ENSG00000165731, ENSG00000115109, ENSG00000136167, ENSG00000103942, ENSG00000129116, ENSG00000197893, ENSG00000071127, ENSG00000140519, ENSG00000168297, ENSG00000163380, ENSG00000136068, ENSG00000041515, ENSG00000108270, ENSG00000118762, ENSG00000161270, ENSG00000133020, ENSG00000077522, ENSG00000106635, ENSG00000125414, ENSG00000186868, ENSG00000133392, ENSG00000131746, ENSG00000134571, ENSG0000…	671	504	12983	1.65078	0.740012	0.0984362	2.21729
GOTERM_MF_FAT	GO:0005509~calcium ion binding	69	7.43534	0.00149241	ENSG00000107736, ENSG00000134762, ENSG00000196562, ENSG00000136167, ENSG00000127241, ENSG00000103966, ENSG00000162804, ENSG00000140563, ENSG00000096093, ENSG00000070081, ENSG00000159495, ENSG00000081803, ENSG00000077522, ENSG00000129270, ENSG00000163687, ENSG00000075142, ENSG00000162618, ENSG00000110931, ENSG00000067842, ENSG00000148600, ENSG00000171777, ENSG00000123500, ENSG00000115159, ENSG0000…	671	919	12983	1.45273	0.755098	0.0956081	2.31454
SMART	SM00239:C2	18	1.93966	0.00154118	ENSG00000138119, ENSG00000139973, ENSG00000011347, ENSG00000149782, ENSG00000142765, ENSG00000165929, ENSG00000092200, ENSG00000124772, ENSG00000140563, ENSG00000198399, ENSG00000160447, ENSG00000188089, ENSG00000081803, ENSG00000137766, ENSG00000007516, ENSG00000154229, ENSG00000159337, ENSG00000115155	507	137	9079	2.35278	0.354695	0.354695	2.02309
GOTERM_CC_FAT	GO:0005913~cell-cell adherens junction	8	0.862069	0.00161625	ENSG00000039068, ENSG00000136153, ENSG00000159840, ENSG00000148498, ENSG00000134982, ENSG00000096696, ENSG00000104067, ENSG00000197893	649	35	12782	4.50169	0.539954	0.0422179	2.28937
GOTERM_BP_FAT	GO:0031589~cell-substrate adhesion	14	1.50862	0.0016371	ENSG00000088827, ENSG00000168542, ENSG00000110799, ENSG00000065618, ENSG00000197467, ENSG00000132470, ENSG00000162804, ENSG00000115414, ENSG00000026508, ENSG00000160255, ENSG00000118762, ENSG00000165699, ENSG00000077522, ENSG00000168615	704	98	13528	2.74513	0.991361	0.35076	2.89639
SP_PIR_KEYWORDS	GTPase activation	18	1.93966	0.00173177	ENSG00000142459, ENSG00000213445, ENSG00000008323, ENSG00000142632, ENSG00000100599, ENSG00000123329, ENSG00000116991, ENSG00000148429, ENSG00000178038, ENSG00000187994, ENSG00000163219, ENSG00000165322, ENSG00000065882, ENSG00000031003, ENSG00000095383, ENSG00000128805, ENSG00000103197, ENSG00000196914	927	159	19235	2.34903	0.605748	0.0414251	2.48951
GOTERM_MF_FAT	GO:0005088~Ras guanyl-nucleotide exchange factor activity	13	1.40086	0.00181076	ENSG00000171777, ENSG00000135905, ENSG00000008323, ENSG00000142632, ENSG00000107554, ENSG00000173848, ENSG00000139132, ENSG00000170776, ENSG00000198399, ENSG00000146426, ENSG00000110514, ENSG00000196914, ENSG00000180263	671	88	12983	2.85834	0.818643	0.107581	2.80174
GOTERM_BP_FAT	GO:0006812~cation transport	46	4.9569	0.00183802	ENSG00000120457, ENSG00000138449, ENSG00000185344, ENSG00000151704, ENSG00000180210, ENSG00000143801, ENSG00000205560, ENSG00000183873, ENSG00000172940, ENSG00000106327, ENSG00000174827, ENSG00000115107, ENSG00000166828, ENSG00000179520, ENSG00000172139, ENSG00000131196, ENSG00000140519, ENSG00000111371, ENSG00000182866, ENSG00000186335, ENSG00000118762, ENSG00000168356, ENSG00000075142, ENSG0000…	704	553	13528	1.59843	0.995181	0.358918	3.24635
INTERPRO	IPR019775:WD40 repeat, conserved site	27	2.90948	0.00183931	ENSG00000184465, ENSG00000198876, ENSG00000105875, ENSG00000128731, ENSG00000160193, ENSG00000161996, ENSG00000123154, ENSG00000005448, ENSG00000129566, ENSG00000071127, ENSG00000143476, ENSG00000091157, ENSG00000162736, ENSG00000066629, ENSG00000138442, ENSG00000137802, ENSG00000119333, ENSG00000122735, ENSG00000176473, ENSG00000166596, ENSG00000198554, ENSG00000165288, ENSG00000167716, ENSG0000…	844	277	16659	1.92394	0.922046	0.273091	2.98422
SP_PIR_KEYWORDS	epidermolysis bullosa	5	0.538793	0.00193605	ENSG00000132470, ENSG00000186081, ENSG00000096696, ENSG00000178209, ENSG00000065618	927	12	19235	8.64572	0.646781	0.044238	2.77934
INTERPRO	IPR013032:EGF-like region, conserved site	28	3.01724	0.00199139	ENSG00000086570, ENSG00000165124, ENSG00000127241, ENSG00000196569, ENSG00000113600, ENSG00000157131, ENSG00000162804, ENSG00000115414, ENSG00000160255, ENSG00000082996, ENSG00000168615, ENSG00000188162, ENSG00000162618, ENSG00000041982, ENSG00000108797, ENSG00000119681, ENSG00000142798, ENSG00000074181, ENSG00000122678, ENSG00000113296, ENSG00000132470, ENSG00000189056, ENSG00000146904, ENSG0000…	844	293	16659	1.88624	0.936887	0.264335	3.22718
GOTERM_BP_FAT	GO:0043062~extracellular structure organization	19	2.04741	0.00203318	ENSG00000187955, ENSG00000105290, ENSG00000168542, ENSG00000182871, ENSG00000143382, ENSG00000142798, ENSG00000134871, ENSG00000157087, ENSG00000111799, ENSG00000039068, ENSG00000147408, ENSG00000130714, ENSG00000165699, ENSG00000070748, ENSG00000139219, ENSG00000164692, ENSG00000185585, ENSG00000133392, ENSG00000041982	704	163	13528	2.23989	0.997267	0.364928	3.58514
GOTERM_BP_FAT	GO:0007160~cell-matrix adhesion	13	1.40086	0.00211997	ENSG00000088827, ENSG00000168542, ENSG00000065618, ENSG00000197467, ENSG00000132470, ENSG00000162804, ENSG00000115414, ENSG00000026508, ENSG00000160255, ENSG00000118762, ENSG00000165699, ENSG00000077522, ENSG00000168615	704	89	13528	2.80682	0.997876	0.355707	3.73544
UP_SEQ_FEATURE	domain:Fibronectin type-III 3	12	1.2931	0.00213949	ENSG00000081985, ENSG00000132470, ENSG00000187955, ENSG00000115414, ENSG00000162804, ENSG00000134571, ENSG00000134115, ENSG00000101605, ENSG00000111799, ENSG00000198910, ENSG00000142949, ENSG00000041982	926	83	19113	2.98415	0.998701	0.339905	3.79718
GOTERM_MF_FAT	GO:0005085~guanyl-nucleotide exchange factor activity	18	1.93966	0.00216667	ENSG00000171777, ENSG00000135905, ENSG00000147459, ENSG00000008323, ENSG00000142632, ENSG00000112379, ENSG00000107554, ENSG00000128731, ENSG00000173848, ENSG00000139132, ENSG00000170776, ENSG00000137936, ENSG00000198399, ENSG00000070785, ENSG00000146426, ENSG00000196914, ENSG00000110514, ENSG00000180263	671	152	12983	2.2913	0.870388	0.119883	3.3437
UP_SEQ_FEATURE	repeat:WD 8	10	1.07759	0.00224651	ENSG00000184465, ENSG00000091157, ENSG00000166596, ENSG00000066629, ENSG00000161996, ENSG00000137802, ENSG00000165288, ENSG00000129566, ENSG00000143924, ENSG00000071127	926	60	19113	3.44006	0.999069	0.336692	3.98349
GOTERM_CC_FAT	GO:0005858~axonemal dynein complex	5	0.538793	0.00233656	ENSG00000158486, ENSG00000105877, ENSG00000183914, ENSG00000007174, ENSG00000118997	649	12	12782	8.20621	0.674653	0.0573856	3.29387
GOTERM_MF_FAT	GO:0008022~protein C-terminus binding	17	1.8319	0.0024907	ENSG00000110171, ENSG00000174827, ENSG00000117523, ENSG00000157087, ENSG00000182866, ENSG00000096093, ENSG00000168297, ENSG00000124788, ENSG00000118762, ENSG00000020922, ENSG00000095002, ENSG00000119139, ENSG00000164190, ENSG00000174799, ENSG00000007516, ENSG00000100393, ENSG00000174405	671	141	12983	2.33283	0.904551	0.129064	3.83468
INTERPRO	IPR003593:ATPase, AAA+ type, core	17	1.8319	0.00257269	ENSG00000158486, ENSG00000183914, ENSG00000105877, ENSG00000204574, ENSG00000167972, ENSG00000131269, ENSG00000138075, ENSG00000161204, ENSG00000108846, ENSG00000156802, ENSG00000007174, ENSG00000001626, ENSG00000118997, ENSG00000125885, ENSG00000101986, ENSG00000033050, ENSG00000112118	844	144	16659	2.3302	0.971854	0.300252	4.15061
INTERPRO	IPR003439:ABC transporter-like	9	0.969828	0.00259194	ENSG00000204574, ENSG00000167972, ENSG00000131269, ENSG00000001626, ENSG00000138075, ENSG00000033050, ENSG00000101986, ENSG00000161204, ENSG00000108846	844	48	16659	3.7009	0.972597	0.278923	4.18104
GOTERM_CC_FAT	GO:0005626~insoluble fraction	62	6.68103	0.00265344	ENSG00000167434, ENSG00000099282, ENSG00000123983, ENSG00000095596, ENSG00000134762, ENSG00000109738, ENSG00000130377, ENSG00000054356, ENSG00000176387, ENSG00000166828, ENSG00000140563, ENSG00000111371, ENSG00000113161, ENSG00000140465, ENSG00000198910, ENSG00000171777, ENSG00000181856, ENSG00000185000, ENSG00000091138, ENSG00000123338, ENSG00000078018, ENSG00000143198, ENSG00000124067, ENSG0000…	649	839	12782	1.4554	0.720665	0.0617766	3.73273
GOTERM_CC_FAT	GO:0005859~muscle myosin complex	6	0.646552	0.00270594	ENSG00000160808, ENSG00000134571, ENSG00000101605, ENSG00000133020, ENSG00000125414, ENSG00000133392	649	20	12782	5.90847	0.727635	0.060055	3.80526
UP_SEQ_FEATURE	region of interest:AAA 6	5	0.538793	0.00274299	ENSG00000158486, ENSG00000105877, ENSG00000183914, ENSG00000007174, ENSG00000118997	926	13	19113	7.93861	0.999801	0.377188	4.84338
GOTERM_BP_FAT	GO:0030198~extracellular matrix organization	14	1.50862	0.00280441	ENSG00000187955, ENSG00000105290, ENSG00000168542, ENSG00000182871, ENSG00000142798, ENSG00000134871, ENSG00000143382, ENSG00000111799, ENSG00000147408, ENSG00000130714, ENSG00000139219, ENSG00000164692, ENSG00000185585, ENSG00000133392	704	104	13528	2.58676	0.99971	0.418967	4.91303
UP_SEQ_FEATURE	compositionally biased region:Glu-rich	26	2.80172	0.00281661	ENSG00000171316, ENSG00000181378, ENSG00000103326, ENSG00000099381, ENSG00000146909, ENSG00000204120, ENSG00000163380, ENSG00000108270, ENSG00000031003, ENSG00000137776, ENSG00000117597, ENSG00000132382, ENSG00000204574, ENSG00000135632, ENSG00000077157, ENSG00000155846, ENSG00000117523, ENSG00000143375, ENSG00000167716, ENSG00000164463, ENSG00000198740, ENSG00000127914, ENSG00000139971, ENSG0000…	926	283	19113	1.89629	0.999842	0.369124	4.97027
UP_SEQ_FEATURE	domain:Fibronectin type-III 4	10	1.07759	0.00282905	ENSG00000081985, ENSG00000132470, ENSG00000187955, ENSG00000115414, ENSG00000134115, ENSG00000101605, ENSG00000111799, ENSG00000198910, ENSG00000142949, ENSG00000041982	926	62	19113	3.32909	0.999848	0.355673	4.9917
GOTERM_BP_FAT	GO:0034637~cellular carbohydrate biosynthetic process	11	1.18534	0.00284417	ENSG00000115159, ENSG00000105655, ENSG00000147408, ENSG00000114480, ENSG00000115592, ENSG00000109819, ENSG00000177191, ENSG00000162772, ENSG00000173599, ENSG00000151348, ENSG00000164776	704	69	13528	3.06341	0.999741	0.40324	4.98102
GOTERM_BP_FAT	GO:0042981~regulation of apoptosis	61	6.57328	0.00284977	ENSG00000182871, ENSG00000143382, ENSG00000173848, ENSG00000164978, ENSG00000113600, ENSG00000182866, ENSG00000106052, ENSG00000050748, ENSG00000172613, ENSG00000077522, ENSG00000168615, ENSG00000196914, ENSG00000118503, ENSG00000138376, ENSG00000113302, ENSG00000164880, ENSG00000113916, ENSG00000143194, ENSG00000162711, ENSG00000139132, ENSG00000039068, ENSG00000104432, ENSG00000089225, ENSG0000…	704	804	13528	1.45792	0.999745	0.38543	4.9906
GOTERM_CC_FAT	GO:0005624~membrane fraction	60	6.46552	0.00288763	ENSG00000167434, ENSG00000099282, ENSG00000123983, ENSG00000095596, ENSG00000134762, ENSG00000109738, ENSG00000130377, ENSG00000054356, ENSG00000176387, ENSG00000166828, ENSG00000140563, ENSG00000111371, ENSG00000113161, ENSG00000140465, ENSG00000198910, ENSG00000171777, ENSG00000181856, ENSG00000185000, ENSG00000091138, ENSG00000123338, ENSG00000078018, ENSG00000143198, ENSG00000124067, ENSG0000…	649	809	12782	1.46069	0.750443	0.0611448	4.05588
GOTERM_MF_FAT	GO:0003779~actin binding	30	3.23276	0.00300716	ENSG00000136167, ENSG00000103942, ENSG00000129116, ENSG00000197893, ENSG00000071127, ENSG00000168297, ENSG00000136068, ENSG00000041515, ENSG00000077522, ENSG00000133020, ENSG00000125414, ENSG00000106635, ENSG00000133392, ENSG00000131746, ENSG00000134571, ENSG00000138434, ENSG00000172164, ENSG00000177938, ENSG00000006747, ENSG00000143375, ENSG00000139132, ENSG00000160808, ENSG00000087274, ENSG0000…	671	326	12983	1.78056	0.941399	0.145819	4.61238
INTERPRO	IPR011993:Pleckstrin homology-type	28	3.01724	0.00316884	ENSG00000115109, ENSG00000116786, ENSG00000123329, ENSG00000103942, ENSG00000173848, ENSG00000215568, ENSG00000163219, ENSG00000166068, ENSG00000198399, ENSG00000021300, ENSG00000081803, ENSG00000128805, ENSG00000152104, ENSG00000196914, ENSG00000180263, ENSG00000133789, ENSG00000135905, ENSG00000184792, ENSG00000033327, ENSG00000169499, ENSG00000106976, ENSG00000139132, ENSG00000170776, ENSG0000…	844	303	16659	1.82399	0.98771	0.306901	5.08902
GOTERM_CC_FAT	GO:0042995~cell projection	53	5.71121	0.0031919	ENSG00000107736, ENSG00000183914, ENSG00000105877, ENSG00000136167, ENSG00000172139, ENSG00000096093, ENSG00000111371, ENSG00000077522, ENSG00000118997, ENSG00000198910, ENSG00000133789, ENSG00000101222, ENSG00000122735, ENSG00000091138, ENSG00000090402, ENSG00000147081, ENSG00000078018, ENSG00000139132, ENSG00000124772, ENSG00000123607, ENSG00000158195, ENSG00000081479, ENSG00000153208, ENSG0000…	649	697	12782	1.4976	0.78445	0.0645431	4.47421
GOTERM_BP_FAT	GO:0002521~leukocyte differentiation	16	1.72414	0.00328634	ENSG00000171316, ENSG00000145675, ENSG00000143801, ENSG00000113302, ENSG00000134242, ENSG00000113916, ENSG00000122678, ENSG00000125347, ENSG00000182866, ENSG00000152457, ENSG00000104432, ENSG00000134982, ENSG00000095002, ENSG00000169508, ENSG00000197299, ENSG00000174405	704	131	13528	2.34698	0.999929	0.411594	5.73403
UP_SEQ_FEATURE	repeat:WD 10	7	0.75431	0.00328999	ENSG00000184465, ENSG00000166596, ENSG00000066629, ENSG00000161996, ENSG00000137802, ENSG00000129566, ENSG00000071127	926	31	19113	4.66073	0.999964	0.385494	5.78235
INTERPRO	IPR008160:Collagen triple helix repeat	12	1.2931	0.00330966	ENSG00000123500, ENSG00000187955, ENSG00000168542, ENSG00000084636, ENSG00000182871, ENSG00000134871, ENSG00000111799, ENSG00000139219, ENSG00000164692, ENSG00000065618, ENSG00000197467, ENSG00000163359	844	84	16659	2.81974	0.989896	0.297736	5.30942
SP_PIR_KEYWORDS	microtubule binding	4	0.431034	0.00336388	ENSG00000047849, ENSG00000078018, ENSG00000186868, ENSG00000137807	927	7	19235	11.857	0.836256	0.0726218	4.78283
GOTERM_CC_FAT	GO:0016323~basolateral plasma membrane	21	2.26293	0.00341641	ENSG00000131746, ENSG00000096696, ENSG00000065618, ENSG00000197893, ENSG00000143363, ENSG00000039068, ENSG00000132470, ENSG00000140519, ENSG00000166866, ENSG00000026508, ENSG00000178950, ENSG00000159840, ENSG00000077522, ENSG00000001626, ENSG00000168615, ENSG00000125414, ENSG00000104067, ENSG00000174405, ENSG00000157551, ENSG00000088836, ENSG00000137076	649	203	12782	2.03741	0.80654	0.0661554	4.7818
GOTERM_BP_FAT	GO:0043067~regulation of programmed cell death	61	6.57328	0.00348161	ENSG00000182871, ENSG00000143382, ENSG00000173848, ENSG00000164978, ENSG00000113600, ENSG00000182866, ENSG00000106052, ENSG00000050748, ENSG00000172613, ENSG00000077522, ENSG00000168615, ENSG00000196914, ENSG00000118503, ENSG00000138376, ENSG00000113302, ENSG00000164880, ENSG00000113916, ENSG00000143194, ENSG00000162711, ENSG00000139132, ENSG00000039068, ENSG00000104432, ENSG00000089225, ENSG0000…	704	812	13528	1.44356	0.99996	0.412766	6.06478
SP_PIR_KEYWORDS	hydrolase	99	10.6681	0.00349507	ENSG00000171316, ENSG00000119125, ENSG00000103326, ENSG00000205220, ENSG00000183495, ENSG00000127241, ENSG00000213689, ENSG00000152104, ENSG00000163686, ENSG00000122643, ENSG00000163687, ENSG00000197299, ENSG00000168615, ENSG00000158555, ENSG00000090402, ENSG00000123992, ENSG00000117115, ENSG00000127311, ENSG00000186871, ENSG00000099624, ENSG00000079462, ENSG00000073146, ENSG00000159337, ENSG0000…	927	1555	19235	1.32104	0.847431	0.0724472	4.96496
SMART	SM00320:WD40	27	2.90948	0.00357667	ENSG00000184465, ENSG00000198876, ENSG00000105875, ENSG00000160193, ENSG00000161996, ENSG00000123154, ENSG00000005448, ENSG00000129566, ENSG00000071127, ENSG00000196663, ENSG00000143476, ENSG00000091157, ENSG00000066629, ENSG00000138442, ENSG00000137802, ENSG00000119333, ENSG00000122735, ENSG00000176473, ENSG00000166596, ENSG00000126883, ENSG00000198554, ENSG00000165288, ENSG00000167716, ENSG0000…	507	266	9079	1.81766	0.638536	0.398782	4.63708
SP_PIR_KEYWORDS	transferase	90	9.69828	0.00366876	ENSG00000144057, ENSG00000142178, ENSG00000122687, ENSG00000165752, ENSG00000198855, ENSG00000099381, ENSG00000151348, ENSG00000213398, ENSG00000006062, ENSG00000143797, ENSG00000145725, ENSG00000198752, ENSG00000182866, ENSG00000178950, ENSG00000050748, ENSG00000160447, ENSG00000159495, ENSG00000075413, ENSG00000159322, ENSG00000122643, ENSG00000171320, ENSG00000198796, ENSG00000106733, ENSG0000…	927	1394	19235	1.33965	0.861065	0.0731035	5.2056
UP_SEQ_FEATURE	region of interest:AAA 5	5	0.538793	0.00369436	ENSG00000158486, ENSG00000105877, ENSG00000183914, ENSG00000007174, ENSG00000118997	926	14	19113	7.37157	0.99999	0.40669	6.47086
UP_SEQ_FEATURE	region of interest:AAA 4	5	0.538793	0.00369436	ENSG00000158486, ENSG00000105877, ENSG00000183914, ENSG00000007174, ENSG00000118997	926	14	19113	7.37157	0.99999	0.40669	6.47086
UP_SEQ_FEATURE	region of interest:AAA 2	5	0.538793	0.00369436	ENSG00000158486, ENSG00000105877, ENSG00000183914, ENSG00000007174, ENSG00000118997	926	14	19113	7.37157	0.99999	0.40669	6.47086
UP_SEQ_FEATURE	region of interest:AAA 3	5	0.538793	0.00369436	ENSG00000158486, ENSG00000105877, ENSG00000183914, ENSG00000007174, ENSG00000118997	926	14	19113	7.37157	0.99999	0.40669	6.47086
UP_SEQ_FEATURE	region of interest:AAA 1	5	0.538793	0.00369436	ENSG00000158486, ENSG00000105877, ENSG00000183914, ENSG00000007174, ENSG00000118997	926	14	19113	7.37157	0.99999	0.40669	6.47086
UP_SEQ_FEATURE	region of interest:Stalk	5	0.538793	0.00369436	ENSG00000158486, ENSG00000105877, ENSG00000183914, ENSG00000007174, ENSG00000118997	926	14	19113	7.37157	0.99999	0.40669	6.47086
KEGG_PATHWAY	hsa04510:Focal adhesion	21	2.26293	0.00370933	ENSG00000168542, ENSG00000145675, ENSG00000110799, ENSG00000113721, ENSG00000134871, ENSG00000196569, ENSG00000163359, ENSG00000113296, ENSG00000132470, ENSG00000115414, ENSG00000189056, ENSG00000136068, ENSG00000050748, ENSG00000159840, ENSG00000077522, ENSG00000139219, ENSG00000164692, ENSG00000154229, ENSG00000186340, ENSG00000137076, ENSG00000041982	266	201	5085	1.99725	0.429447	0.170598	4.34564
INTERPRO	IPR001849:Pleckstrin homology	26	2.80172	0.00374603	ENSG00000008323, ENSG00000142632, ENSG00000116786, ENSG00000123329, ENSG00000173848, ENSG00000215568, ENSG00000163219, ENSG00000198752, ENSG00000198399, ENSG00000021300, ENSG00000081803, ENSG00000128805, ENSG00000196914, ENSG00000180263, ENSG00000133789, ENSG00000135905, ENSG00000172164, ENSG00000184792, ENSG00000033327, ENSG00000169499, ENSG00000106976, ENSG00000139132, ENSG00000170776, ENSG0000…	844	277	16659	1.85268	0.994493	0.310338	5.98937
GOTERM_BP_FAT	GO:0010941~regulation of cell death	61	6.57328	0.00377783	ENSG00000182871, ENSG00000143382, ENSG00000173848, ENSG00000164978, ENSG00000113600, ENSG00000182866, ENSG00000106052, ENSG00000050748, ENSG00000172613, ENSG00000077522, ENSG00000168615, ENSG00000196914, ENSG00000118503, ENSG00000138376, ENSG00000113302, ENSG00000164880, ENSG00000113916, ENSG00000143194, ENSG00000162711, ENSG00000139132, ENSG00000039068, ENSG00000104432, ENSG00000089225, ENSG0000…	704	815	13528	1.43825	0.999983	0.42237	6.56441
GOTERM_BP_FAT	GO:0045321~leukocyte activation	24	2.58621	0.00381559	ENSG00000167984, ENSG00000171316, ENSG00000145675, ENSG00000143801, ENSG00000129988, ENSG00000113302, ENSG00000136167, ENSG00000134242, ENSG00000113916, ENSG00000197892, ENSG00000122678, ENSG00000196664, ENSG00000125347, ENSG00000182866, ENSG00000152457, ENSG00000104432, ENSG00000134982, ENSG00000136869, ENSG00000095002, ENSG00000169508, ENSG00000197299, ENSG00000168615, ENSG00000174405, ENSG0000…	704	242	13528	1.90571	0.999985	0.410171	6.62792
GOTERM_BP_FAT	GO:0007507~heart development	22	2.37069	0.00406406	ENSG00000168542, ENSG00000171316, ENSG00000134571, ENSG00000154639, ENSG00000074047, ENSG00000142798, ENSG00000154734, ENSG00000182963, ENSG00000131196, ENSG00000163217, ENSG00000160808, ENSG00000163939, ENSG00000089225, ENSG00000167034, ENSG00000118762, ENSG00000165699, ENSG00000103197, ENSG00000117298, ENSG00000139219, ENSG00000075142, ENSG00000133392, ENSG00000100393	704	215	13528	1.96628	0.999993	0.415389	7.04481
GOTERM_CC_FAT	GO:0005930~axoneme	8	0.862069	0.0041538	ENSG00000158486, ENSG00000092200, ENSG00000105877, ENSG00000183914, ENSG00000096093, ENSG00000123607, ENSG00000007174, ENSG00000118997	649	41	12782	3.84291	0.864391	0.076809	5.78558
SP_PIR_KEYWORDS	actin-binding	23	2.47845	0.00416755	ENSG00000131746, ENSG00000134571, ENSG00000138434, ENSG00000172164, ENSG00000136167, ENSG00000177938, ENSG00000006747, ENSG00000129116, ENSG00000071127, ENSG00000197893, ENSG00000139132, ENSG00000087274, ENSG00000166866, ENSG00000168297, ENSG00000136068, ENSG00000041515, ENSG00000158195, ENSG00000077522, ENSG00000133020, ENSG00000178209, ENSG00000183091, ENSG00000125414, ENSG00000133392	927	247	19235	1.93216	0.893823	0.0797051	5.89352
UP_SEQ_FEATURE	domain:Fibronectin type-III 2	15	1.61638	0.00417245	ENSG00000187955, ENSG00000081985, ENSG00000134571, ENSG00000134115, ENSG00000111799, ENSG00000142949, ENSG00000142677, ENSG00000132470, ENSG00000162804, ENSG00000115414, ENSG00000146904, ENSG00000153208, ENSG00000101605, ENSG00000198910, ENSG00000041982	926	130	19113	2.38158	0.999998	0.431126	7.27874
INTERPRO	IPR003129:Laminin G, thrombospondin-type, N-terminal	6	0.646552	0.00420239	ENSG00000113296, ENSG00000187955, ENSG00000084636, ENSG00000111799, ENSG00000175894, ENSG00000186340	844	22	16659	5.38313	0.997082	0.322346	6.69553
GOTERM_BP_FAT	GO:0001775~cell activation	27	2.90948	0.00420487	ENSG00000167984, ENSG00000180210, ENSG00000171316, ENSG00000143801, ENSG00000136167, ENSG00000197892, ENSG00000196664, ENSG00000125347, ENSG00000182866, ENSG00000152457, ENSG00000095002, ENSG00000168615, ENSG00000197299, ENSG00000174405, ENSG00000133789, ENSG00000168542, ENSG00000145675, ENSG00000110799, ENSG00000129988, ENSG00000113302, ENSG00000134242, ENSG00000113916, ENSG00000122678, ENSG0000…	704	287	13528	1.80777	0.999995	0.412158	7.2803
GOTERM_CC_FAT	GO:0016460~myosin II complex	6	0.646552	0.00422597	ENSG00000160808, ENSG00000134571, ENSG00000101605, ENSG00000133020, ENSG00000125414, ENSG00000133392	649	22	12782	5.37134	0.869027	0.075205	5.88329
INTERPRO	IPR013111:EGF, extracellular	10	1.07759	0.00423283	ENSG00000132470, ENSG00000162804, ENSG00000119681, ENSG00000189056, ENSG00000160255, ENSG00000165124, ENSG00000168615, ENSG00000074181, ENSG00000041982, ENSG00000103174	844	63	16659	3.13304	0.997203	0.3075	6.74246
UP_SEQ_FEATURE	region of interest:Triple-helical region	6	0.646552	0.00426373	ENSG00000123500, ENSG00000168542, ENSG00000134871, ENSG00000139219, ENSG00000065618, ENSG00000163359	926	23	19113	5.38445	0.999998	0.424458	7.43224
GOTERM_BP_FAT	GO:0042493~response to drug	22	2.37069	0.00428902	ENSG00000167434, ENSG00000167972, ENSG00000182871, ENSG00000163406, ENSG00000174827, ENSG00000138075, ENSG00000175592, ENSG00000176387, ENSG00000166311, ENSG00000039068, ENSG00000116288, ENSG00000137936, ENSG00000182866, ENSG00000081479, ENSG00000198626, ENSG00000140465, ENSG00000134982, ENSG00000095002, ENSG00000001626, ENSG00000168356, ENSG00000198900, ENSG00000100393	704	216	13528	1.95718	0.999996	0.405106	7.42075
GOTERM_CC_FAT	GO:0045177~apical part of cell	19	2.04741	0.00429871	ENSG00000167434, ENSG00000091138, ENSG00000157087, ENSG00000138075, ENSG00000117448, ENSG00000196743, ENSG00000166828, ENSG00000174502, ENSG00000039068, ENSG00000140519, ENSG00000115414, ENSG00000166866, ENSG00000026508, ENSG00000136153, ENSG00000081479, ENSG00000148498, ENSG00000001626, ENSG00000125255, ENSG00000168447	649	179	12782	2.09052	0.87354	0.0737269	5.98167
UP_SEQ_FEATURE	domain:Fibronectin type-III 1	15	1.61638	0.0044696	ENSG00000187955, ENSG00000081985, ENSG00000134571, ENSG00000134115, ENSG00000111799, ENSG00000142949, ENSG00000142677, ENSG00000132470, ENSG00000162804, ENSG00000115414, ENSG00000146904, ENSG00000153208, ENSG00000101605, ENSG00000198910, ENSG00000041982	926	131	19113	2.3634	0.999999	0.426508	7.77755
GOTERM_MF_FAT	GO:0005089~Rho guanyl-nucleotide exchange factor activity	11	1.18534	0.00453305	ENSG00000135905, ENSG00000139132, ENSG00000170776, ENSG00000008323, ENSG00000198399, ENSG00000142632, ENSG00000107554, ENSG00000196914, ENSG00000146426, ENSG00000180263, ENSG00000173848	671	74	12983	2.87616	0.986155	0.201687	6.87588
GOTERM_CC_FAT	GO:0044449~contractile fiber part	14	1.50862	0.00467777	ENSG00000134571, ENSG00000143801, ENSG00000163217, ENSG00000160808, ENSG00000162520, ENSG00000136068, ENSG00000198626, ENSG00000101605, ENSG00000077522, ENSG00000133020, ENSG00000183091, ENSG00000125414, ENSG00000075142, ENSG00000133392	649	113	12782	2.44008	0.894664	0.077233	6.49285
UP_SEQ_FEATURE	repeat:WD 5	22	2.37069	0.00467985	ENSG00000122735, ENSG00000184465, ENSG00000176473, ENSG00000166596, ENSG00000105875, ENSG00000128731, ENSG00000161996, ENSG00000165288, ENSG00000198554, ENSG00000123154, ENSG00000167716, ENSG00000129566, ENSG00000071127, ENSG00000075826, ENSG00000143476, ENSG00000091157, ENSG00000066629, ENSG00000138442, ENSG00000137802, ENSG00000119333, ENSG00000143924, ENSG00000143669	926	233	19113	1.94888	1	0.428695	8.12894
GOTERM_BP_FAT	GO:0030071~regulation of mitotic metaphase/anaphase transition	6	0.646552	0.00469959	ENSG00000135476, ENSG00000169679, ENSG00000147601, ENSG00000005810, ENSG00000134982, ENSG00000128731	704	22	13528	5.2407	0.999999	0.420991	8.10315
GOTERM_BP_FAT	GO:0006260~DNA replication	20	2.15517	0.00474066	ENSG00000009413, ENSG00000108064, ENSG00000147601, ENSG00000106628, ENSG00000093009, ENSG00000166169, ENSG00000127311, ENSG00000122678, ENSG00000143476, ENSG00000177084, ENSG00000158402, ENSG00000020922, ENSG00000213689, ENSG00000172613, ENSG00000125885, ENSG00000197299, ENSG00000113522, ENSG00000198900, ENSG00000112118, ENSG00000174405	704	190	13528	2.02273	0.999999	0.411409	8.17116
INTERPRO	IPR015940:Ubiquitin-associated/translation elongation factor EF1B, N-terminal, eukaryote	8	0.862069	0.00474217	ENSG00000142178, ENSG00000083544, ENSG00000048707, ENSG00000131023, ENSG00000163214, ENSG00000078687, ENSG00000075413, ENSG00000013374	844	42	16659	3.75965	0.998624	0.32128	7.52438
GOTERM_BP_FAT	GO:0051282~regulation of sequestering of calcium ion	5	0.538793	0.00476331	ENSG00000180210, ENSG00000182866, ENSG00000118762, ENSG00000198626, ENSG00000005700	704	14	13528	6.86282	0.999999	0.401206	8.20864
GOTERM_BP_FAT	GO:0051209~release of sequestered calcium ion into cytosol	5	0.538793	0.00476331	ENSG00000180210, ENSG00000182866, ENSG00000118762, ENSG00000198626, ENSG00000005700	704	14	13528	6.86282	0.999999	0.401206	8.20864
GOTERM_BP_FAT	GO:0051283~negative regulation of sequestering of calcium ion	5	0.538793	0.00476331	ENSG00000180210, ENSG00000182866, ENSG00000118762, ENSG00000198626, ENSG00000005700	704	14	13528	6.86282	0.999999	0.401206	8.20864
UP_SEQ_FEATURE	domain:DH	10	1.07759	0.00481262	ENSG00000139132, ENSG00000170776, ENSG00000008323, ENSG00000198399, ENSG00000142632, ENSG00000107554, ENSG00000196914, ENSG00000146426, ENSG00000180263, ENSG00000173848	926	67	19113	3.08066	1	0.425601	8.3502
SP_PIR_KEYWORDS	cell projection	20	2.15517	0.00513649	ENSG00000158555, ENSG00000158486, ENSG00000183914, ENSG00000154447, ENSG00000147081, ENSG00000136167, ENSG00000155066, ENSG00000169933, ENSG00000172139, ENSG00000139132, ENSG00000092200, ENSG00000123607, ENSG00000158195, ENSG00000111913, ENSG00000118997, ENSG00000186868, ENSG00000146426, ENSG00000101222, ENSG00000133789, ENSG00000137076	927	206	19235	2.01454	0.937049	0.094044	7.21659
GOTERM_BP_FAT	GO:0035023~regulation of Rho protein signal transduction	13	1.40086	0.00515714	ENSG00000198855, ENSG00000008323, ENSG00000142632, ENSG00000107554, ENSG00000113916, ENSG00000173848, ENSG00000139132, ENSG00000170776, ENSG00000198399, ENSG00000165699, ENSG00000146426, ENSG00000196914, ENSG00000180263	704	99	13528	2.5233	1	0.414632	8.85805
GOTERM_MF_FAT	GO:0034061~DNA polymerase activity	8	0.862069	0.00525738	ENSG00000177084, ENSG00000009413, ENSG00000106628, ENSG00000171320, ENSG00000166169, ENSG00000129566, ENSG00000122678, ENSG00000132382	671	42	12983	3.68547	0.993026	0.219855	7.93265
UP_SEQ_FEATURE	repeat:1-5	4	0.431034	0.00526814	ENSG00000105323, ENSG00000159140, ENSG00000102103, ENSG00000183638	926	8	19113	10.3202	1	0.443098	9.10547
UP_SEQ_FEATURE	domain:C2 2	9	0.969828	0.00527344	ENSG00000138119, ENSG00000124772, ENSG00000140563, ENSG00000139973, ENSG00000137766, ENSG00000011347, ENSG00000142765, ENSG00000007516, ENSG00000115155	926	56	19113	3.31721	1	0.432066	9.11421
UP_SEQ_FEATURE	domain:C2 1	9	0.969828	0.00527344	ENSG00000138119, ENSG00000124772, ENSG00000140563, ENSG00000139973, ENSG00000137766, ENSG00000011347, ENSG00000142765, ENSG00000007516, ENSG00000115155	926	56	19113	3.31721	1	0.432066	9.11421
GOTERM_MF_FAT	GO:0003887~DNA-directed DNA polymerase activity	7	0.75431	0.00529616	ENSG00000177084, ENSG00000009413, ENSG00000106628, ENSG00000171320, ENSG00000166169, ENSG00000122678, ENSG00000132382	671	32	12983	4.23254	0.993277	0.211957	7.98892
COG_ONTOLOGY	Cell division and chromosome partitioning	14	1.50862	0.00534981	ENSG00000145675, ENSG00000167880, ENSG00000126883, ENSG00000173093, ENSG00000096696, ENSG00000182670, ENSG00000133858, ENSG00000186487, ENSG00000198399, ENSG00000154240, ENSG00000163820, ENSG00000065882, ENSG00000178209, ENSG00000138834	111	106	1950	2.32024	0.13018	0.13018	4.30368
UP_SEQ_FEATURE	domain:Fibronectin type-III 5	8	0.862069	0.00552017	ENSG00000081985, ENSG00000187955, ENSG00000115414, ENSG00000101605, ENSG00000111799, ENSG00000198910, ENSG00000142949, ENSG00000041982	926	45	19113	3.6694	1	0.435915	9.5208
UP_SEQ_FEATURE	repeat:WD 6	19	2.04741	0.00566404	ENSG00000184465, ENSG00000176473, ENSG00000166596, ENSG00000105875, ENSG00000128731, ENSG00000161996, ENSG00000165288, ENSG00000198554, ENSG00000123154, ENSG00000129566, ENSG00000071127, ENSG00000075826, ENSG00000143476, ENSG00000091157, ENSG00000066629, ENSG00000138442, ENSG00000137802, ENSG00000143924, ENSG00000143669	926	192	19113	2.04254	1	0.433662	9.7571
INTERPRO	IPR008957:Fibronectin, type III-like fold	19	2.04741	0.00570215	ENSG00000187955, ENSG00000081985, ENSG00000134571, ENSG00000134115, ENSG00000113302, ENSG00000111799, ENSG00000163359, ENSG00000142949, ENSG00000132470, ENSG00000142677, ENSG00000162804, ENSG00000115414, ENSG00000146904, ENSG00000153208, ENSG00000159495, ENSG00000161270, ENSG00000101605, ENSG00000198910, ENSG00000041982	844	184	16659	2.03818	0.999639	0.356171	8.98136
GOTERM_MF_FAT	GO:0005516~calmodulin binding	16	1.72414	0.00574918	ENSG00000103319, ENSG00000172164, ENSG00000115252, ENSG00000078018, ENSG00000157087, ENSG00000138031, ENSG00000164776, ENSG00000087274, ENSG00000166866, ENSG00000198626, ENSG00000133020, ENSG00000127481, ENSG00000125414, ENSG00000133392, ENSG00000110931, ENSG00000067842	671	140	12983	2.21128	0.995623	0.218765	8.64376
GOTERM_CC_FAT	GO:0005604~basement membrane	11	1.18534	0.00584535	ENSG00000105290, ENSG00000115414, ENSG00000182871, ENSG00000142798, ENSG00000134871, ENSG00000139219, ENSG00000065618, ENSG00000164620, ENSG00000154734, ENSG00000196569, ENSG00000041982	649	78	12782	2.77749	0.940035	0.0924753	8.05116
SP_PIR_KEYWORDS	collagen	12	1.2931	0.00590521	ENSG00000123500, ENSG00000187955, ENSG00000168542, ENSG00000084636, ENSG00000182871, ENSG00000134871, ENSG00000111799, ENSG00000139219, ENSG00000164692, ENSG00000065618, ENSG00000197467, ENSG00000163359	927	95	19235	2.62102	0.958435	0.103872	8.25392
GOTERM_BP_FAT	GO:0006936~muscle contraction	17	1.8319	0.00598438	ENSG00000138119, ENSG00000134571, ENSG00000198838, ENSG00000143801, ENSG00000172164, ENSG00000075073, ENSG00000183873, ENSG00000182963, ENSG00000114812, ENSG00000160808, ENSG00000158022, ENSG00000198626, ENSG00000101605, ENSG00000077522, ENSG00000133020, ENSG00000125414, ENSG00000133392	704	153	13528	2.1351	1	0.451318	10.208
UP_SEQ_FEATURE	nucleotide phosphate-binding region:ATP 2	7	0.75431	0.00615537	ENSG00000204574, ENSG00000167972, ENSG00000001626, ENSG00000033050, ENSG00000161204, ENSG00000159399, ENSG00000108846	926	35	19113	4.12808	1	0.450487	10.5597
UP_SEQ_FEATURE	nucleotide phosphate-binding region:ATP 1	7	0.75431	0.00615537	ENSG00000204574, ENSG00000167972, ENSG00000001626, ENSG00000033050, ENSG00000161204, ENSG00000159399, ENSG00000108846	926	35	19113	4.12808	1	0.450487	10.5597
GOTERM_CC_FAT	GO:0031674~I band	9	0.969828	0.00617089	ENSG00000160808, ENSG00000163217, ENSG00000162520, ENSG00000143801, ENSG00000136068, ENSG00000198626, ENSG00000077522, ENSG00000183091, ENSG00000075142	649	55	12782	3.2228	0.948759	0.0942937	8.48131
GOTERM_BP_FAT	GO:0006509~membrane protein ectodomain proteolysis	5	0.538793	0.00623172	ENSG00000065675, ENSG00000143801, ENSG00000162736, ENSG00000168615, ENSG00000164307	704	15	13528	6.4053	1	0.453535	10.608
SMART	SM00210:TSPN	6	0.646552	0.00629578	ENSG00000113296, ENSG00000187955, ENSG00000084636, ENSG00000111799, ENSG00000175894, ENSG00000186340	507	22	9079	4.88381	0.833649	0.450026	8.02845
SMART	SM00382:AAA	17	1.8319	0.00631472	ENSG00000158486, ENSG00000183914, ENSG00000105877, ENSG00000204574, ENSG00000167972, ENSG00000131269, ENSG00000138075, ENSG00000161204, ENSG00000108846, ENSG00000156802, ENSG00000007174, ENSG00000001626, ENSG00000118997, ENSG00000125885, ENSG00000101986, ENSG00000033050, ENSG00000112118	507	144	9079	2.11406	0.834547	0.362223	8.05168
SP_PIR_KEYWORDS	kinase	49	5.28017	0.00645023	ENSG00000142178, ENSG00000165752, ENSG00000006062, ENSG00000145725, ENSG00000182866, ENSG00000198752, ENSG00000178950, ENSG00000050748, ENSG00000160447, ENSG00000159322, ENSG00000075413, ENSG00000198796, ENSG00000160396, ENSG00000106733, ENSG00000110931, ENSG00000123815, ENSG00000131023, ENSG00000153208, ENSG00000110514, ENSG00000154229, ENSG00000143156, ENSG00000087586, ENSG00000008128, ENSG0000…	927	688	19235	1.47782	0.969038	0.109376	8.98281
UP_SEQ_FEATURE	compositionally biased region:Gln-rich	16	1.72414	0.00655641	ENSG00000171316, ENSG00000105323, ENSG00000184634, ENSG00000091656, ENSG00000198026, ENSG00000090905, ENSG00000108557, ENSG00000117523, ENSG00000181555, ENSG00000090615, ENSG00000204120, ENSG00000176542, ENSG00000104969, ENSG00000072786, ENSG00000127914, ENSG00000164190	926	151	19113	2.18706	1	0.461265	11.2098
UP_SEQ_FEATURE	repeat:Tau/MAP 3	3	0.323276	0.00679339	ENSG00000047849, ENSG00000078018, ENSG00000186868	926	3	19113	20.6404	1	0.463191	11.5918
UP_SEQ_FEATURE	repeat:Tau/MAP 2	3	0.323276	0.00679339	ENSG00000047849, ENSG00000078018, ENSG00000186868	926	3	19113	20.6404	1	0.463191	11.5918
UP_SEQ_FEATURE	repeat:Tau/MAP 1	3	0.323276	0.00679339	ENSG00000047849, ENSG00000078018, ENSG00000186868	926	3	19113	20.6404	1	0.463191	11.5918
INTERPRO	IPR011704:ATPase associated with various cellular activities, AAA-5	5	0.538793	0.0072708	ENSG00000158486, ENSG00000105877, ENSG00000183914, ENSG00000007174, ENSG00000118997	844	16	16659	6.16817	0.999959	0.412761	11.3158
INTERPRO	IPR004273:Dynein heavy chain	5	0.538793	0.0072708	ENSG00000158486, ENSG00000105877, ENSG00000183914, ENSG00000007174, ENSG00000118997	844	16	16659	6.16817	0.999959	0.412761	11.3158
INTERPRO	IPR013602:Dynein heavy chain, N-terminal region 2	5	0.538793	0.0072708	ENSG00000158486, ENSG00000105877, ENSG00000183914, ENSG00000007174, ENSG00000118997	844	16	16659	6.16817	0.999959	0.412761	11.3158
INTERPRO	IPR001084:Tubulin-binding Tau protein	3	0.323276	0.00741514	ENSG00000047849, ENSG00000078018, ENSG00000186868	844	3	16659	19.7382	0.999967	0.402968	11.5278
INTERPRO	IPR002999:Tudor domain	6	0.646552	0.00747894	ENSG00000083544, ENSG00000066135, ENSG00000143815, ENSG00000127663, ENSG00000143379, ENSG00000132972	844	25	16659	4.73716	0.99997	0.390712	11.6213
GOTERM_BP_FAT	GO:0006814~sodium ion transport	15	1.61638	0.00760493	ENSG00000144136, ENSG00000183873, ENSG00000140675, ENSG00000179520, ENSG00000166828, ENSG00000172139, ENSG00000115616, ENSG00000157637, ENSG00000111371, ENSG00000124067, ENSG00000177058, ENSG00000168447, ENSG00000168356, ENSG00000125255, ENSG00000088836	704	130	13528	2.21722	1	0.510391	12.7981
INTERPRO	IPR017871:ABC transporter, conserved site	9	0.969828	0.00761876	ENSG00000204574, ENSG00000167972, ENSG00000131269, ENSG00000001626, ENSG00000138075, ENSG00000033050, ENSG00000101986, ENSG00000161204, ENSG00000108846	844	57	16659	3.11655	0.999975	0.382342	11.826
UP_SEQ_FEATURE	glycosylation site:O-linked (Gal...)	4	0.431034	0.00761985	ENSG00000187955, ENSG00000168542, ENSG00000139219, ENSG00000163359	926	9	19113	9.17351	1	0.49244	12.9121
UP_SEQ_FEATURE	domain:Tudor 2	4	0.431034	0.00761985	ENSG00000066135, ENSG00000127663, ENSG00000143379, ENSG00000132972	926	9	19113	9.17351	1	0.49244	12.9121
UP_SEQ_FEATURE	domain:Tudor 1	4	0.431034	0.00761985	ENSG00000066135, ENSG00000127663, ENSG00000143379, ENSG00000132972	926	9	19113	9.17351	1	0.49244	12.9121
GOTERM_BP_FAT	GO:0046649~lymphocyte activation	20	2.15517	0.00773652	ENSG00000167984, ENSG00000171316, ENSG00000145675, ENSG00000143801, ENSG00000113302, ENSG00000136167, ENSG00000134242, ENSG00000113916, ENSG00000197892, ENSG00000122678, ENSG00000125347, ENSG00000182866, ENSG00000152457, ENSG00000104432, ENSG00000134982, ENSG00000095002, ENSG00000169508, ENSG00000197299, ENSG00000174405, ENSG00000133789	704	199	13528	1.93125	1	0.505322	13.0053
INTERPRO	IPR000219:Dbl homology (DH) domain	10	1.07759	0.00775093	ENSG00000139132, ENSG00000170776, ENSG00000008323, ENSG00000198399, ENSG00000142632, ENSG00000107554, ENSG00000196914, ENSG00000146426, ENSG00000180263, ENSG00000173848	844	69	16659	2.8606	0.999979	0.374308	12.0191
SP_PIR_KEYWORDS	muscle protein	9	0.969828	0.00778175	ENSG00000160808, ENSG00000158022, ENSG00000134571, ENSG00000101605, ENSG00000133020, ENSG00000125414, ENSG00000183091, ENSG00000133392, ENSG00000164776	927	60	19235	3.11246	0.984931	0.12657	10.741
INTERPRO	IPR003961:Fibronectin, type III	19	2.04741	0.00789121	ENSG00000187955, ENSG00000081985, ENSG00000134571, ENSG00000134115, ENSG00000113302, ENSG00000111799, ENSG00000163359, ENSG00000142949, ENSG00000132470, ENSG00000142677, ENSG00000162804, ENSG00000115414, ENSG00000146904, ENSG00000153208, ENSG00000161270, ENSG00000101605, ENSG00000172534, ENSG00000198910, ENSG00000041982	844	190	16659	1.97382	0.999983	0.367152	12.2235
SMART	SM00165:UBA	8	0.862069	0.00789375	ENSG00000142178, ENSG00000083544, ENSG00000048707, ENSG00000131023, ENSG00000163214, ENSG00000078687, ENSG00000075413, ENSG00000013374	507	42	9079	3.41091	0.894677	0.362464	9.96911
GOTERM_CC_FAT	GO:0030018~Z disc	8	0.862069	0.00795157	ENSG00000163217, ENSG00000162520, ENSG00000143801, ENSG00000136068, ENSG00000198626, ENSG00000077522, ENSG00000183091, ENSG00000075142	649	46	12782	3.4252	0.978334	0.116278	10.8013
UP_SEQ_FEATURE	active site:Proton acceptor	47	5.06466	0.00806316	ENSG00000065675, ENSG00000142178, ENSG00000165731, ENSG00000104687, ENSG00000165752, ENSG00000205560, ENSG00000113721, ENSG00000138363, ENSG00000136643, ENSG00000174292, ENSG00000176387, ENSG00000006062, ENSG00000177646, ENSG00000198752, ENSG00000182866, ENSG00000178950, ENSG00000116882, ENSG00000105397, ENSG00000109854, ENSG00000050748, ENSG00000160447, ENSG00000100612, ENSG00000075413, ENSG0000…	926	658	19113	1.47431	1	0.502329	13.6125
UP_SEQ_FEATURE	domain:Ig-like C2-type 6	7	0.75431	0.00812394	ENSG00000088827, ENSG00000134571, ENSG00000134115, ENSG00000161270, ENSG00000142798, ENSG00000198910, ENSG00000134247	926	37	19113	3.90494	1	0.495454	13.7082
GOTERM_BP_FAT	GO:0010948~negative regulation of cell cycle process	6	0.646552	0.00833676	ENSG00000135476, ENSG00000041515, ENSG00000169679, ENSG00000147601, ENSG00000134982, ENSG00000113916	704	25	13528	4.61182	1	0.520828	13.9445
GOTERM_CC_FAT	GO:0030934~anchoring collagen	4	0.431034	0.00865773	ENSG00000187955, ENSG00000084636, ENSG00000111799, ENSG00000163359	649	9	12782	8.7533	0.984606	0.122283	11.7061
GOTERM_BP_FAT	GO:0048738~cardiac muscle tissue development	9	0.969828	0.00885427	ENSG00000160808, ENSG00000163217, ENSG00000134571, ENSG00000089225, ENSG00000154639, ENSG00000165699, ENSG00000142798, ENSG00000133392, ENSG00000182963	704	57	13528	3.03409	1	0.531669	14.7466
GOTERM_CC_FAT	GO:0044447~axoneme part	5	0.538793	0.00917886	ENSG00000158486, ENSG00000105877, ENSG00000183914, ENSG00000007174, ENSG00000118997	649	17	12782	5.79262	0.98804	0.125521	12.3683
GOTERM_BP_FAT	GO:0006811~ion transport	56	6.03448	0.00949763	ENSG00000138449, ENSG00000185344, ENSG00000109738, ENSG00000115107, ENSG00000166828, ENSG00000172139, ENSG00000170615, ENSG00000140519, ENSG00000089356, ENSG00000182866, ENSG00000111371, ENSG00000186335, ENSG00000168356, ENSG00000075142, ENSG00000067842, ENSG00000088836, ENSG00000091138, ENSG00000033627, ENSG00000102001, ENSG00000005700, ENSG00000099624, ENSG00000158158, ENSG00000178537, ENSG0000…	704	768	13528	1.40116	1	0.546476	15.7338
SP_PIR_KEYWORDS	thick filament	5	0.538793	0.0095053	ENSG00000134571, ENSG00000101605, ENSG00000133020, ENSG00000125414, ENSG00000133392	927	18	19235	5.76381	0.994076	0.148089	12.9698
SP_PIR_KEYWORDS	dna replication	11	1.18534	0.00962174	ENSG00000177084, ENSG00000009413, ENSG00000106628, ENSG00000197299, ENSG00000125885, ENSG00000093009, ENSG00000166169, ENSG00000112118, ENSG00000198900, ENSG00000174405, ENSG00000143476	927	88	19235	2.59372	0.994439	0.145578	13.1185
GOTERM_BP_FAT	GO:0010639~negative regulation of organelle organization	11	1.18534	0.0098025	ENSG00000087274, ENSG00000135476, ENSG00000169679, ENSG00000147601, ENSG00000134982, ENSG00000047849, ENSG00000177938, ENSG00000078018, ENSG00000006747, ENSG00000186868, ENSG00000102977	704	82	13528	2.57774	1	0.54776	16.1979
GOTERM_BP_FAT	GO:0002366~leukocyte activation during immune response	7	0.75431	0.00988318	ENSG00000143801, ENSG00000129988, ENSG00000113302, ENSG00000136167, ENSG00000169508, ENSG00000136869, ENSG00000196664	704	36	13528	3.73643	1	0.540897	16.3203
GOTERM_BP_FAT	GO:0002263~cell activation during immune response	7	0.75431	0.00988318	ENSG00000143801, ENSG00000129988, ENSG00000113302, ENSG00000136167, ENSG00000169508, ENSG00000136869, ENSG00000196664	704	36	13528	3.73643	1	0.540897	16.3203
GOTERM_BP_FAT	GO:0033692~cellular polysaccharide biosynthetic process	6	0.646552	0.00988963	ENSG00000147408, ENSG00000114480, ENSG00000115592, ENSG00000177191, ENSG00000151348, ENSG00000164776	704	26	13528	4.43444	1	0.531628	16.3301
GOTERM_BP_FAT	GO:0018149~peptide cross-linking	6	0.646552	0.00988963	ENSG00000115414, ENSG00000168542, ENSG00000167880, ENSG00000159495, ENSG00000166948, ENSG00000096696	704	26	13528	4.43444	1	0.531628	16.3301
GOTERM_BP_FAT	GO:0000018~regulation of DNA recombination	6	0.646552	0.00988963	ENSG00000166888, ENSG00000020922, ENSG00000095002, ENSG00000197299, ENSG00000113916, ENSG00000113522	704	26	13528	4.43444	1	0.531628	16.3301
GOTERM_BP_FAT	GO:0051674~localization of cell	27	2.90948	0.00990625	ENSG00000119042, ENSG00000158486, ENSG00000165731, ENSG00000183914, ENSG00000105877, ENSG00000113721, ENSG00000166828, ENSG00000172139, ENSG00000076356, ENSG00000115414, ENSG00000026508, ENSG00000113161, ENSG00000160255, ENSG00000118997, ENSG00000150347, ENSG00000049130, ENSG00000147081, ENSG00000113302, ENSG00000033327, ENSG00000138496, ENSG00000113296, ENSG00000189056, ENSG00000158195, ENSG0000…	704	307	13528	1.69	1	0.523025	16.3553
GOTERM_BP_FAT	GO:0048870~cell motility	27	2.90948	0.00990625	ENSG00000119042, ENSG00000158486, ENSG00000165731, ENSG00000183914, ENSG00000105877, ENSG00000113721, ENSG00000166828, ENSG00000172139, ENSG00000076356, ENSG00000115414, ENSG00000026508, ENSG00000113161, ENSG00000160255, ENSG00000118997, ENSG00000150347, ENSG00000049130, ENSG00000147081, ENSG00000113302, ENSG00000033327, ENSG00000138496, ENSG00000113296, ENSG00000189056, ENSG00000158195, ENSG0000…	704	307	13528	1.69	1	0.523025	16.3553
UP_SEQ_FEATURE	compositionally biased region:Poly-Glu	37	3.98707	0.00993573	ENSG00000154781, ENSG00000105290, ENSG00000008323, ENSG00000123342, ENSG00000182087, ENSG00000165757, ENSG00000100599, ENSG00000183495, ENSG00000124201, ENSG00000118762, ENSG00000103479, ENSG00000137802, ENSG00000152104, ENSG00000114867, ENSG00000162618, ENSG00000067842, ENSG00000006432, ENSG00000135632, ENSG00000166819, ENSG00000205531, ENSG00000147601, ENSG00000102001, ENSG00000157087, ENSG0000…	926	494	19113	1.54594	1	0.557532	16.5131
GOTERM_CC_FAT	GO:0030016~myofibril	13	1.40086	0.010441	ENSG00000143801, ENSG00000134571, ENSG00000163217, ENSG00000160808, ENSG00000162520, ENSG00000136068, ENSG00000198626, ENSG00000101605, ENSG00000077522, ENSG00000133020, ENSG00000183091, ENSG00000125414, ENSG00000075142	649	111	12782	2.30661	0.993514	0.137722	13.9531
GOTERM_CC_FAT	GO:0030017~sarcomere	12	1.2931	0.0106387	ENSG00000160808, ENSG00000163217, ENSG00000162520, ENSG00000134571, ENSG00000143801, ENSG00000136068, ENSG00000198626, ENSG00000101605, ENSG00000077522, ENSG00000125414, ENSG00000183091, ENSG00000075142	649	98	12782	2.41162	0.994107	0.136434	14.1989
GOTERM_BP_FAT	GO:0030001~metal ion transport	37	3.98707	0.0108243	ENSG00000120457, ENSG00000138449, ENSG00000151704, ENSG00000180210, ENSG00000143801, ENSG00000183873, ENSG00000106327, ENSG00000115107, ENSG00000166828, ENSG00000179520, ENSG00000172139, ENSG00000131196, ENSG00000111371, ENSG00000182866, ENSG00000118762, ENSG00000168356, ENSG00000075142, ENSG00000157551, ENSG00000115474, ENSG00000067842, ENSG00000088836, ENSG00000198838, ENSG00000144136, ENSG0000…	704	465	13528	1.52901	1	0.545719	17.7357
UP_SEQ_FEATURE	domain:Ig-like C2-type 4	10	1.07759	0.0109232	ENSG00000088827, ENSG00000134571, ENSG00000113721, ENSG00000134115, ENSG00000161270, ENSG00000101605, ENSG00000142798, ENSG00000198910, ENSG00000134247, ENSG00000129116	926	76	19113	2.71584	1	0.582671	18.0055
UP_SEQ_FEATURE	repeat:LRR 15	8	0.862069	0.0109734	ENSG00000159753, ENSG00000158486, ENSG00000167984, ENSG00000134061, ENSG00000205213, ENSG00000136869, ENSG00000163359, ENSG00000196664	926	51	19113	3.23771	1	0.575127	18.0806
SMART	SM00333:TUDOR	6	0.646552	0.0110686	ENSG00000083544, ENSG00000066135, ENSG00000143815, ENSG00000127663, ENSG00000143379, ENSG00000132972	507	25	9079	4.29775	0.957617	0.40953	13.713
GOTERM_CC_FAT	GO:0030055~cell-substrate junction	13	1.40086	0.0111738	ENSG00000131746, ENSG00000065618, ENSG00000143363, ENSG00000197893, ENSG00000039068, ENSG00000026508, ENSG00000178950, ENSG00000159840, ENSG00000077522, ENSG00000125414, ENSG00000174405, ENSG00000157551, ENSG00000137076	649	112	12782	2.28602	0.995455	0.13914	14.861
INTERPRO	IPR000449:Ubiquitin-associated/translation elongation factor EF1B, N-terminal	7	0.75431	0.0113801	ENSG00000083544, ENSG00000048707, ENSG00000131023, ENSG00000163214, ENSG00000078687, ENSG00000075413, ENSG00000013374	844	38	16659	3.63598	1	0.469817	17.1676
UP_SEQ_FEATURE	domain:PH	21	2.26293	0.0114204	ENSG00000135905, ENSG00000008323, ENSG00000116786, ENSG00000142632, ENSG00000123329, ENSG00000184792, ENSG00000033327, ENSG00000173848, ENSG00000106976, ENSG00000215568, ENSG00000170776, ENSG00000163219, ENSG00000165322, ENSG00000198752, ENSG00000198399, ENSG00000021300, ENSG00000095383, ENSG00000081803, ENSG00000128805, ENSG00000196914, ENSG00000133789	926	237	19113	1.8289	1	0.580755	18.7472
GOTERM_CC_FAT	GO:0043296~apical junction complex	12	1.2931	0.0114396	ENSG00000167880, ENSG00000134762, ENSG00000154639, ENSG00000046604, ENSG00000148498, ENSG00000134982, ENSG00000134757, ENSG00000179776, ENSG00000096696, ENSG00000119139, ENSG00000143375, ENSG00000104067	649	99	12782	2.38726	0.996005	0.138655	15.188
SMART	SM00233:PH	26	2.80172	0.0115338	ENSG00000008323, ENSG00000142632, ENSG00000116786, ENSG00000123329, ENSG00000173848, ENSG00000215568, ENSG00000163219, ENSG00000198752, ENSG00000198399, ENSG00000021300, ENSG00000081803, ENSG00000128805, ENSG00000196914, ENSG00000180263, ENSG00000133789, ENSG00000135905, ENSG00000172164, ENSG00000184792, ENSG00000033327, ENSG00000169499, ENSG00000106976, ENSG00000139132, ENSG00000170776, ENSG0000…	507	277	9079	1.68083	0.962919	0.375412	14.2493
UP_SEQ_FEATURE	domain:UBA	7	0.75431	0.0118692	ENSG00000142178, ENSG00000083544, ENSG00000048707, ENSG00000131023, ENSG00000163214, ENSG00000078687, ENSG00000075413	926	40	19113	3.61207	1	0.58611	19.4114
GOTERM_BP_FAT	GO:0051056~regulation of small GTPase mediated signal transduction	23	2.47845	0.0120362	ENSG00000142459, ENSG00000171777, ENSG00000198855, ENSG00000213445, ENSG00000008323, ENSG00000142632, ENSG00000112379, ENSG00000107554, ENSG00000113916, ENSG00000173848, ENSG00000116991, ENSG00000148429, ENSG00000139132, ENSG00000170776, ENSG00000189056, ENSG00000198399, ENSG00000065882, ENSG00000165699, ENSG00000103197, ENSG00000095383, ENSG00000196914, ENSG00000146426, ENSG00000180263	704	252	13528	1.75383	1	0.575357	19.5251
GOTERM_MF_FAT	GO:0042805~actinin binding	4	0.431034	0.0125003	ENSG00000136153, ENSG00000161270, ENSG00000129116, ENSG00000197893	671	10	12983	7.73949	0.999993	0.402617	17.9
SP_PIR_KEYWORDS	ligase	25	2.69397	0.0127587	ENSG00000130304, ENSG00000123983, ENSG00000113643, ENSG00000128731, ENSG00000130377, ENSG00000146414, ENSG00000140284, ENSG00000070950, ENSG00000024048, ENSG00000156463, ENSG00000174405, ENSG00000164068, ENSG00000155827, ENSG00000077152, ENSG00000138376, ENSG00000031698, ENSG00000154447, ENSG00000100714, ENSG00000092140, ENSG00000158022, ENSG00000115760, ENSG00000005810, ENSG00000166986, ENSG0000…	927	305	19235	1.7008	0.998988	0.183566	17.0364
GOTERM_BP_FAT	GO:0060537~muscle tissue development	14	1.50862	0.0130494	ENSG00000134571, ENSG00000154639, ENSG00000113721, ENSG00000142798, ENSG00000182963, ENSG00000163217, ENSG00000160808, ENSG00000089225, ENSG00000165699, ENSG00000073282, ENSG00000070748, ENSG00000133392, ENSG00000100393, ENSG00000041982	704	125	13528	2.15218	1	0.59625	20.9927
UP_SEQ_FEATURE	compositionally biased region:Poly-Leu	14	1.50862	0.0131427	ENSG00000015520, ENSG00000171115, ENSG00000008516, ENSG00000138376, ENSG00000116786, ENSG00000177191, ENSG00000102001, ENSG00000164880, ENSG00000127914, ENSG00000188783, ENSG00000127533, ENSG00000181333, ENSG00000143669, ENSG00000115155	926	134	19113	2.15646	1	0.615072	21.268
UP_SEQ_FEATURE	region of interest:Globular 2	3	0.323276	0.0131511	ENSG00000167880, ENSG00000096696, ENSG00000178209	926	4	19113	15.4803	1	0.606866	21.2802
UP_SEQ_FEATURE	region of interest:Globular 1	3	0.323276	0.0131511	ENSG00000167880, ENSG00000096696, ENSG00000178209	926	4	19113	15.4803	1	0.606866	21.2802
UP_SEQ_FEATURE	region of interest:Central fibrous rod domain	3	0.323276	0.0131511	ENSG00000167880, ENSG00000096696, ENSG00000178209	926	4	19113	15.4803	1	0.606866	21.2802
UP_SEQ_FEATURE	repeat:WD 11	6	0.646552	0.0136619	ENSG00000166596, ENSG00000066629, ENSG00000161996, ENSG00000137802, ENSG00000129566, ENSG00000071127	926	30	19113	4.12808	1	0.612702	22.0135
SP_PIR_KEYWORDS	guanine-nucleotide releasing factor	13	1.40086	0.0137686	ENSG00000171777, ENSG00000135905, ENSG00000147459, ENSG00000142632, ENSG00000112379, ENSG00000173848, ENSG00000139132, ENSG00000137936, ENSG00000170776, ENSG00000146426, ENSG00000110514, ENSG00000196914, ENSG00000180263	927	121	19235	2.22931	0.999416	0.191615	18.2622
GOTERM_CC_FAT	GO:0032982~myosin filament	5	0.538793	0.0137953	ENSG00000134571, ENSG00000101605, ENSG00000133020, ENSG00000125414, ENSG00000133392	649	19	12782	5.18287	0.998729	0.160937	18.0362
SMART	SM00325:RhoGEF	10	1.07759	0.0138634	ENSG00000139132, ENSG00000170776, ENSG00000008323, ENSG00000198399, ENSG00000142632, ENSG00000107554, ENSG00000196914, ENSG00000146426, ENSG00000180263, ENSG00000173848	507	69	9079	2.59526	0.981027	0.390791	16.889
GOTERM_MF_FAT	GO:0016887~ATPase activity	28	3.01724	0.0138913	ENSG00000105877, ENSG00000183914, ENSG00000158486, ENSG00000138075, ENSG00000156802, ENSG00000163214, ENSG00000095002, ENSG00000007174, ENSG00000118997, ENSG00000197299, ENSG00000033050, ENSG00000101986, ENSG00000067842, ENSG00000004700, ENSG00000204574, ENSG00000167972, ENSG00000131269, ENSG00000101974, ENSG00000157087, ENSG00000161204, ENSG00000127311, ENSG00000108846, ENSG00000099624, ENSG0000…	671	334	12983	1.62205	0.999998	0.422504	19.6946
GOTERM_BP_FAT	GO:0042592~homeostatic process	54	5.81897	0.0139882	ENSG00000138449, ENSG00000172331, ENSG00000104687, ENSG00000109738, ENSG00000213398, ENSG00000140519, ENSG00000182866, ENSG00000124788, ENSG00000065485, ENSG00000197299, ENSG00000075142, ENSG00000088836, ENSG00000015520, ENSG00000181856, ENSG00000143870, ENSG00000138376, ENSG00000106366, ENSG00000131269, ENSG00000102001, ENSG00000113916, ENSG00000005700, ENSG00000115616, ENSG00000104432, ENSG0000…	704	751	13528	1.3817	1	0.613278	22.3301
GOTERM_BP_FAT	GO:0003012~muscle system process	17	1.8319	0.0141055	ENSG00000138119, ENSG00000134571, ENSG00000198838, ENSG00000143801, ENSG00000172164, ENSG00000075073, ENSG00000183873, ENSG00000182963, ENSG00000114812, ENSG00000160808, ENSG00000158022, ENSG00000198626, ENSG00000101605, ENSG00000077522, ENSG00000133020, ENSG00000125414, ENSG00000133392	704	168	13528	1.94447	1	0.607924	22.4957
GOTERM_CC_FAT	GO:0016327~apicolateral plasma membrane	12	1.2931	0.0141197	ENSG00000167880, ENSG00000134762, ENSG00000154639, ENSG00000046604, ENSG00000148498, ENSG00000134982, ENSG00000134757, ENSG00000179776, ENSG00000096696, ENSG00000119139, ENSG00000143375, ENSG00000104067	649	102	12782	2.31705	0.998915	0.160559	18.4214
UP_SEQ_FEATURE	binding site:ATP	39	4.20259	0.0143296	ENSG00000065675, ENSG00000142178, ENSG00000165731, ENSG00000165752, ENSG00000205560, ENSG00000113721, ENSG00000136643, ENSG00000174292, ENSG00000130377, ENSG00000103966, ENSG00000006062, ENSG00000198752, ENSG00000182866, ENSG00000105397, ENSG00000050748, ENSG00000160447, ENSG00000075413, ENSG00000106733, ENSG00000160396, ENSG00000110931, ENSG00000174405, ENSG00000006432, ENSG00000169679, ENSG0000…	926	542	19113	1.48519	1	0.622285	22.9621
GOTERM_BP_FAT	GO:0008219~cell death	52	5.60345	0.0144986	ENSG00000107731, ENSG00000143382, ENSG00000155256, ENSG00000115107, ENSG00000173848, ENSG00000109736, ENSG00000113600, ENSG00000101191, ENSG00000157131, ENSG00000182866, ENSG00000124788, ENSG00000160255, ENSG00000106052, ENSG00000213689, ENSG00000137776, ENSG00000163687, ENSG00000196914, ENSG00000198910, ENSG00000118503, ENSG00000131746, ENSG00000111321, ENSG00000162711, ENSG00000139132, ENSG0000…	704	719	13528	1.38975	1	0.609839	23.0482
GOTERM_BP_FAT	GO:0051053~negative regulation of DNA metabolic process	7	0.75431	0.0145205	ENSG00000147601, ENSG00000172613, ENSG00000095002, ENSG00000197299, ENSG00000093009, ENSG00000113916, ENSG00000102977	704	39	13528	3.44901	1	0.60233	23.0788
GOTERM_MF_FAT	GO:0005083~small GTPase regulator activity	24	2.58621	0.0147398	ENSG00000142459, ENSG00000171777, ENSG00000135905, ENSG00000213445, ENSG00000008323, ENSG00000142632, ENSG00000112379, ENSG00000107554, ENSG00000110723, ENSG00000142765, ENSG00000173848, ENSG00000167705, ENSG00000148429, ENSG00000139132, ENSG00000178038, ENSG00000170776, ENSG00000198752, ENSG00000198399, ENSG00000065882, ENSG00000095383, ENSG00000110514, ENSG00000146426, ENSG00000196914, ENSG0000…	671	274	12983	1.69478	0.999999	0.428522	20.7713
GOTERM_BP_FAT	GO:0060402~calcium ion transport into cytosol	5	0.538793	0.0150045	ENSG00000180210, ENSG00000182866, ENSG00000118762, ENSG00000198626, ENSG00000005700	704	19	13528	5.05682	1	0.606558	23.7537
GOTERM_BP_FAT	GO:0000019~regulation of mitotic recombination	3	0.323276	0.0150847	ENSG00000020922, ENSG00000197299, ENSG00000113522	704	4	13528	14.4119	1	0.600807	23.865
GOTERM_BP_FAT	GO:0032609~interferon-gamma production	3	0.323276	0.0150847	ENSG00000081985, ENSG00000113302, ENSG00000136869	704	4	13528	14.4119	1	0.600807	23.865
GOTERM_CC_FAT	GO:0044463~cell projection part	21	2.26293	0.0155904	ENSG00000158486, ENSG00000183914, ENSG00000105877, ENSG00000107736, ENSG00000108797, ENSG00000091138, ENSG00000174827, ENSG00000078018, ENSG00000140675, ENSG00000092200, ENSG00000096093, ENSG00000123607, ENSG00000081479, ENSG00000118762, ENSG00000148498, ENSG00000134982, ENSG00000007174, ENSG00000077522, ENSG00000118997, ENSG00000138834, ENSG00000198910	649	234	12782	1.76749	0.99947	0.171848	20.1466
INTERPRO	IPR015721:Rho GTP exchange factor	4	0.431034	0.0156978	ENSG00000170776, ENSG00000008323, ENSG00000196914, ENSG00000173848	844	11	16659	7.17751	1	0.569776	22.9241
GOTERM_BP_FAT	GO:0016265~death	52	5.60345	0.0157589	ENSG00000107731, ENSG00000143382, ENSG00000155256, ENSG00000115107, ENSG00000173848, ENSG00000109736, ENSG00000113600, ENSG00000101191, ENSG00000157131, ENSG00000182866, ENSG00000124788, ENSG00000160255, ENSG00000106052, ENSG00000213689, ENSG00000137776, ENSG00000163687, ENSG00000196914, ENSG00000198910, ENSG00000118503, ENSG00000131746, ENSG00000111321, ENSG00000162711, ENSG00000139132, ENSG0000…	704	724	13528	1.38015	1	0.60941	24.7946
GOTERM_BP_FAT	GO:0051129~negative regulation of cellular component organization	15	1.61638	0.0158349	ENSG00000135476, ENSG00000169679, ENSG00000147601, ENSG00000177938, ENSG00000078018, ENSG00000006747, ENSG00000182670, ENSG00000142949, ENSG00000187840, ENSG00000102977, ENSG00000087274, ENSG00000134982, ENSG00000047849, ENSG00000198794, ENSG00000186868	704	142	13528	2.02985	1	0.603774	24.8986
INTERPRO	IPR000884:Thrombospondin, type 1 repeat	9	0.969828	0.0163695	ENSG00000157131, ENSG00000107731, ENSG00000064205, ENSG00000005108, ENSG00000143382, ENSG00000186340, ENSG00000154734, ENSG00000113600, ENSG00000145536	844	65	16659	2.73297	1	0.57141	23.7851
GOTERM_CC_FAT	GO:0005793~ER-Golgi intermediate compartment	7	0.75431	0.0164111	ENSG00000090615, ENSG00000115414, ENSG00000143870, ENSG00000070081, ENSG00000103335, ENSG00000136731, ENSG00000174851	649	41	12782	3.36255	0.999645	0.176115	21.0945
GOTERM_CC_FAT	GO:0016459~myosin complex	9	0.969828	0.0164732	ENSG00000160808, ENSG00000166866, ENSG00000134571, ENSG00000041515, ENSG00000101605, ENSG00000133020, ENSG00000125414, ENSG00000143375, ENSG00000133392	649	65	12782	2.72699	0.999655	0.172903	21.1658
GOTERM_MF_FAT	GO:0048407~platelet-derived growth factor binding	4	0.431034	0.016538	ENSG00000168542, ENSG00000113721, ENSG00000139219, ENSG00000164692	671	11	12983	7.0359	1	0.453485	23.0083
GOTERM_CC_FAT	GO:0030057~desmosome	5	0.538793	0.0165676	ENSG00000167880, ENSG00000134762, ENSG00000046604, ENSG00000134757, ENSG00000096696	649	20	12782	4.92373	0.999671	0.170133	21.2741
GOTERM_BP_FAT	GO:0030030~cell projection organization	30	3.23276	0.016832	ENSG00000107736, ENSG00000107731, ENSG00000074047, ENSG00000026508, ENSG00000077522, ENSG00000007174, ENSG00000078674, ENSG00000180263, ENSG00000198910, ENSG00000122735, ENSG00000147081, ENSG00000102001, ENSG00000078018, ENSG00000157087, ENSG00000113296, ENSG00000139132, ENSG00000039068, ENSG00000132470, ENSG00000166866, ENSG00000089327, ENSG00000189056, ENSG00000158195, ENSG00000165699, ENSG0000…	704	368	13528	1.56651	1	0.619116	26.2519
GOTERM_BP_FAT	GO:0009165~nucleotide biosynthetic process	18	1.93966	0.0169339	ENSG00000086288, ENSG00000185344, ENSG00000033627, ENSG00000138363, ENSG00000101974, ENSG00000157087, ENSG00000102967, ENSG00000100714, ENSG00000138031, ENSG00000099624, ENSG00000178921, ENSG00000162104, ENSG00000095002, ENSG00000162882, ENSG00000106733, ENSG00000143156, ENSG00000124406, ENSG00000067842	704	186	13528	1.8596	1	0.614217	26.3889
GOTERM_BP_FAT	GO:0007219~Notch signaling pathway	8	0.862069	0.0173489	ENSG00000163217, ENSG00000143801, ENSG00000162736, ENSG00000134115, ENSG00000138442, ENSG00000073282, ENSG00000074181, ENSG00000184384	704	52	13528	2.95629	1	0.616191	26.9444
GOTERM_BP_FAT	GO:0012501~programmed cell death	45	4.84914	0.0174533	ENSG00000118246, ENSG00000105290, ENSG00000135476, ENSG00000180210, ENSG00000143801, ENSG00000107731, ENSG00000164896, ENSG00000143382, ENSG00000113761, ENSG00000115107, ENSG00000149089, ENSG00000173848, ENSG00000109736, ENSG00000187288, ENSG00000113600, ENSG00000101191, ENSG00000179021, ENSG00000182866, ENSG00000109854, ENSG00000106052, ENSG00000160255, ENSG00000162736, ENSG00000108270, ENSG0000…	704	611	13528	1.41525	1	0.611548	27.0835
SP_PIR_KEYWORDS	dynein	6	0.646552	0.0174714	ENSG00000158486, ENSG00000105877, ENSG00000183914, ENSG00000122735, ENSG00000007174, ENSG00000118997	927	32	19235	3.89057	0.999922	0.231195	22.6141
GOTERM_CC_FAT	GO:0005792~microsome	21	2.26293	0.0176729	ENSG00000123983, ENSG00000130304, ENSG00000181856, ENSG00000185000, ENSG00000095596, ENSG00000205560, ENSG00000078018, ENSG00000157087, ENSG00000130377, ENSG00000175592, ENSG00000177469, ENSG00000142949, ENSG00000176387, ENSG00000143198, ENSG00000113161, ENSG00000165699, ENSG00000103043, ENSG00000140465, ENSG00000103197, ENSG00000073282, ENSG00000108582	649	237	12782	1.74512	0.999808	0.17677	22.5315
PIR_SUPERFAMILY	PIRSF002255:collagen alpha 1(I) chain	3	0.323276	0.0178331	ENSG00000168542, ENSG00000139219, ENSG00000164692	328	5	7396	13.5293	0.998517	0.961493	21.912
UP_SEQ_FEATURE	domain:ABC transporter 1	6	0.646552	0.0178362	ENSG00000204574, ENSG00000167972, ENSG00000001626, ENSG00000033050, ENSG00000161204, ENSG00000108846	926	32	19113	3.87007	1	0.695231	27.7682
UP_SEQ_FEATURE	domain:ABC transporter 2	6	0.646552	0.0178362	ENSG00000204574, ENSG00000167972, ENSG00000001626, ENSG00000033050, ENSG00000161204, ENSG00000108846	926	32	19113	3.87007	1	0.695231	27.7682
GOTERM_CC_FAT	GO:0005815~microtubule organizing center	22	2.37069	0.0178443	ENSG00000106477, ENSG00000138119, ENSG00000107736, ENSG00000135476, ENSG00000135315, ENSG00000184634, ENSG00000198876, ENSG00000169679, ENSG00000093009, ENSG00000213066, ENSG00000182866, ENSG00000131023, ENSG00000118762, ENSG00000127914, ENSG00000148498, ENSG00000134982, ENSG00000082512, ENSG00000174799, ENSG00000078674, ENSG00000112118, ENSG00000118503, ENSG00000087586	649	253	12782	1.7126	0.999824	0.174741	22.7248
GOTERM_BP_FAT	GO:0060401~cytosolic calcium ion transport	5	0.538793	0.0180017	ENSG00000180210, ENSG00000182866, ENSG00000118762, ENSG00000198626, ENSG00000005700	704	20	13528	4.80398	1	0.616274	27.81
GOTERM_BP_FAT	GO:0033619~membrane protein proteolysis	5	0.538793	0.0180017	ENSG00000065675, ENSG00000143801, ENSG00000162736, ENSG00000168615, ENSG00000164307	704	20	13528	4.80398	1	0.616274	27.81
GOTERM_BP_FAT	GO:0033043~regulation of organelle organization	20	2.15517	0.0182495	ENSG00000065675, ENSG00000135476, ENSG00000169679, ENSG00000147601, ENSG00000177938, ENSG00000128731, ENSG00000078018, ENSG00000006747, ENSG00000102977, ENSG00000087274, ENSG00000158402, ENSG00000131023, ENSG00000109819, ENSG00000165699, ENSG00000005810, ENSG00000134982, ENSG00000047849, ENSG00000103197, ENSG00000183091, ENSG00000186868	704	217	13528	1.77105	1	0.614722	28.1361
GOTERM_BP_FAT	GO:0043242~negative regulation of protein complex disassembly	7	0.75431	0.0183416	ENSG00000087274, ENSG00000134982, ENSG00000047849, ENSG00000177938, ENSG00000078018, ENSG00000006747, ENSG00000186868	704	41	13528	3.28076	1	0.610088	28.257
GOTERM_CC_FAT	GO:0005924~cell-substrate adherens junction	12	1.2931	0.0183987	ENSG00000131746, ENSG00000039068, ENSG00000026508, ENSG00000178950, ENSG00000159840, ENSG00000077522, ENSG00000125414, ENSG00000143363, ENSG00000197893, ENSG00000157551, ENSG00000174405, ENSG00000137076	649	106	12782	2.22961	0.999865	0.176156	23.347
UP_SEQ_FEATURE	domain:TSP type-1 2	7	0.75431	0.0185567	ENSG00000157131, ENSG00000107731, ENSG00000005108, ENSG00000143382, ENSG00000186340, ENSG00000154734, ENSG00000145536	926	44	19113	3.2837	1	0.702065	28.7198
UP_SEQ_FEATURE	domain:TSP type-1 1	7	0.75431	0.0185567	ENSG00000157131, ENSG00000107731, ENSG00000005108, ENSG00000143382, ENSG00000186340, ENSG00000154734, ENSG00000145536	926	44	19113	3.2837	1	0.702065	28.7198
GOTERM_BP_FAT	GO:0006869~lipid transport	15	1.61638	0.0186903	ENSG00000015520, ENSG00000130304, ENSG00000205560, ENSG00000129988, ENSG00000101974, ENSG00000184792, ENSG00000213398, ENSG00000138075, ENSG00000196743, ENSG00000163933, ENSG00000197746, ENSG00000178537, ENSG00000175535, ENSG00000001626, ENSG00000124406	704	145	13528	1.98785	1	0.610683	28.7129
GOTERM_BP_FAT	GO:0030217~T cell differentiation	9	0.969828	0.0188575	ENSG00000125347, ENSG00000171316, ENSG00000104432, ENSG00000182866, ENSG00000134982, ENSG00000113302, ENSG00000197299, ENSG00000134242, ENSG00000174405	704	65	13528	2.66066	1	0.607706	28.9304
SMART	SM00060:FN3	19	2.04741	0.0190355	ENSG00000187955, ENSG00000081985, ENSG00000134571, ENSG00000134115, ENSG00000113302, ENSG00000111799, ENSG00000163359, ENSG00000142949, ENSG00000132470, ENSG00000142677, ENSG00000162804, ENSG00000115414, ENSG00000146904, ENSG00000153208, ENSG00000161270, ENSG00000101605, ENSG00000172534, ENSG00000198910, ENSG00000041982	507	190	9079	1.79073	0.995739	0.454726	22.4833
SP_PIR_KEYWORDS	cilium	9	0.969828	0.0204408	ENSG00000158486, ENSG00000092200, ENSG00000183914, ENSG00000123607, ENSG00000147081, ENSG00000118997, ENSG00000155066, ENSG00000101222, ENSG00000172139	927	71	19235	2.63025	0.999985	0.25899	25.9471
UP_SEQ_FEATURE	repeat:LRR 16	7	0.75431	0.0205623	ENSG00000159753, ENSG00000158486, ENSG00000167984, ENSG00000134061, ENSG00000136869, ENSG00000163359, ENSG00000196664	926	45	19113	3.21073	1	0.731717	31.3072
GOTERM_MF_FAT	GO:0019899~enzyme binding	39	4.20259	0.0206154	ENSG00000081985, ENSG00000100599, ENSG00000143382, ENSG00000197892, ENSG00000054356, ENSG00000167705, ENSG00000102977, ENSG00000198752, ENSG00000182866, ENSG00000115592, ENSG00000160255, ENSG00000118762, ENSG00000140465, ENSG00000070950, ENSG00000172613, ENSG00000168615, ENSG00000186868, ENSG00000180263, ENSG00000135905, ENSG00000155827, ENSG00000145675, ENSG00000138376, ENSG00000106366, ENSG0000…	671	523	12983	1.44283	1	0.516529	27.8638
SP_PIR_KEYWORDS	gangliosidosis	3	0.323276	0.0210066	ENSG00000197746, ENSG00000196743, ENSG00000170266	927	5	19235	12.4498	0.999989	0.259196	26.5668
UP_SEQ_FEATURE	region of interest:Nonhelical region 4 (NC4)	3	0.323276	0.0212186	ENSG00000084636, ENSG00000182871, ENSG00000197467	926	5	19113	12.3842	1	0.735787	32.1345
GOTERM_BP_FAT	GO:0006915~apoptosis	44	4.74138	0.0213361	ENSG00000118246, ENSG00000105290, ENSG00000135476, ENSG00000180210, ENSG00000143801, ENSG00000107731, ENSG00000164896, ENSG00000143382, ENSG00000113761, ENSG00000115107, ENSG00000149089, ENSG00000173848, ENSG00000109736, ENSG00000187288, ENSG00000113600, ENSG00000101191, ENSG00000179021, ENSG00000182866, ENSG00000106052, ENSG00000109854, ENSG00000160255, ENSG00000162736, ENSG00000108270, ENSG0000…	704	602	13528	1.40449	1	0.647395	32.0831
GOTERM_MF_FAT	GO:0019904~protein domain specific binding	27	2.90948	0.0215665	ENSG00000159140, ENSG00000100842, ENSG00000170579, ENSG00000174827, ENSG00000166828, ENSG00000174111, ENSG00000114698, ENSG00000182866, ENSG00000108270, ENSG00000161270, ENSG00000172613, ENSG00000077522, ENSG00000168615, ENSG00000186868, ENSG00000104067, ENSG00000108797, ENSG00000184634, ENSG00000155846, ENSG00000157087, ENSG00000158402, ENSG00000081479, ENSG00000064703, ENSG00000168447, ENSG0000…	671	331	12983	1.5783	1	0.519773	28.9544
GOTERM_BP_FAT	GO:0006164~purine nucleotide biosynthetic process	15	1.61638	0.0219202	ENSG00000086288, ENSG00000185344, ENSG00000033627, ENSG00000101974, ENSG00000138363, ENSG00000157087, ENSG00000100714, ENSG00000138031, ENSG00000099624, ENSG00000178921, ENSG00000162104, ENSG00000095002, ENSG00000143156, ENSG00000124406, ENSG00000067842	704	148	13528	1.94756	1	0.651354	32.8065
KEGG_PATHWAY	hsa04920:Adipocytokine signaling pathway	9	0.969828	0.0221089	ENSG00000065675, ENSG00000123983, ENSG00000181856, ENSG00000115592, ENSG00000205560, ENSG00000109819, ENSG00000050748, ENSG00000110931, ENSG00000073009	266	67	5085	2.56789	0.965813	0.570002	23.4546
SP_PIR_KEYWORDS	dna repair	17	1.8319	0.0224216	ENSG00000009413, ENSG00000138376, ENSG00000106628, ENSG00000166169, ENSG00000146414, ENSG00000177084, ENSG00000107290, ENSG00000152457, ENSG00000020922, ENSG00000213689, ENSG00000070950, ENSG00000172613, ENSG00000095002, ENSG00000198924, ENSG00000113522, ENSG00000174405, ENSG00000004700	927	191	19235	1.84683	0.999995	0.268196	28.0955
GOTERM_BP_FAT	GO:0006259~DNA metabolic process	38	4.09483	0.0224266	ENSG00000169241, ENSG00000009413, ENSG00000108064, ENSG00000129566, ENSG00000102977, ENSG00000143476, ENSG00000146414, ENSG00000107290, ENSG00000152457, ENSG00000213689, ENSG00000020922, ENSG00000070950, ENSG00000172613, ENSG00000095002, ENSG00000197299, ENSG00000163687, ENSG00000125885, ENSG00000171320, ENSG00000197181, ENSG00000174405, ENSG00000133789, ENSG00000004700, ENSG00000138376, ENSG0000…	704	506	13528	1.44309	1	0.653865	33.4279
UP_SEQ_FEATURE	domain:Olfactomedin-like	4	0.431034	0.0224515	ENSG00000116774, ENSG00000102837, ENSG00000185585, ENSG00000183801	926	13	19113	6.35089	1	0.748821	33.663
KEGG_PATHWAY	hsa04910:Insulin signaling pathway	14	1.50862	0.0228159	ENSG00000068976, ENSG00000181856, ENSG00000145675, ENSG00000159399, ENSG00000164776, ENSG00000142949, ENSG00000187840, ENSG00000108946, ENSG00000115592, ENSG00000150907, ENSG00000050748, ENSG00000109819, ENSG00000165699, ENSG00000103197	266	135	5085	1.98246	0.96935	0.501934	24.1136
GOTERM_MF_FAT	GO:0005272~sodium channel activity	6	0.646552	0.0228319	ENSG00000118762, ENSG00000183873, ENSG00000168447, ENSG00000168356, ENSG00000166828, ENSG00000088836	671	32	12983	3.62789	1	0.527747	30.3815
UP_SEQ_FEATURE	domain:EGF-like 9	5	0.538793	0.0231415	ENSG00000162804, ENSG00000081479, ENSG00000165124, ENSG00000074181, ENSG00000041982	926	23	19113	4.48704	1	0.752701	34.5043
BIOCARTA	h_mTORPathway:mTOR Signaling Pathway	6	0.646552	0.0232053	ENSG00000145675, ENSG00000165699, ENSG00000103197, ENSG00000063046, ENSG00000114867, ENSG00000187840	91	27	1437	3.50916	0.982783	0.982783	24.9701
GOTERM_CC_FAT	GO:0042598~vesicular fraction	21	2.26293	0.0233718	ENSG00000123983, ENSG00000130304, ENSG00000181856, ENSG00000185000, ENSG00000095596, ENSG00000205560, ENSG00000078018, ENSG00000157087, ENSG00000130377, ENSG00000175592, ENSG00000177469, ENSG00000142949, ENSG00000176387, ENSG00000143198, ENSG00000113161, ENSG00000165699, ENSG00000103043, ENSG00000140465, ENSG00000103197, ENSG00000073282, ENSG00000108582	649	244	12782	1.69505	0.999988	0.21457	28.7235
GOTERM_BP_FAT	GO:0034654~nucleobase, nucleoside, nucleotide and nucleic acid biosynthetic process	18	1.93966	0.0234063	ENSG00000086288, ENSG00000185344, ENSG00000033627, ENSG00000138363, ENSG00000101974, ENSG00000157087, ENSG00000102967, ENSG00000100714, ENSG00000138031, ENSG00000099624, ENSG00000178921, ENSG00000162104, ENSG00000095002, ENSG00000162882, ENSG00000106733, ENSG00000143156, ENSG00000124406, ENSG00000067842	704	193	13528	1.79216	1	0.663865	34.6146
GOTERM_BP_FAT	GO:0034404~nucleobase, nucleoside and nucleotide biosynthetic process	18	1.93966	0.0234063	ENSG00000086288, ENSG00000185344, ENSG00000033627, ENSG00000138363, ENSG00000101974, ENSG00000157087, ENSG00000102967, ENSG00000100714, ENSG00000138031, ENSG00000099624, ENSG00000178921, ENSG00000162104, ENSG00000095002, ENSG00000162882, ENSG00000106733, ENSG00000143156, ENSG00000124406, ENSG00000067842	704	193	13528	1.79216	1	0.663865	34.6146
UP_SEQ_FEATURE	compositionally biased region:Poly-Ser	34	3.66379	0.0238396	ENSG00000081985, ENSG00000086570, ENSG00000091656, ENSG00000108557, ENSG00000140563, ENSG00000166068, ENSG00000156802, ENSG00000066629, ENSG00000213928, ENSG00000137802, ENSG00000175697, ENSG00000138675, ENSG00000198796, ENSG00000197299, ENSG00000180263, ENSG00000173894, ENSG00000138376, ENSG00000182670, ENSG00000175592, ENSG00000116731, ENSG00000116991, ENSG00000157837, ENSG00000197079, ENSG0000…	926	475	19113	1.47742	1	0.756503	35.3452
SP_PIR_KEYWORDS	Sodium	12	1.2931	0.0241226	ENSG00000115616, ENSG00000157637, ENSG00000111371, ENSG00000177058, ENSG00000183873, ENSG00000168447, ENSG00000125255, ENSG00000168356, ENSG00000140675, ENSG00000166828, ENSG00000179520, ENSG00000172139	927	116	19235	2.14652	0.999998	0.279505	29.8941
SP_PIR_KEYWORDS	Sodium transport	12	1.2931	0.0241226	ENSG00000115616, ENSG00000157637, ENSG00000111371, ENSG00000177058, ENSG00000183873, ENSG00000168447, ENSG00000125255, ENSG00000168356, ENSG00000140675, ENSG00000166828, ENSG00000179520, ENSG00000172139	927	116	19235	2.14652	0.999998	0.279505	29.8941
GOTERM_BP_FAT	GO:0034968~histone lysine methylation	3	0.323276	0.0242802	ENSG00000155827, ENSG00000138738, ENSG00000181555	704	5	13528	11.5295	1	0.671682	35.6563
SP_PIR_KEYWORDS	meiosis	7	0.75431	0.0244398	ENSG00000020922, ENSG00000167077, ENSG00000156509, ENSG00000197181, ENSG00000113522, ENSG00000143194, ENSG00000163535	927	47	19235	3.09039	0.999998	0.276807	30.2248
GOTERM_BP_FAT	GO:0051493~regulation of cytoskeleton organization	14	1.50862	0.0246475	ENSG00000065675, ENSG00000147601, ENSG00000177938, ENSG00000078018, ENSG00000006747, ENSG00000087274, ENSG00000131023, ENSG00000165699, ENSG00000134982, ENSG00000047849, ENSG00000005810, ENSG00000103197, ENSG00000183091, ENSG00000186868	704	136	13528	1.97811	1	0.671571	36.0894
GOTERM_BP_FAT	GO:0016445~somatic diversification of immunoglobulins	5	0.538793	0.0250444	ENSG00000095002, ENSG00000166169, ENSG00000174405, ENSG00000122678, ENSG00000133789	704	22	13528	4.36725	1	0.671904	36.5543
KEGG_PATHWAY	hsa05110:Vibrio cholerae infection	8	0.862069	0.0250884	ENSG00000185344, ENSG00000162104, ENSG00000033627, ENSG00000119139, ENSG00000001626, ENSG00000104067, ENSG00000154229, ENSG00000138031	266	56	5085	2.73093	0.978435	0.472416	26.1968
INTERPRO	IPR003112:Olfactomedin-like	4	0.431034	0.0252349	ENSG00000116774, ENSG00000102837, ENSG00000185585, ENSG00000183801	844	13	16659	6.07328	1	0.717805	34.3352
UP_SEQ_FEATURE	repeat:LRR 14	8	0.862069	0.0252459	ENSG00000159753, ENSG00000158486, ENSG00000167984, ENSG00000134061, ENSG00000205213, ENSG00000136869, ENSG00000163359, ENSG00000196664	926	60	19113	2.75205	1	0.769921	37.0081
GOTERM_BP_FAT	GO:0046578~regulation of Ras protein signal transduction	19	2.04741	0.0256097	ENSG00000142459, ENSG00000171777, ENSG00000198855, ENSG00000008323, ENSG00000142632, ENSG00000112379, ENSG00000107554, ENSG00000113916, ENSG00000173848, ENSG00000148429, ENSG00000139132, ENSG00000170776, ENSG00000198399, ENSG00000065882, ENSG00000165699, ENSG00000095383, ENSG00000146426, ENSG00000196914, ENSG00000180263	704	210	13528	1.73858	1	0.674671	37.211
GOTERM_MF_FAT	GO:0015103~inorganic anion transmembrane transporter activity	6	0.646552	0.0258025	ENSG00000174502, ENSG00000091138, ENSG00000144136, ENSG00000104044, ENSG00000170615, ENSG00000088836	671	33	12983	3.51795	1	0.559936	33.6269
PIR_SUPERFAMILY	PIRSF018524:Noelin/Myocilin	3	0.323276	0.0259745	ENSG00000116774, ENSG00000102837, ENSG00000183801	328	6	7396	11.2744	0.999927	0.958234	30.3541
GOTERM_CC_FAT	GO:0009897~external side of plasma membrane	16	1.72414	0.0259884	ENSG00000120457, ENSG00000081985, ENSG00000181856, ENSG00000104687, ENSG00000008516, ENSG00000110799, ENSG00000213420, ENSG00000166828, ENSG00000026508, ENSG00000148498, ENSG00000117298, ENSG00000136869, ENSG00000168447, ENSG00000168615, ENSG00000188162, ENSG00000198910	649	170	12782	1.85364	0.999997	0.231504	31.4094
GOTERM_MF_FAT	GO:0005198~structural molecule activity	45	4.84914	0.026487	ENSG00000187955, ENSG00000167880, ENSG00000084636, ENSG00000181378, ENSG00000186081, ENSG00000182871, ENSG00000175894, ENSG00000196569, ENSG00000103942, ENSG00000197467, ENSG00000115414, ENSG00000187242, ENSG00000171346, ENSG00000130150, ENSG00000188783, ENSG00000101605, ENSG00000133020, ENSG00000077522, ENSG00000164692, ENSG00000188162, ENSG00000186868, ENSG00000125414, ENSG00000133392, ENSG0000…	671	634	12983	1.37333	1	0.557677	34.3544
SP_PIR_KEYWORDS	calcium binding	11	1.18534	0.026576	ENSG00000113296, ENSG00000039068, ENSG00000180210, ENSG00000070081, ENSG00000126247, ENSG00000136167, ENSG00000179776, ENSG00000154229, ENSG00000075142, ENSG00000186340, ENSG00000196569	927	103	19235	2.21599	0.999999	0.291347	32.4143
UP_SEQ_FEATURE	domain:Fibronectin type-III 7	5	0.538793	0.026735	ENSG00000187955, ENSG00000115414, ENSG00000111799, ENSG00000142949, ENSG00000041982	926	24	19113	4.30008	1	0.783219	38.7248
UP_SEQ_FEATURE	domain:Fibronectin type-III 8	5	0.538793	0.026735	ENSG00000187955, ENSG00000115414, ENSG00000111799, ENSG00000142949, ENSG00000041982	926	24	19113	4.30008	1	0.783219	38.7248
SP_PIR_KEYWORDS	Cardiomyopathy	7	0.75431	0.0268329	ENSG00000160808, ENSG00000134571, ENSG00000046604, ENSG00000198626, ENSG00000183873, ENSG00000096696, ENSG00000077522	927	48	19235	3.026	1	0.288	32.6734
GOTERM_CC_FAT	GO:0030286~dynein complex	6	0.646552	0.0271221	ENSG00000158486, ENSG00000105877, ENSG00000183914, ENSG00000122735, ENSG00000007174, ENSG00000118997	649	34	12782	3.47557	0.999998	0.236128	32.5437
SMART	SM00209:TSP1	9	0.969828	0.0271658	ENSG00000157131, ENSG00000107731, ENSG00000064205, ENSG00000005108, ENSG00000143382, ENSG00000186340, ENSG00000154734, ENSG00000113600, ENSG00000145536	507	65	9079	2.47947	0.999599	0.542593	30.5777
COG_ONTOLOGY	Cytoskeleton	6	0.646552	0.0273119	ENSG00000158486, ENSG00000105877, ENSG00000183914, ENSG00000136167, ENSG00000007174, ENSG00000118997	111	31	1950	3.40017	0.513242	0.302319	20.3155
GOTERM_BP_FAT	GO:0006917~induction of apoptosis	26	2.80172	0.0275812	ENSG00000143801, ENSG00000164896, ENSG00000173848, ENSG00000164978, ENSG00000113600, ENSG00000187288, ENSG00000182866, ENSG00000162736, ENSG00000050748, ENSG00000109854, ENSG00000108270, ENSG00000132824, ENSG00000196914, ENSG00000154447, ENSG00000147601, ENSG00000162711, ENSG00000139132, ENSG00000170776, ENSG00000089225, ENSG00000198626, ENSG00000064703, ENSG00000073282, ENSG00000146426, ENSG0000…	704	320	13528	1.56129	1	0.696624	39.4513
GOTERM_BP_FAT	GO:0001655~urogenital system development	12	1.2931	0.0276625	ENSG00000165731, ENSG00000026508, ENSG00000167034, ENSG00000165699, ENSG00000118762, ENSG00000113721, ENSG00000134982, ENSG00000074047, ENSG00000073282, ENSG00000150347, ENSG00000154734, ENSG00000102977	704	110	13528	2.09628	1	0.692417	39.5421
GOTERM_BP_FAT	GO:0012502~induction of programmed cell death	26	2.80172	0.0285219	ENSG00000143801, ENSG00000164896, ENSG00000173848, ENSG00000164978, ENSG00000113600, ENSG00000187288, ENSG00000182866, ENSG00000162736, ENSG00000050748, ENSG00000109854, ENSG00000108270, ENSG00000132824, ENSG00000196914, ENSG00000154447, ENSG00000147601, ENSG00000162711, ENSG00000139132, ENSG00000170776, ENSG00000089225, ENSG00000198626, ENSG00000064703, ENSG00000073282, ENSG00000146426, ENSG0000…	704	321	13528	1.55643	1	0.698445	40.4936
GOTERM_BP_FAT	GO:0007605~sensory perception of sound	11	1.18534	0.0289608	ENSG00000107736, ENSG00000171316, ENSG00000166866, ENSG00000204311, ENSG00000157087, ENSG00000139219, ENSG00000188162, ENSG00000071127, ENSG00000179520, ENSG00000170615, ENSG00000115155	704	97	13528	2.17912	1	0.698917	40.9739
GOTERM_MF_FAT	GO:0004536~deoxyribonuclease activity	6	0.646552	0.0290092	ENSG00000147687, ENSG00000020922, ENSG00000213689, ENSG00000172613, ENSG00000163687, ENSG00000113522	671	34	12983	3.41448	1	0.579618	36.9709
GOTERM_BP_FAT	GO:0015695~organic cation transport	5	0.538793	0.0291058	ENSG00000178537, ENSG00000140519, ENSG00000205560, ENSG00000172940, ENSG00000174827	704	23	13528	4.17737	1	0.695692	41.1319
SP_PIR_KEYWORDS	egf-like domain	19	2.04741	0.0295978	ENSG00000108797, ENSG00000086570, ENSG00000119681, ENSG00000165124, ENSG00000142798, ENSG00000074181, ENSG00000127241, ENSG00000113600, ENSG00000113296, ENSG00000162804, ENSG00000157131, ENSG00000189056, ENSG00000081479, ENSG00000188162, ENSG00000112818, ENSG00000186340, ENSG00000162618, ENSG00000041982, ENSG00000103174	927	230	19235	1.71411	1	0.30697	35.4027
GOTERM_BP_FAT	GO:0017148~negative regulation of translation	6	0.646552	0.0297861	ENSG00000124374, ENSG00000165699, ENSG00000090905, ENSG00000070785, ENSG00000154229, ENSG00000187840	704	34	13528	3.39104	1	0.699186	41.8675
GOTERM_BP_FAT	GO:0007588~excretion	8	0.862069	0.0299105	ENSG00000116218, ENSG00000151704, ENSG00000091138, ENSG00000161270, ENSG00000075073, ENSG00000168447, ENSG00000138075, ENSG00000166828	704	58	13528	2.65047	1	0.695795	42.001
GOTERM_BP_FAT	GO:0006261~DNA-dependent DNA replication	8	0.862069	0.0299105	ENSG00000009413, ENSG00000108064, ENSG00000106628, ENSG00000197299, ENSG00000093009, ENSG00000112118, ENSG00000198900, ENSG00000127311	704	58	13528	2.65047	1	0.695795	42.001
UP_SEQ_FEATURE	domain:SET	7	0.75431	0.0300411	ENSG00000135632, ENSG00000099381, ENSG00000143379, ENSG00000138738, ENSG00000141956, ENSG00000181555, ENSG00000116731	926	49	19113	2.94863	1	0.815501	42.3799
UP_SEQ_FEATURE	repeat:LRR 13	9	0.969828	0.0302502	ENSG00000159753, ENSG00000158486, ENSG00000167984, ENSG00000134061, ENSG00000205213, ENSG00000136869, ENSG00000163359, ENSG00000171017, ENSG00000196664	926	76	19113	2.44426	1	0.812167	42.604
SP_PIR_KEYWORDS	primary ciliary dyskinesia	3	0.323276	0.0305132	ENSG00000105877, ENSG00000122735, ENSG00000086288	927	6	19235	10.3749	1	0.309124	36.2833
GOTERM_BP_FAT	GO:0051276~chromosome organization	36	3.87931	0.0305784	ENSG00000119042, ENSG00000171316, ENSG00000135476, ENSG00000066135, ENSG00000099381, ENSG00000138738, ENSG00000087152, ENSG00000183495, ENSG00000129566, ENSG00000102977, ENSG00000146414, ENSG00000152457, ENSG00000020922, ENSG00000103479, ENSG00000095002, ENSG00000197299, ENSG00000174405, ENSG00000173894, ENSG00000155827, ENSG00000127663, ENSG00000205531, ENSG00000147601, ENSG00000143379, ENSG0000…	704	485	13528	1.42634	1	0.699053	42.7132
SP_PIR_KEYWORDS	lipid metabolism	14	1.50862	0.0306298	ENSG00000015520, ENSG00000123983, ENSG00000130304, ENSG00000166819, ENSG00000205560, ENSG00000173409, ENSG00000213398, ENSG00000130377, ENSG00000196743, ENSG00000197746, ENSG00000167315, ENSG00000140284, ENSG00000204020, ENSG00000204021	927	151	19235	1.92382	1	0.304525	36.3947
UP_SEQ_FEATURE	domain:EGF-like 8	5	0.538793	0.0306436	ENSG00000162804, ENSG00000189056, ENSG00000081479, ENSG00000165124, ENSG00000041982	926	25	19113	4.12808	1	0.810823	43.0233
GOTERM_BP_FAT	GO:0006941~striated muscle contraction	7	0.75431	0.030761	ENSG00000160808, ENSG00000134571, ENSG00000143801, ENSG00000198838, ENSG00000198626, ENSG00000101605, ENSG00000125414	704	46	13528	2.92416	1	0.69645	42.9065
UP_SEQ_FEATURE	region of interest:Nonhelical region 1 (NC1)	3	0.323276	0.0308159	ENSG00000084636, ENSG00000182871, ENSG00000197467	926	6	19113	10.3202	1	0.80722	43.2062
UP_SEQ_FEATURE	domain:Cadherin 26	3	0.323276	0.0308159	ENSG00000107736, ENSG00000086570, ENSG00000166341	926	6	19113	10.3202	1	0.80722	43.2062
UP_SEQ_FEATURE	repeat:Plectin 7	3	0.323276	0.0308159	ENSG00000167880, ENSG00000096696, ENSG00000178209	926	6	19113	10.3202	1	0.80722	43.2062
UP_SEQ_FEATURE	region of interest:Nonhelical region 2 (NC2)	3	0.323276	0.0308159	ENSG00000084636, ENSG00000182871, ENSG00000197467	926	6	19113	10.3202	1	0.80722	43.2062
UP_SEQ_FEATURE	repeat:Plectin 3	3	0.323276	0.0308159	ENSG00000167880, ENSG00000096696, ENSG00000178209	926	6	19113	10.3202	1	0.80722	43.2062
UP_SEQ_FEATURE	domain:Cadherin 23	3	0.323276	0.0308159	ENSG00000107736, ENSG00000086570, ENSG00000166341	926	6	19113	10.3202	1	0.80722	43.2062
UP_SEQ_FEATURE	repeat:Plectin 5	3	0.323276	0.0308159	ENSG00000167880, ENSG00000096696, ENSG00000178209	926	6	19113	10.3202	1	0.80722	43.2062
UP_SEQ_FEATURE	domain:Cadherin 25	3	0.323276	0.0308159	ENSG00000107736, ENSG00000086570, ENSG00000166341	926	6	19113	10.3202	1	0.80722	43.2062
UP_SEQ_FEATURE	domain:Cadherin 27	3	0.323276	0.0308159	ENSG00000107736, ENSG00000086570, ENSG00000166341	926	6	19113	10.3202	1	0.80722	43.2062
UP_SEQ_FEATURE	domain:Cadherin 24	3	0.323276	0.0308159	ENSG00000107736, ENSG00000086570, ENSG00000166341	926	6	19113	10.3202	1	0.80722	43.2062
UP_SEQ_FEATURE	zinc finger region:C2H2-type 28	3	0.323276	0.0308159	ENSG00000130856, ENSG00000115568, ENSG00000102935	926	6	19113	10.3202	1	0.80722	43.2062
UP_SEQ_FEATURE	propeptide:N-terminal propeptide	3	0.323276	0.0308159	ENSG00000168542, ENSG00000139219, ENSG00000164692	926	6	19113	10.3202	1	0.80722	43.2062
UP_SEQ_FEATURE	repeat:Plectin 4	3	0.323276	0.0308159	ENSG00000167880, ENSG00000096696, ENSG00000178209	926	6	19113	10.3202	1	0.80722	43.2062
UP_SEQ_FEATURE	repeat:Plectin 6	3	0.323276	0.0308159	ENSG00000167880, ENSG00000096696, ENSG00000178209	926	6	19113	10.3202	1	0.80722	43.2062
UP_SEQ_FEATURE	region of interest:Nonhelical region 3 (NC3)	3	0.323276	0.0308159	ENSG00000084636, ENSG00000182871, ENSG00000197467	926	6	19113	10.3202	1	0.80722	43.2062
GOTERM_BP_FAT	GO:0042110~T cell activation	13	1.40086	0.0308581	ENSG00000167984, ENSG00000171316, ENSG00000143801, ENSG00000136167, ENSG00000113302, ENSG00000134242, ENSG00000197892, ENSG00000125347, ENSG00000104432, ENSG00000182866, ENSG00000134982, ENSG00000197299, ENSG00000174405	704	126	13528	1.98259	1	0.692874	43.009
UP_SEQ_FEATURE	domain:EGF-like 1	12	1.2931	0.031041	ENSG00000113296, ENSG00000108797, ENSG00000162804, ENSG00000086570, ENSG00000119681, ENSG00000189056, ENSG00000081479, ENSG00000165124, ENSG00000142798, ENSG00000074181, ENSG00000186340, ENSG00000162618	926	120	19113	2.06404	1	0.804223	43.4441
GOTERM_BP_FAT	GO:0008624~induction of apoptosis by extracellular signals	12	1.2931	0.0310581	ENSG00000139132, ENSG00000170776, ENSG00000143801, ENSG00000162736, ENSG00000050748, ENSG00000108270, ENSG00000198626, ENSG00000164896, ENSG00000196914, ENSG00000146426, ENSG00000154229, ENSG00000173848	704	112	13528	2.05885	1	0.690574	43.2196
PIR_SUPERFAMILY	PIRSF005465:GIRK_kir	4	0.431034	0.031253	ENSG00000120457, ENSG00000151704, ENSG00000157551, ENSG00000115474	328	16	7396	5.6372	0.99999	0.943501	35.3666
PIR_SUPERFAMILY	PIRSF005465:G protein-activated inward rectifier potassium channel	4	0.431034	0.031253	ENSG00000120457, ENSG00000151704, ENSG00000157551, ENSG00000115474	328	16	7396	5.6372	0.99999	0.943501	35.3666
UP_SEQ_FEATURE	repeat:LRR 12	10	1.07759	0.0318684	ENSG00000159753, ENSG00000158486, ENSG00000167984, ENSG00000134061, ENSG00000205213, ENSG00000188783, ENSG00000136869, ENSG00000163359, ENSG00000171017, ENSG00000196664	926	91	19113	2.26817	1	0.80747	44.3106
SMART	SM00284:OLF	4	0.431034	0.0323841	ENSG00000116774, ENSG00000102837, ENSG00000185585, ENSG00000183801	507	13	9079	5.50994	0.999913	0.572558	35.3533
SP_PIR_KEYWORDS	cell binding	4	0.431034	0.0328	ENSG00000110799, ENSG00000084636, ENSG00000134871, ENSG00000163359	927	15	19235	5.53326	1	0.31685	38.4347
GOTERM_MF_FAT	GO:0005201~extracellular matrix structural constituent	10	1.07759	0.0328777	ENSG00000187955, ENSG00000115414, ENSG00000168542, ENSG00000188783, ENSG00000182871, ENSG00000134871, ENSG00000111799, ENSG00000139219, ENSG00000164692, ENSG00000197467	671	86	12983	2.24985	1	0.614912	40.7951
GOTERM_BP_FAT	GO:0001539~ciliary or flagellar motility	4	0.431034	0.0331119	ENSG00000158486, ENSG00000105877, ENSG00000183914, ENSG00000118997	704	14	13528	5.49026	1	0.709479	45.3403
UP_SEQ_FEATURE	site:Role in the control of polyamine-mediated channel gating and in the blocking by intracellular magnesium	4	0.431034	0.0332471	ENSG00000120457, ENSG00000151704, ENSG00000157551, ENSG00000115474	926	15	19113	5.5041	1	0.815896	45.7268
UP_SEQ_FEATURE	domain:EGF-like 12; calcium-binding	4	0.431034	0.0332471	ENSG00000162804, ENSG00000119681, ENSG00000081479, ENSG00000074181	926	15	19113	5.5041	1	0.815896	45.7268
GOTERM_CC_FAT	GO:0005593~FACIT collagen	3	0.323276	0.0335931	ENSG00000187955, ENSG00000084636, ENSG00000111799	649	6	12782	9.84746	1	0.279662	38.6909
GOTERM_CC_FAT	GO:0005925~focal adhesion	11	1.18534	0.033817	ENSG00000131746, ENSG00000039068, ENSG00000026508, ENSG00000178950, ENSG00000159840, ENSG00000077522, ENSG00000125414, ENSG00000143363, ENSG00000157551, ENSG00000174405, ENSG00000137076	649	102	12782	2.12396	1	0.276593	38.894
GOTERM_CC_FAT	GO:0005875~microtubule associated complex	11	1.18534	0.033817	ENSG00000158486, ENSG00000105877, ENSG00000183914, ENSG00000122735, ENSG00000066629, ENSG00000047849, ENSG00000078018, ENSG00000007174, ENSG00000118997, ENSG00000186868, ENSG00000137807	649	102	12782	2.12396	1	0.276593	38.894
GOTERM_BP_FAT	GO:0010876~lipid localization	15	1.61638	0.0341236	ENSG00000015520, ENSG00000130304, ENSG00000205560, ENSG00000129988, ENSG00000101974, ENSG00000184792, ENSG00000213398, ENSG00000138075, ENSG00000196743, ENSG00000163933, ENSG00000197746, ENSG00000178537, ENSG00000175535, ENSG00000001626, ENSG00000124406	704	157	13528	1.83591	1	0.715942	46.3572
SP_PIR_KEYWORDS	Hearing	5	0.538793	0.0342948	ENSG00000107736, ENSG00000204311, ENSG00000179520, ENSG00000170615, ENSG00000115155	927	26	19235	3.99033	1	0.323218	39.8043
GOTERM_BP_FAT	GO:0051052~regulation of DNA metabolic process	12	1.2931	0.0347406	ENSG00000166888, ENSG00000049130, ENSG00000020922, ENSG00000147601, ENSG00000172613, ENSG00000074047, ENSG00000095002, ENSG00000197299, ENSG00000093009, ENSG00000113916, ENSG00000113522, ENSG00000102977	704	114	13528	2.02273	1	0.71802	46.9686
GOTERM_BP_FAT	GO:0010564~regulation of cell cycle process	12	1.2931	0.0347406	ENSG00000065675, ENSG00000135476, ENSG00000158402, ENSG00000041515, ENSG00000169679, ENSG00000147601, ENSG00000140465, ENSG00000005810, ENSG00000134982, ENSG00000128731, ENSG00000113916, ENSG00000184445	704	114	13528	2.02273	1	0.71802	46.9686
PIR_SUPERFAMILY	PIRSF001487:protein disulfide-isomerase	3	0.323276	0.0353145	ENSG00000143870, ENSG00000167004, ENSG00000065485	328	7	7396	9.66376	0.999998	0.925949	38.9933
PIR_SUPERFAMILY	PIRSF005448:sulfate transport protein	3	0.323276	0.0353145	ENSG00000174502, ENSG00000091138, ENSG00000170615	328	7	7396	9.66376	0.999998	0.925949	38.9933
GOTERM_CC_FAT	GO:0035085~cilium axoneme	5	0.538793	0.0354559	ENSG00000158486, ENSG00000183914, ENSG00000123607, ENSG00000007174, ENSG00000118997	649	25	12782	3.93898	1	0.283393	40.3614
GOTERM_MF_FAT	GO:0005096~GTPase activator activity	19	2.04741	0.0359346	ENSG00000142459, ENSG00000213445, ENSG00000008323, ENSG00000142632, ENSG00000100599, ENSG00000123329, ENSG00000116991, ENSG00000148429, ENSG00000178038, ENSG00000187994, ENSG00000163219, ENSG00000165322, ENSG00000065882, ENSG00000031003, ENSG00000103197, ENSG00000095383, ENSG00000128805, ENSG00000146426, ENSG00000196914	671	220	12983	1.67103	1	0.637209	43.6622
GOTERM_BP_FAT	GO:0016042~lipid catabolic process	16	1.72414	0.0359498	ENSG00000166819, ENSG00000205560, ENSG00000149782, ENSG00000146070, ENSG00000196743, ENSG00000166311, ENSG00000100439, ENSG00000116882, ENSG00000188089, ENSG00000131373, ENSG00000204020, ENSG00000175535, ENSG00000079462, ENSG00000101986, ENSG00000159337, ENSG00000204021	704	173	13528	1.77719	1	0.726051	48.1478
GOTERM_BP_FAT	GO:0006928~cell motion	35	3.77155	0.0361078	ENSG00000119042, ENSG00000165731, ENSG00000158486, ENSG00000183914, ENSG00000105877, ENSG00000107731, ENSG00000113721, ENSG00000074047, ENSG00000166828, ENSG00000172139, ENSG00000076356, ENSG00000115414, ENSG00000026508, ENSG00000113161, ENSG00000160255, ENSG00000095002, ENSG00000007174, ENSG00000118997, ENSG00000150347, ENSG00000198910, ENSG00000049130, ENSG00000147081, ENSG00000113302, ENSG0000…	704	475	13528	1.41591	1	0.723332	48.3
GOTERM_MF_FAT	GO:0030374~ligand-dependent nuclear receptor transcription coactivator activity	6	0.646552	0.0361495	ENSG00000184634, ENSG00000155846, ENSG00000109819, ENSG00000054118, ENSG00000087152, ENSG00000077522	671	36	12983	3.22479	1	0.62878	43.8588
GOTERM_MF_FAT	GO:0005518~collagen binding	6	0.646552	0.0361495	ENSG00000187955, ENSG00000115414, ENSG00000026508, ENSG00000110799, ENSG00000168615, ENSG00000164620	671	36	12983	3.22479	1	0.62878	43.8588
INTERPRO	IPR001214:SET	7	0.75431	0.0361986	ENSG00000135632, ENSG00000099381, ENSG00000143379, ENSG00000138738, ENSG00000141956, ENSG00000181555, ENSG00000116731	844	49	16659	2.81974	1	0.828322	45.4881
GOTERM_BP_FAT	GO:0000279~M phase	26	2.80172	0.0368748	ENSG00000135476, ENSG00000135315, ENSG00000167077, ENSG00000138031, ENSG00000020922, ENSG00000024048, ENSG00000156509, ENSG00000137807, ENSG00000197181, ENSG00000184445, ENSG00000169679, ENSG00000147601, ENSG00000143194, ENSG00000186871, ENSG00000163939, ENSG00000158402, ENSG00000131023, ENSG00000121152, ENSG00000134982, ENSG00000198924, ENSG00000164190, ENSG00000113522, ENSG00000143924, ENSG0000…	704	329	13528	1.51858	1	0.726683	49.033
GOTERM_CC_FAT	GO:0034706~sodium channel complex	4	0.431034	0.0374015	ENSG00000183873, ENSG00000168447, ENSG00000168356, ENSG00000166828	649	15	12782	5.25198	1	0.291941	42.0608
INTERPRO	IPR000742:EGF-like, type 3	17	1.8319	0.037594	ENSG00000108797, ENSG00000086570, ENSG00000119681, ENSG00000165124, ENSG00000142798, ENSG00000074181, ENSG00000113296, ENSG00000162804, ENSG00000189056, ENSG00000081479, ENSG00000168615, ENSG00000188162, ENSG00000112818, ENSG00000186340, ENSG00000162618, ENSG00000041982, ENSG00000103174	844	194	16659	1.72963	1	0.829723	46.7724
GOTERM_BP_FAT	GO:0050680~negative regulation of epithelial cell proliferation	5	0.538793	0.0383343	ENSG00000167034, ENSG00000170477, ENSG00000186081, ENSG00000134982, ENSG00000103197	704	25	13528	3.84318	1	0.736474	50.4009
GOTERM_BP_FAT	GO:0030097~hemopoiesis	20	2.15517	0.0387925	ENSG00000171777, ENSG00000171316, ENSG00000172331, ENSG00000145675, ENSG00000049130, ENSG00000143801, ENSG00000113302, ENSG00000134242, ENSG00000113916, ENSG00000122678, ENSG00000125347, ENSG00000087274, ENSG00000182866, ENSG00000152457, ENSG00000104432, ENSG00000134982, ENSG00000095002, ENSG00000169508, ENSG00000197299, ENSG00000174405	704	236	13528	1.62847	1	0.736623	50.8231
GOTERM_CC_FAT	GO:0005874~microtubule	22	2.37069	0.0387992	ENSG00000158486, ENSG00000183914, ENSG00000105877, ENSG00000122735, ENSG00000186185, ENSG00000118200, ENSG00000078018, ENSG00000197892, ENSG00000106976, ENSG00000158022, ENSG00000066629, ENSG00000130559, ENSG00000134982, ENSG00000047849, ENSG00000186638, ENSG00000006715, ENSG00000007174, ENSG00000118997, ENSG00000186868, ENSG00000137807, ENSG00000143924, ENSG00000184445	649	274	12782	1.58134	1	0.296545	43.2538
SP_PIR_KEYWORDS	telomere	4	0.431034	0.0389608	ENSG00000147601, ENSG00000113522, ENSG00000129566, ENSG00000102977	927	16	19235	5.18743	1	0.353071	43.899
GOTERM_MF_FAT	GO:0031402~sodium ion binding	12	1.2931	0.0391086	ENSG00000115616, ENSG00000157637, ENSG00000111371, ENSG00000177058, ENSG00000183873, ENSG00000168447, ENSG00000125255, ENSG00000168356, ENSG00000140675, ENSG00000166828, ENSG00000179520, ENSG00000172139	671	117	12983	1.98449	1	0.647917	46.5012
UP_SEQ_FEATURE	domain:C2	9	0.969828	0.0393901	ENSG00000165929, ENSG00000065675, ENSG00000092200, ENSG00000198399, ENSG00000188089, ENSG00000081803, ENSG00000149782, ENSG00000154229, ENSG00000159337	926	80	19113	2.32204	1	0.861843	51.6331
UP_SEQ_FEATURE	domain:EGF-like 7	5	0.538793	0.039419	ENSG00000162804, ENSG00000189056, ENSG00000081479, ENSG00000074181, ENSG00000041982	926	27	19113	3.82229	1	0.857711	51.6594
UP_SEQ_FEATURE	region of interest:H5 (pore-forming helix)	4	0.431034	0.0394847	ENSG00000120457, ENSG00000151704, ENSG00000157551, ENSG00000115474	926	16	19113	5.1601	1	0.853856	51.7191
GOTERM_BP_FAT	GO:0010165~response to X-ray	4	0.431034	0.039832	ENSG00000081479, ENSG00000095002, ENSG00000197299, ENSG00000174405	704	15	13528	5.12424	1	0.742027	51.7684
GOTERM_BP_FAT	GO:0006793~phosphorus metabolic process	64	6.89655	0.039898	ENSG00000142178, ENSG00000081985, ENSG00000185344, ENSG00000165752, ENSG00000014914, ENSG00000054356, ENSG00000006062, ENSG00000198752, ENSG00000182866, ENSG00000178950, ENSG00000106341, ENSG00000050748, ENSG00000160447, ENSG00000075413, ENSG00000152104, ENSG00000198796, ENSG00000168615, ENSG00000160396, ENSG00000110931, ENSG00000115159, ENSG00000145675, ENSG00000033627, ENSG00000078018, ENSG0000…	704	973	13528	1.26394	1	0.738617	51.8278
GOTERM_BP_FAT	GO:0006796~phosphate metabolic process	64	6.89655	0.039898	ENSG00000142178, ENSG00000081985, ENSG00000185344, ENSG00000165752, ENSG00000014914, ENSG00000054356, ENSG00000006062, ENSG00000198752, ENSG00000182866, ENSG00000178950, ENSG00000106341, ENSG00000050748, ENSG00000160447, ENSG00000075413, ENSG00000152104, ENSG00000198796, ENSG00000168615, ENSG00000160396, ENSG00000110931, ENSG00000115159, ENSG00000145675, ENSG00000033627, ENSG00000078018, ENSG0000…	704	973	13528	1.26394	1	0.738617	51.8278
GOTERM_BP_FAT	GO:0007156~homophilic cell adhesion	13	1.40086	0.0399132	ENSG00000148600, ENSG00000107736, ENSG00000165731, ENSG00000086570, ENSG00000134762, ENSG00000046604, ENSG00000134757, ENSG00000166341, ENSG00000142949, ENSG00000039068, ENSG00000179776, ENSG00000198910, ENSG00000156453	704	131	13528	1.90692	1	0.734784	51.8416
KEGG_PATHWAY	hsa04142:Lysosome	12	1.2931	0.0403489	ENSG00000197746, ENSG00000162511, ENSG00000185344, ENSG00000033627, ENSG00000135404, ENSG00000109861, ENSG00000196743, ENSG00000170266, ENSG00000141337, ENSG00000100083, ENSG00000166311, ENSG00000103174	266	117	5085	1.96067	0.998009	0.588699	38.8835
GOTERM_MF_FAT	GO:0008047~enzyme activator activity	26	2.80172	0.0405663	ENSG00000142459, ENSG00000008323, ENSG00000213445, ENSG00000142632, ENSG00000123329, ENSG00000100599, ENSG00000196743, ENSG00000148429, ENSG00000187994, ENSG00000163219, ENSG00000115414, ENSG00000031003, ENSG00000128805, ENSG00000196914, ENSG00000077157, ENSG00000134571, ENSG00000147601, ENSG00000116991, ENSG00000197746, ENSG00000178038, ENSG00000165322, ENSG00000065882, ENSG00000103197, ENSG0000…	671	335	12983	1.50169	1	0.651574	47.7596
GOTERM_BP_FAT	GO:0042060~wound healing	17	1.8319	0.0406112	ENSG00000065675, ENSG00000180210, ENSG00000168542, ENSG00000110799, ENSG00000106366, ENSG00000096696, ENSG00000158055, ENSG00000011347, ENSG00000074181, ENSG00000166828, ENSG00000113600, ENSG00000115414, ENSG00000114698, ENSG00000026508, ENSG00000168447, ENSG00000127533, ENSG00000125414	704	191	13528	1.71032	1	0.737077	52.4657
GOTERM_BP_FAT	GO:0006302~double-strand break repair	8	0.862069	0.0410381	ENSG00000107290, ENSG00000152457, ENSG00000020922, ENSG00000095002, ENSG00000197299, ENSG00000113522, ENSG00000174405, ENSG00000004700	704	62	13528	2.47947	1	0.736947	52.8437
GOTERM_BP_FAT	GO:0050954~sensory perception of mechanical stimulus	11	1.18534	0.041341	ENSG00000107736, ENSG00000171316, ENSG00000166866, ENSG00000204311, ENSG00000157087, ENSG00000139219, ENSG00000188162, ENSG00000071127, ENSG00000179520, ENSG00000170615, ENSG00000115155	704	103	13528	2.05218	1	0.735746	53.1103
UP_SEQ_FEATURE	domain:Cadherin 21	3	0.323276	0.0417763	ENSG00000107736, ENSG00000086570, ENSG00000166341	926	7	19113	8.84588	1	0.865518	53.7592
UP_SEQ_FEATURE	domain:Cadherin 15	3	0.323276	0.0417763	ENSG00000107736, ENSG00000086570, ENSG00000166341	926	7	19113	8.84588	1	0.865518	53.7592
UP_SEQ_FEATURE	domain:Cadherin 20	3	0.323276	0.0417763	ENSG00000107736, ENSG00000086570, ENSG00000166341	926	7	19113	8.84588	1	0.865518	53.7592
UP_SEQ_FEATURE	region of interest:Nonhelical region (NC1)	3	0.323276	0.0417763	ENSG00000123500, ENSG00000111799, ENSG00000065618	926	7	19113	8.84588	1	0.865518	53.7592
UP_SEQ_FEATURE	repeat:Plectin 1	3	0.323276	0.0417763	ENSG00000167880, ENSG00000096696, ENSG00000178209	926	7	19113	8.84588	1	0.865518	53.7592
UP_SEQ_FEATURE	region of interest:Triple-helical region 3 (COL3)	3	0.323276	0.0417763	ENSG00000084636, ENSG00000182871, ENSG00000197467	926	7	19113	8.84588	1	0.865518	53.7592
UP_SEQ_FEATURE	domain:Cadherin 17	3	0.323276	0.0417763	ENSG00000107736, ENSG00000086570, ENSG00000166341	926	7	19113	8.84588	1	0.865518	53.7592
UP_SEQ_FEATURE	domain:Cadherin 14	3	0.323276	0.0417763	ENSG00000107736, ENSG00000086570, ENSG00000166341	926	7	19113	8.84588	1	0.865518	53.7592
UP_SEQ_FEATURE	domain:MHD1	3	0.323276	0.0417763	ENSG00000081803, ENSG00000137766, ENSG00000007516	926	7	19113	8.84588	1	0.865518	53.7592
UP_SEQ_FEATURE	domain:Cadherin 16	3	0.323276	0.0417763	ENSG00000107736, ENSG00000086570, ENSG00000166341	926	7	19113	8.84588	1	0.865518	53.7592
UP_SEQ_FEATURE	zinc finger region:C2H2-type 29	3	0.323276	0.0417763	ENSG00000130856, ENSG00000115568, ENSG00000102935	926	7	19113	8.84588	1	0.865518	53.7592
UP_SEQ_FEATURE	domain:Cadherin 22	3	0.323276	0.0417763	ENSG00000107736, ENSG00000086570, ENSG00000166341	926	7	19113	8.84588	1	0.865518	53.7592
UP_SEQ_FEATURE	domain:Cadherin 12	3	0.323276	0.0417763	ENSG00000107736, ENSG00000086570, ENSG00000166341	926	7	19113	8.84588	1	0.865518	53.7592
UP_SEQ_FEATURE	domain:Cadherin 19	3	0.323276	0.0417763	ENSG00000107736, ENSG00000086570, ENSG00000166341	926	7	19113	8.84588	1	0.865518	53.7592
UP_SEQ_FEATURE	repeat:Plectin 2	3	0.323276	0.0417763	ENSG00000167880, ENSG00000096696, ENSG00000178209	926	7	19113	8.84588	1	0.865518	53.7592
UP_SEQ_FEATURE	zinc finger region:C2H2-type 30	3	0.323276	0.0417763	ENSG00000130856, ENSG00000115568, ENSG00000102935	926	7	19113	8.84588	1	0.865518	53.7592
UP_SEQ_FEATURE	domain:Cadherin 18	3	0.323276	0.0417763	ENSG00000107736, ENSG00000086570, ENSG00000166341	926	7	19113	8.84588	1	0.865518	53.7592
UP_SEQ_FEATURE	domain:Cadherin 13	3	0.323276	0.0417763	ENSG00000107736, ENSG00000086570, ENSG00000166341	926	7	19113	8.84588	1	0.865518	53.7592
INTERPRO	IPR001452:Src homology-3 domain	18	1.93966	0.0427367	ENSG00000006432, ENSG00000147459, ENSG00000145675, ENSG00000100842, ENSG00000142632, ENSG00000154447, ENSG00000163072, ENSG00000107554, ENSG00000123329, ENSG00000174292, ENSG00000187889, ENSG00000165322, ENSG00000182866, ENSG00000198399, ENSG00000119139, ENSG00000183091, ENSG00000104067, ENSG00000156463	844	213	16659	1.66801	1	0.85812	51.2647
GOTERM_BP_FAT	GO:0015672~monovalent inorganic cation transport	25	2.69397	0.0428444	ENSG00000120457, ENSG00000151704, ENSG00000185344, ENSG00000183873, ENSG00000166828, ENSG00000179520, ENSG00000172139, ENSG00000111371, ENSG00000186335, ENSG00000168356, ENSG00000157551, ENSG00000115474, ENSG00000088836, ENSG00000144136, ENSG00000168263, ENSG00000033627, ENSG00000140675, ENSG00000099624, ENSG00000157637, ENSG00000115616, ENSG00000124067, ENSG00000177058, ENSG00000165699, ENSG0000…	704	318	13528	1.51068	1	0.74474	54.412
GOTERM_BP_FAT	GO:0009792~embryonic development ending in birth or egg hatching	26	2.80172	0.0429726	ENSG00000119042, ENSG00000171316, ENSG00000169762, ENSG00000143801, ENSG00000113721, ENSG00000074047, ENSG00000118762, ENSG00000140465, ENSG00000095002, ENSG00000030582, ENSG00000104067, ENSG00000174405, ENSG00000142798, ENSG00000164880, ENSG00000092140, ENSG00000039068, ENSG00000087274, ENSG00000165699, ENSG00000167034, ENSG00000071655, ENSG00000103197, ENSG00000167157, ENSG00000117298, ENSG0000…	704	334	13528	1.49585	1	0.742073	54.5214
GOTERM_BP_FAT	GO:0044242~cellular lipid catabolic process	9	0.969828	0.0430938	ENSG00000116882, ENSG00000205560, ENSG00000131373, ENSG00000188089, ENSG00000149782, ENSG00000101986, ENSG00000196743, ENSG00000159337, ENSG00000166311	704	76	13528	2.27557	1	0.739377	54.6246
INTERPRO	IPR013521:Potassium channel, inwardly rectifying, Kir, conserved region 2	4	0.431034	0.0441672	ENSG00000120457, ENSG00000151704, ENSG00000157551, ENSG00000115474	844	16	16659	4.93454	1	0.858651	52.4495
INTERPRO	IPR016449:Potassium channel, inwardly rectifying, Kir	4	0.431034	0.0441672	ENSG00000120457, ENSG00000151704, ENSG00000157551, ENSG00000115474	844	16	16659	4.93454	1	0.858651	52.4495
INTERPRO	IPR013518:Potassium channel, inwardly rectifying, Kir, cytoplasmic	4	0.431034	0.0441672	ENSG00000120457, ENSG00000151704, ENSG00000157551, ENSG00000115474	844	16	16659	4.93454	1	0.858651	52.4495
INTERPRO	IPR001838:Potassium channel, inwardly rectifying, Kir-like	4	0.431034	0.0441672	ENSG00000120457, ENSG00000151704, ENSG00000157551, ENSG00000115474	844	16	16659	4.93454	1	0.858651	52.4495
GOTERM_CC_FAT	GO:0031672~A band	4	0.431034	0.0443463	ENSG00000160808, ENSG00000134571, ENSG00000101605, ENSG00000125414	649	16	12782	4.92373	1	0.326903	47.7666
GOTERM_MF_FAT	GO:0003777~microtubule motor activity	9	0.969828	0.0444422	ENSG00000158486, ENSG00000105877, ENSG00000183914, ENSG00000186185, ENSG00000186638, ENSG00000007174, ENSG00000118997, ENSG00000137807, ENSG00000197892	671	77	12983	2.26154	1	0.675974	50.9723
GOTERM_BP_FAT	GO:0014706~striated muscle tissue development	12	1.2931	0.0452693	ENSG00000160808, ENSG00000163217, ENSG00000134571, ENSG00000089225, ENSG00000154639, ENSG00000165699, ENSG00000142798, ENSG00000070748, ENSG00000133392, ENSG00000100393, ENSG00000041982, ENSG00000182963	704	119	13528	1.93774	1	0.753263	56.44
INTERPRO	IPR001101:Plectin repeat	3	0.323276	0.0453309	ENSG00000167880, ENSG00000096696, ENSG00000178209	844	7	16659	8.45921	1	0.857498	53.3932
INTERPRO	IPR001902:Sulphate anion transporter	3	0.323276	0.0453309	ENSG00000174502, ENSG00000091138, ENSG00000170615	844	7	16659	8.45921	1	0.857498	53.3932
INTERPRO	IPR009122:Desmosomal cadherin	3	0.323276	0.0453309	ENSG00000134762, ENSG00000046604, ENSG00000134757	844	7	16659	8.45921	1	0.857498	53.3932
INTERPRO	IPR014770:Munc13 homology 1	3	0.323276	0.0453309	ENSG00000081803, ENSG00000137766, ENSG00000007516	844	7	16659	8.45921	1	0.857498	53.3932
INTERPRO	IPR010439:Protein of unknown function DUF1041	3	0.323276	0.0453309	ENSG00000081803, ENSG00000137766, ENSG00000007516	844	7	16659	8.45921	1	0.857498	53.3932
SP_PIR_KEYWORDS	notch signaling pathway	6	0.646552	0.0457511	ENSG00000143801, ENSG00000162736, ENSG00000134115, ENSG00000073282, ENSG00000074181, ENSG00000184384	927	41	19235	3.03655	1	0.395263	49.3965
INTERPRO	IPR002035:von Willebrand factor, type A	9	0.969828	0.0459937	ENSG00000132470, ENSG00000187955, ENSG00000124772, ENSG00000110799, ENSG00000160255, ENSG00000158816, ENSG00000165124, ENSG00000111799, ENSG00000163359	844	79	16659	2.24865	1	0.853306	53.9229
GOTERM_BP_FAT	GO:0002252~immune effector process	13	1.40086	0.0461626	ENSG00000129988, ENSG00000166169, ENSG00000127241, ENSG00000122678, ENSG00000196664, ENSG00000162711, ENSG00000113600, ENSG00000157131, ENSG00000095002, ENSG00000163661, ENSG00000174405, ENSG00000143669, ENSG00000133789	704	134	13528	1.86423	1	0.756586	57.1653
GOTERM_BP_FAT	GO:0006310~DNA recombination	11	1.18534	0.0461673	ENSG00000169241, ENSG00000152457, ENSG00000020922, ENSG00000213689, ENSG00000095002, ENSG00000197299, ENSG00000113522, ENSG00000129566, ENSG00000174405, ENSG00000004700, ENSG00000133789	704	105	13528	2.0131	1	0.753087	57.1691
UP_SEQ_FEATURE	repeat:1-4	4	0.431034	0.0462691	ENSG00000105323, ENSG00000159140, ENSG00000102103, ENSG00000183638	926	17	19113	4.85656	1	0.888534	57.5249
UP_SEQ_FEATURE	domain:VWFA 2	4	0.431034	0.0462691	ENSG00000187955, ENSG00000110799, ENSG00000111799, ENSG00000163359	926	17	19113	4.85656	1	0.888534	57.5249
COG_ONTOLOGY	DNA replication, recombination, and repair	9	0.969828	0.0463227	ENSG00000186566, ENSG00000072786, ENSG00000095002, ENSG00000106628, ENSG00000115267, ENSG00000198900, ENSG00000127311, ENSG00000073146, ENSG00000124201	111	72	1950	2.19595	0.708635	0.337052	32.224
GOTERM_MF_FAT	GO:0005545~phosphatidylinositol binding	4	0.431034	0.0463671	ENSG00000145675, ENSG00000165861, ENSG00000006747, ENSG00000169499	671	16	12983	4.83718	1	0.68233	52.4982
UP_SEQ_FEATURE	domain:EF-hand	6	0.646552	0.0466224	ENSG00000171777, ENSG00000096093, ENSG00000198838, ENSG00000118762, ENSG00000187144, ENSG00000103966	926	41	19113	3.02054	1	0.886809	57.8084
INTERPRO	IPR002126:Cadherin	11	1.18534	0.0468243	ENSG00000148600, ENSG00000039068, ENSG00000165731, ENSG00000107736, ENSG00000086570, ENSG00000134762, ENSG00000046604, ENSG00000134757, ENSG00000179776, ENSG00000166341, ENSG00000156453	844	108	16659	2.01037	1	0.850291	54.5786
GOTERM_MF_FAT	GO:0031432~titin binding	3	0.323276	0.0469765	ENSG00000158022, ENSG00000134571, ENSG00000077522	671	7	12983	8.29231	1	0.677975	52.9719
GOTERM_MF_FAT	GO:0051393~alpha-actinin binding	3	0.323276	0.0469765	ENSG00000161270, ENSG00000129116, ENSG00000197893	671	7	12983	8.29231	1	0.677975	52.9719
SP_PIR_KEYWORDS	serine/threonine-protein kinase	27	2.90948	0.0471617	ENSG00000142178, ENSG00000065675, ENSG00000165752, ENSG00000164896, ENSG00000136643, ENSG00000006062, ENSG00000198752, ENSG00000178950, ENSG00000050748, ENSG00000160447, ENSG00000075413, ENSG00000198796, ENSG00000160396, ENSG00000110931, ENSG00000006432, ENSG00000167258, ENSG00000169679, ENSG00000103319, ENSG00000176601, ENSG00000123815, ENSG00000164776, ENSG00000131023, ENSG00000072786, ENSG0000…	927	381	19235	1.47045	1	0.398709	50.4737
GOTERM_BP_FAT	GO:0030035~microspike assembly	4	0.431034	0.0471842	ENSG00000139132, ENSG00000132470, ENSG00000077522, ENSG00000180263	704	16	13528	4.80398	1	0.757277	57.9809
GOTERM_BP_FAT	GO:0031114~regulation of microtubule depolymerization	4	0.431034	0.0471842	ENSG00000134982, ENSG00000047849, ENSG00000078018, ENSG00000186868	704	16	13528	4.80398	1	0.757277	57.9809
GOTERM_BP_FAT	GO:0007026~negative regulation of microtubule depolymerization	4	0.431034	0.0471842	ENSG00000134982, ENSG00000047849, ENSG00000078018, ENSG00000186868	704	16	13528	4.80398	1	0.757277	57.9809
SP_PIR_KEYWORDS	sh3 domain	17	1.8319	0.0473469	ENSG00000006432, ENSG00000147459, ENSG00000145675, ENSG00000100842, ENSG00000142632, ENSG00000154447, ENSG00000163072, ENSG00000107554, ENSG00000123329, ENSG00000174292, ENSG00000165322, ENSG00000182866, ENSG00000198399, ENSG00000119139, ENSG00000183091, ENSG00000104067, ENSG00000156463	927	210	19235	1.67974	1	0.394016	50.6135
GOTERM_BP_FAT	GO:0015838~betaine transport	3	0.323276	0.047579	ENSG00000178537, ENSG00000205560, ENSG00000174827	704	7	13528	8.23539	1	0.756757	58.2921
GOTERM_BP_FAT	GO:0045910~negative regulation of DNA recombination	3	0.323276	0.047579	ENSG00000095002, ENSG00000197299, ENSG00000113916	704	7	13528	8.23539	1	0.756757	58.2921
GOTERM_BP_FAT	GO:0015879~carnitine transport	3	0.323276	0.047579	ENSG00000178537, ENSG00000205560, ENSG00000174827	704	7	13528	8.23539	1	0.756757	58.2921
GOTERM_BP_FAT	GO:0043244~regulation of protein complex disassembly	7	0.75431	0.0476855	ENSG00000087274, ENSG00000134982, ENSG00000047849, ENSG00000177938, ENSG00000078018, ENSG00000006747, ENSG00000186868	704	51	13528	2.63748	1	0.75412	58.3757
GOTERM_MF_FAT	GO:0008374~O-acyltransferase activity	6	0.646552	0.0487259	ENSG00000143797, ENSG00000186281, ENSG00000185000, ENSG00000205560, ENSG00000070748, ENSG00000213398	671	39	12983	2.97673	1	0.682634	54.3073
UP_SEQ_FEATURE	compositionally biased region:Pro-rich	59	6.35776	0.0487697	ENSG00000171316, ENSG00000091656, ENSG00000116128, ENSG00000105771, ENSG00000099381, ENSG00000165757, ENSG00000143382, ENSG00000101191, ENSG00000162511, ENSG00000204120, ENSG00000160447, ENSG00000164244, ENSG00000141644, ENSG00000039523, ENSG00000188162, ENSG00000148600, ENSG00000159753, ENSG00000184634, ENSG00000163704, ENSG00000071626, ENSG00000116731, ENSG00000063015, ENSG00000133858, ENSG0000…	926	960	19113	1.26852	1	0.894444	59.4934
GOTERM_MF_FAT	GO:0043167~ion binding	240	25.8621	0.0488002	ENSG00000107736, ENSG00000123983, ENSG00000103326, ENSG00000136167, ENSG00000115107, ENSG00000166828, ENSG00000070081, ENSG00000106052, ENSG00000131373, ENSG00000140465, ENSG00000159495, ENSG00000077522, ENSG00000163687, ENSG00000171320, ENSG00000141644, ENSG00000104907, ENSG00000075142, ENSG00000148600, ENSG00000091138, ENSG00000119681, ENSG00000138376, ENSG00000123992, ENSG00000117115, ENSG0000…	671	4241	12983	1.09495	1	0.674413	54.3632
GOTERM_BP_FAT	GO:0002200~somatic diversification of immune receptors	5	0.538793	0.0490497	ENSG00000095002, ENSG00000166169, ENSG00000174405, ENSG00000122678, ENSG00000133789	704	27	13528	3.5585	1	0.760671	59.4325
SP_PIR_KEYWORDS	duplication	18	1.93966	0.0495713	ENSG00000065675, ENSG00000180210, ENSG00000090402, ENSG00000110799, ENSG00000126247, ENSG00000127241, ENSG00000160181, ENSG00000039068, ENSG00000115414, ENSG00000108946, ENSG00000160255, ENSG00000159840, ENSG00000167004, ENSG00000077522, ENSG00000179776, ENSG00000186868, ENSG00000154229, ENSG00000198910	927	228	19235	1.63814	1	0.402581	52.2645
SP_PIR_KEYWORDS	chromosomal rearrangement	21	2.26293	0.0498255	ENSG00000119042, ENSG00000165731, ENSG00000091656, ENSG00000116128, ENSG00000113721, ENSG00000126883, ENSG00000213066, ENSG00000165288, ENSG00000113916, ENSG00000170791, ENSG00000182866, ENSG00000147364, ENSG00000150907, ENSG00000164692, ENSG00000078674, ENSG00000196914, ENSG00000198900, ENSG00000184384, ENSG00000133392, ENSG00000100393, ENSG00000129993	927	279	19235	1.56181	1	0.398457	52.4498
INTERPRO	IPR001007:von Willebrand factor, type C	6	0.646552	0.049902	ENSG00000168542, ENSG00000110799, ENSG00000064205, ENSG00000139219, ENSG00000188162, ENSG00000186340	844	40	16659	2.96072	1	0.860658	56.9329
GOTERM_BP_FAT	GO:0016051~carbohydrate biosynthetic process	11	1.18534	0.0513601	ENSG00000115159, ENSG00000105655, ENSG00000147408, ENSG00000114480, ENSG00000115592, ENSG00000109819, ENSG00000177191, ENSG00000162772, ENSG00000173599, ENSG00000151348, ENSG00000164776	704	107	13528	1.97547	1	0.773389	61.1646
GOTERM_BP_FAT	GO:0002520~immune system development	22	2.37069	0.0516301	ENSG00000171777, ENSG00000171316, ENSG00000172331, ENSG00000145675, ENSG00000049130, ENSG00000143801, ENSG00000113302, ENSG00000134242, ENSG00000113916, ENSG00000166169, ENSG00000122678, ENSG00000125347, ENSG00000087274, ENSG00000182866, ENSG00000152457, ENSG00000104432, ENSG00000134982, ENSG00000095002, ENSG00000169508, ENSG00000197299, ENSG00000174405, ENSG00000133789	704	276	13528	1.5317	1	0.771948	61.3624
GOTERM_BP_FAT	GO:0016337~cell-cell adhesion	22	2.37069	0.0516301	ENSG00000088827, ENSG00000148600, ENSG00000165731, ENSG00000187955, ENSG00000107736, ENSG00000086570, ENSG00000134762, ENSG00000046604, ENSG00000134757, ENSG00000197467, ENSG00000142949, ENSG00000166341, ENSG00000039068, ENSG00000026508, ENSG00000136153, ENSG00000160255, ENSG00000148498, ENSG00000179776, ENSG00000168615, ENSG00000139219, ENSG00000198910, ENSG00000156453	704	276	13528	1.5317	1	0.771948	61.3624
INTERPRO	IPR013057:Amino acid transporter, transmembrane	4	0.431034	0.0516746	ENSG00000157637, ENSG00000111371, ENSG00000177058, ENSG00000186335	844	17	16659	4.64427	1	0.862963	58.2362
INTERPRO	IPR002928:Myosin tail	4	0.431034	0.0516746	ENSG00000133020, ENSG00000125414, ENSG00000143375, ENSG00000133392	844	17	16659	4.64427	1	0.862963	58.2362
GOTERM_CC_FAT	GO:0042383~sarcolemma	8	0.862069	0.0523243	ENSG00000120457, ENSG00000065675, ENSG00000167434, ENSG00000162520, ENSG00000181856, ENSG00000183873, ENSG00000163359, ENSG00000196569	649	67	12782	2.35163	1	0.369129	53.6745
GOTERM_BP_FAT	GO:0030155~regulation of cell adhesion	13	1.40086	0.0530557	ENSG00000145675, ENSG00000213445, ENSG00000113302, ENSG00000113916, ENSG00000164620, ENSG00000196569, ENSG00000089327, ENSG00000165699, ENSG00000134982, ENSG00000103197, ENSG00000168615, ENSG00000198910, ENSG00000163536	704	137	13528	1.82341	1	0.778128	62.3912
GOTERM_BP_FAT	GO:0007346~regulation of mitotic cell cycle	14	1.50862	0.0530805	ENSG00000065675, ENSG00000142178, ENSG00000135476, ENSG00000169679, ENSG00000147601, ENSG00000128731, ENSG00000113916, ENSG00000158402, ENSG00000041515, ENSG00000108270, ENSG00000140465, ENSG00000134982, ENSG00000005810, ENSG00000184445	704	152	13528	1.76989	1	0.775115	62.4088
SP_PIR_KEYWORDS	spermatogenesis	11	1.18534	0.0531545	ENSG00000086288, ENSG00000166220, ENSG00000187556, ENSG00000144962, ENSG00000130377, ENSG00000197181, ENSG00000143194, ENSG00000071626, ENSG00000132972, ENSG00000172139, ENSG00000078549	927	116	19235	1.96765	1	0.413324	54.8163
SMART	SM00317:SET	7	0.75431	0.0534006	ENSG00000135632, ENSG00000099381, ENSG00000143379, ENSG00000138738, ENSG00000141956, ENSG00000181555, ENSG00000116731	507	49	9079	2.55819	1	0.727144	51.675
SP_PIR_KEYWORDS	parkinson disease	3	0.323276	0.0534338	ENSG00000064692, ENSG00000116288, ENSG00000204120	927	8	19235	7.78115	1	0.409384	55.0097
SP_PIR_KEYWORDS	redox-active disulfide	3	0.323276	0.0534338	ENSG00000143870, ENSG00000104687, ENSG00000167004	927	8	19235	7.78115	1	0.409384	55.0097
UP_SEQ_FEATURE	domain:Cadherin 7	4	0.431034	0.0535869	ENSG00000107736, ENSG00000086570, ENSG00000166341, ENSG00000156453	926	18	19113	4.58675	1	0.912965	63.045
UP_SEQ_FEATURE	domain:VWFC	4	0.431034	0.0535869	ENSG00000168542, ENSG00000064205, ENSG00000139219, ENSG00000186340	926	18	19113	4.58675	1	0.912965	63.045
UP_SEQ_FEATURE	repeat:1-3	4	0.431034	0.0535869	ENSG00000105323, ENSG00000159140, ENSG00000102103, ENSG00000183638	926	18	19113	4.58675	1	0.912965	63.045
INTERPRO	IPR006025:Peptidase M, neutral zinc metallopeptidases, zinc-binding site	10	1.07759	0.0538451	ENSG00000008516, ENSG00000123342, ENSG00000172009, ENSG00000117298, ENSG00000168615, ENSG00000129270, ENSG00000164307, ENSG00000112818, ENSG00000154734, ENSG00000145536	844	96	16659	2.05606	1	0.867183	59.7817
UP_SEQ_FEATURE	domain:Fibronectin type-III 14	3	0.323276	0.0539457	ENSG00000115414, ENSG00000111799, ENSG00000041982	926	8	19113	7.74015	1	0.911401	63.2974
UP_SEQ_FEATURE	domain:SH3 4	3	0.323276	0.0539457	ENSG00000198399, ENSG00000154447, ENSG00000107554	926	8	19113	7.74015	1	0.911401	63.2974
UP_SEQ_FEATURE	domain:Cadherin 11	3	0.323276	0.0539457	ENSG00000107736, ENSG00000086570, ENSG00000166341	926	8	19113	7.74015	1	0.911401	63.2974
UP_SEQ_FEATURE	domain:Fibronectin type-III 15	3	0.323276	0.0539457	ENSG00000115414, ENSG00000111799, ENSG00000041982	926	8	19113	7.74015	1	0.911401	63.2974
UP_SEQ_FEATURE	domain:Cadherin 10	3	0.323276	0.0539457	ENSG00000107736, ENSG00000086570, ENSG00000166341	926	8	19113	7.74015	1	0.911401	63.2974
UP_SEQ_FEATURE	zinc finger region:C2H2-type 27	3	0.323276	0.0539457	ENSG00000130856, ENSG00000115568, ENSG00000102935	926	8	19113	7.74015	1	0.911401	63.2974
SMART	SM00250:PLEC	3	0.323276	0.0540159	ENSG00000167880, ENSG00000096696, ENSG00000178209	507	7	9079	7.67456	1	0.702727	52.0896
GOTERM_BP_FAT	GO:0016310~phosphorylation	53	5.71121	0.0544206	ENSG00000142178, ENSG00000081985, ENSG00000185344, ENSG00000165752, ENSG00000006062, ENSG00000182866, ENSG00000198752, ENSG00000178950, ENSG00000106341, ENSG00000050748, ENSG00000160447, ENSG00000075413, ENSG00000198796, ENSG00000168615, ENSG00000160396, ENSG00000110931, ENSG00000145675, ENSG00000033627, ENSG00000078018, ENSG00000099624, ENSG00000139132, ENSG00000131023, ENSG00000153208, ENSG0000…	704	800	13528	1.27305	1	0.780544	63.3518
KEGG_PATHWAY	hsa00230:Purine metabolism	14	1.50862	0.0546427	ENSG00000119125, ENSG00000115252, ENSG00000128655, ENSG00000138363, ENSG00000106628, ENSG00000125630, ENSG00000138031, ENSG00000164978, ENSG00000143363, ENSG00000177084, ENSG00000178921, ENSG00000162104, ENSG00000122643, ENSG00000143156	266	153	5085	1.74923	0.999793	0.653762	48.9212
SP_PIR_KEYWORDS	microtubule	18	1.93966	0.0547585	ENSG00000158486, ENSG00000183914, ENSG00000105877, ENSG00000122735, ENSG00000186185, ENSG00000118200, ENSG00000078018, ENSG00000197892, ENSG00000106976, ENSG00000066629, ENSG00000130559, ENSG00000047849, ENSG00000186638, ENSG00000007174, ENSG00000118997, ENSG00000186868, ENSG00000137807, ENSG00000143924	927	231	19235	1.61686	1	0.411716	55.9169
GOTERM_MF_FAT	GO:0042626~ATPase activity, coupled to transmembrane movement of substances	11	1.18534	0.054778	ENSG00000204574, ENSG00000167972, ENSG00000131269, ENSG00000101974, ENSG00000157087, ENSG00000001626, ENSG00000101986, ENSG00000124406, ENSG00000067842, ENSG00000099624, ENSG00000108846	671	109	12983	1.95262	1	0.708915	58.6585
SP_PIR_KEYWORDS	lipid degradation	9	0.969828	0.0548861	ENSG00000100439, ENSG00000188089, ENSG00000204020, ENSG00000175535, ENSG00000079462, ENSG00000149782, ENSG00000146070, ENSG00000159337, ENSG00000204021	927	86	19235	2.17148	1	0.407052	56.0034
GOTERM_BP_FAT	GO:0008156~negative regulation of DNA replication	5	0.538793	0.0549635	ENSG00000147601, ENSG00000172613, ENSG00000197299, ENSG00000093009, ENSG00000102977	704	28	13528	3.43141	1	0.780846	63.7274
GOTERM_BP_FAT	GO:0032319~regulation of Rho GTPase activity	5	0.538793	0.0549635	ENSG00000139132, ENSG00000198855, ENSG00000165699, ENSG00000113916, ENSG00000180263	704	28	13528	3.43141	1	0.780846	63.7274
GOTERM_BP_FAT	GO:0031111~negative regulation of microtubule polymerization or depolymerization	4	0.431034	0.0551515	ENSG00000134982, ENSG00000047849, ENSG00000078018, ENSG00000186868	704	17	13528	4.52139	1	0.778946	63.8567
GOTERM_BP_FAT	GO:0006006~glucose metabolic process	14	1.50862	0.05539	ENSG00000068976, ENSG00000172331, ENSG00000115159, ENSG00000162772, ENSG00000159399, ENSG00000117448, ENSG00000164776, ENSG00000115592, ENSG00000114480, ENSG00000109819, ENSG00000173599, ENSG00000159322, ENSG00000151116, ENSG00000156510	704	153	13528	1.75832	1	0.777379	64.02
GOTERM_CC_FAT	GO:0015629~actin cytoskeleton	21	2.26293	0.0555533	ENSG00000134571, ENSG00000136167, ENSG00000177938, ENSG00000143375, ENSG00000129116, ENSG00000160808, ENSG00000039068, ENSG00000087274, ENSG00000166866, ENSG00000136068, ENSG00000158195, ENSG00000041515, ENSG00000159840, ENSG00000118762, ENSG00000165699, ENSG00000101605, ENSG00000077522, ENSG00000133020, ENSG00000183091, ENSG00000125414, ENSG00000133392	649	269	12782	1.53752	1	0.382029	55.8839
GOTERM_BP_FAT	GO:0044264~cellular polysaccharide metabolic process	7	0.75431	0.055794	ENSG00000068976, ENSG00000147408, ENSG00000114480, ENSG00000115592, ENSG00000177191, ENSG00000151348, ENSG00000164776	704	53	13528	2.53795	1	0.776853	64.295
GOTERM_CC_FAT	GO:0000781~chromosome, telomeric region	5	0.538793	0.0568653	ENSG00000147601, ENSG00000197299, ENSG00000113522, ENSG00000129566, ENSG00000102977	649	29	12782	3.39568	1	0.384007	56.7533
UP_SEQ_FEATURE	repeat:LRR 10	11	1.18534	0.0573534	ENSG00000133105, ENSG00000159753, ENSG00000158486, ENSG00000167984, ENSG00000134061, ENSG00000205213, ENSG00000188783, ENSG00000136869, ENSG00000163359, ENSG00000171017, ENSG00000196664	926	117	19113	1.94055	1	0.921565	65.6148
GOTERM_MF_FAT	GO:0043492~ATPase activity, coupled to movement of substances	11	1.18534	0.0576118	ENSG00000204574, ENSG00000167972, ENSG00000131269, ENSG00000101974, ENSG00000157087, ENSG00000001626, ENSG00000101986, ENSG00000124406, ENSG00000067842, ENSG00000099624, ENSG00000108846	671	110	12983	1.93487	1	0.719273	60.5597
GOTERM_BP_FAT	GO:0009260~ribonucleotide biosynthetic process	12	1.2931	0.0577967	ENSG00000185344, ENSG00000086288, ENSG00000178921, ENSG00000033627, ENSG00000138363, ENSG00000101974, ENSG00000157087, ENSG00000102967, ENSG00000124406, ENSG00000143156, ENSG00000067842, ENSG00000099624	704	124	13528	1.8596	1	0.785943	65.6294
GOTERM_MF_FAT	GO:0016779~nucleotidyltransferase activity	12	1.2931	0.0581522	ENSG00000177084, ENSG00000009413, ENSG00000198855, ENSG00000070785, ENSG00000106628, ENSG00000125630, ENSG00000171320, ENSG00000103932, ENSG00000166169, ENSG00000129566, ENSG00000122678, ENSG00000132382	671	125	12983	1.85748	1	0.714681	60.9128
GOTERM_CC_FAT	GO:0005863~striated muscle thick filament	3	0.323276	0.0586321	ENSG00000134571, ENSG00000101605, ENSG00000125414	649	8	12782	7.38559	1	0.38833	57.8989
SP_PIR_KEYWORDS	helicase	12	1.2931	0.0587589	ENSG00000146414, ENSG00000107290, ENSG00000171316, ENSG00000064703, ENSG00000163214, ENSG00000115267, ENSG00000197299, ENSG00000183495, ENSG00000127311, ENSG00000186871, ENSG00000004700, ENSG00000073146	927	134	19235	1.85818	1	0.42372	58.5541
UP_SEQ_FEATURE	domain:Cadherin 4	10	1.07759	0.0587723	ENSG00000148600, ENSG00000039068, ENSG00000107736, ENSG00000086570, ENSG00000134762, ENSG00000046604, ENSG00000134757, ENSG00000179776, ENSG00000166341, ENSG00000156453	926	102	19113	2.02357	1	0.923819	66.5384
UP_SEQ_FEATURE	domain:Cadherin 3	10	1.07759	0.0587723	ENSG00000148600, ENSG00000039068, ENSG00000107736, ENSG00000086570, ENSG00000134762, ENSG00000046604, ENSG00000134757, ENSG00000179776, ENSG00000166341, ENSG00000156453	926	102	19113	2.02357	1	0.923819	66.5384
UP_SEQ_FEATURE	repeat:LRR 11	10	1.07759	0.0587723	ENSG00000159753, ENSG00000158486, ENSG00000167984, ENSG00000134061, ENSG00000205213, ENSG00000188783, ENSG00000136869, ENSG00000163359, ENSG00000171017, ENSG00000196664	926	102	19113	2.02357	1	0.923819	66.5384
GOTERM_CC_FAT	GO:0005886~plasma membrane	211	22.7371	0.0589295	ENSG00000088827, ENSG00000107736, ENSG00000174948, ENSG00000115109, ENSG00000170579, ENSG00000134115, ENSG00000136167, ENSG00000115107, ENSG00000197467, ENSG00000166828, ENSG00000170615, ENSG00000115414, ENSG00000157131, ENSG00000070081, ENSG00000160255, ENSG00000167578, ENSG00000077522, ENSG00000198910, ENSG00000075142, ENSG00000088836, ENSG00000148600, ENSG00000131746, ENSG00000015520, ENSG0000…	649	3777	12782	1.10025	1	0.384855	58.0889
GOTERM_BP_FAT	GO:0034329~cell junction assembly	6	0.646552	0.0598164	ENSG00000115414, ENSG00000134982, ENSG00000077522, ENSG00000104067, ENSG00000137076, ENSG00000182963	704	41	13528	2.81208	1	0.79463	66.9273
KEGG_PATHWAY	hsa04960:Aldosterone-regulated sodium reabsorption	6	0.646552	0.0599329	ENSG00000151704, ENSG00000145675, ENSG00000168447, ENSG00000154229, ENSG00000176387, ENSG00000166828	266	41	5085	2.79754	0.999911	0.64546	52.2357
GOTERM_BP_FAT	GO:0008344~adult locomotory behavior	7	0.75431	0.0601408	ENSG00000107736, ENSG00000116288, ENSG00000171316, ENSG00000124788, ENSG00000109738, ENSG00000070748, ENSG00000188162	704	54	13528	2.49095	1	0.793578	67.1314
GOTERM_MF_FAT	GO:0016820~hydrolase activity, acting on acid anhydrides, catalyzing transmembrane movement of substances	11	1.18534	0.0605398	ENSG00000204574, ENSG00000167972, ENSG00000131269, ENSG00000101974, ENSG00000157087, ENSG00000001626, ENSG00000101986, ENSG00000124406, ENSG00000067842, ENSG00000099624, ENSG00000108846	671	111	12983	1.91744	1	0.721647	62.4379
UP_SEQ_FEATURE	domain:Fibronectin type-III 6	5	0.538793	0.0608171	ENSG00000187955, ENSG00000115414, ENSG00000111799, ENSG00000142949, ENSG00000041982	926	31	19113	3.32909	1	0.927997	67.8282
SP_PIR_KEYWORDS	metalloprotease	13	1.40086	0.0609376	ENSG00000008516, ENSG00000123342, ENSG00000123992, ENSG00000122121, ENSG00000164307, ENSG00000154734, ENSG00000145536, ENSG00000172009, ENSG00000117298, ENSG00000168615, ENSG00000129270, ENSG00000112818, ENSG00000108582	927	151	19235	1.7864	1	0.430341	59.9278
GOTERM_BP_FAT	GO:0006468~protein amino acid phosphorylation	45	4.84914	0.0610794	ENSG00000065675, ENSG00000142178, ENSG00000081985, ENSG00000165731, ENSG00000180210, ENSG00000165752, ENSG00000113721, ENSG00000164896, ENSG00000136643, ENSG00000174292, ENSG00000006062, ENSG00000163217, ENSG00000198752, ENSG00000168297, ENSG00000182866, ENSG00000178950, ENSG00000106341, ENSG00000105397, ENSG00000050748, ENSG00000160447, ENSG00000075413, ENSG00000198796, ENSG00000168615, ENSG0000…	704	667	13528	1.29643	1	0.795934	67.7154
GOTERM_BP_FAT	GO:0030199~collagen fibril organization	5	0.538793	0.0612439	ENSG00000187955, ENSG00000168542, ENSG00000111799, ENSG00000139219, ENSG00000164692	704	29	13528	3.31309	1	0.794023	67.8167
GOTERM_BP_FAT	GO:0030299~intestinal cholesterol absorption	3	0.323276	0.0612959	ENSG00000015520, ENSG00000175535, ENSG00000138075	704	8	13528	7.20597	1	0.791509	67.8487
GOTERM_BP_FAT	GO:0002281~macrophage activation during immune response	3	0.323276	0.0612959	ENSG00000129988, ENSG00000136869, ENSG00000196664	704	8	13528	7.20597	1	0.791509	67.8487
UP_SEQ_FEATURE	domain:SH3 3	4	0.431034	0.0614218	ENSG00000198399, ENSG00000154447, ENSG00000107554, ENSG00000156463	926	19	19113	4.34535	1	0.927388	68.2006
GOTERM_BP_FAT	GO:0051726~regulation of cell cycle	25	2.69397	0.0621186	ENSG00000142178, ENSG00000065675, ENSG00000135476, ENSG00000213445, ENSG00000128731, ENSG00000041515, ENSG00000108270, ENSG00000140465, ENSG00000172613, ENSG00000095002, ENSG00000197299, ENSG00000184445, ENSG00000169679, ENSG00000147601, ENSG00000093009, ENSG00000175592, ENSG00000113916, ENSG00000158402, ENSG00000131023, ENSG00000134982, ENSG00000005810, ENSG00000103197, ENSG00000110514, ENSG0000…	704	331	13528	1.45135	1	0.793224	68.3503
GOTERM_BP_FAT	GO:0043009~chordate embryonic development	25	2.69397	0.0621186	ENSG00000119042, ENSG00000171316, ENSG00000169762, ENSG00000143801, ENSG00000113721, ENSG00000074047, ENSG00000118762, ENSG00000095002, ENSG00000030582, ENSG00000104067, ENSG00000174405, ENSG00000142798, ENSG00000164880, ENSG00000092140, ENSG00000039068, ENSG00000087274, ENSG00000167034, ENSG00000165699, ENSG00000071655, ENSG00000103197, ENSG00000167157, ENSG00000117298, ENSG00000139219, ENSG0000…	704	331	13528	1.45135	1	0.793224	68.3503
BIOCARTA	h_mta3Pathway:Downregulated of MTA-3 in ER-negative Breast Tumors	4	0.431034	0.0624801	ENSG00000039068, ENSG00000107554, ENSG00000071655, ENSG00000174827	91	15	1437	4.21099	0.999986	0.99623	54.5894
UP_SEQ_FEATURE	region of interest:Head	8	0.862069	0.0626671	ENSG00000162520, ENSG00000170454, ENSG00000187242, ENSG00000171346, ENSG00000170477, ENSG00000186081, ENSG00000143375, ENSG00000197079	926	73	19113	2.26196	1	0.928804	68.9546
UP_SEQ_FEATURE	domain:EGF-like 2	9	0.969828	0.0627842	ENSG00000108797, ENSG00000162804, ENSG00000086570, ENSG00000119681, ENSG00000189056, ENSG00000081479, ENSG00000142798, ENSG00000074181, ENSG00000041982	926	88	19113	2.11095	1	0.926688	69.0246
BBID	124.GH-IGF1_thymopoiesis	3	0.323276	0.062792	ENSG00000104432, ENSG00000026508, ENSG00000049130	23	7	358	6.67081	0.903151	0.903151	43.9214
INTERPRO	IPR000306:Zinc finger, FYVE-type	5	0.538793	0.0628018	ENSG00000139132, ENSG00000163820, ENSG00000165861, ENSG00000155256, ENSG00000180263	844	30	16659	3.28969	1	0.900245	65.609
GOTERM_CC_FAT	GO:0005813~centrosome	18	1.93966	0.0632236	ENSG00000106477, ENSG00000138119, ENSG00000135315, ENSG00000135476, ENSG00000184634, ENSG00000198876, ENSG00000093009, ENSG00000213066, ENSG00000182866, ENSG00000131023, ENSG00000127914, ENSG00000134982, ENSG00000082512, ENSG00000174799, ENSG00000078674, ENSG00000112118, ENSG00000118503, ENSG00000087586	649	224	12782	1.58263	1	0.401854	60.7454
GOTERM_BP_FAT	GO:0002285~lymphocyte activation during immune response	4	0.431034	0.0637132	ENSG00000143801, ENSG00000113302, ENSG00000136167, ENSG00000169508	704	18	13528	4.2702	1	0.798979	69.3019
GOTERM_BP_FAT	GO:0007043~cell-cell junction assembly	4	0.431034	0.0637132	ENSG00000134982, ENSG00000104067, ENSG00000137076, ENSG00000182963	704	18	13528	4.2702	1	0.798979	69.3019
SP_PIR_KEYWORDS	ATP	18	1.93966	0.0642213	ENSG00000065675, ENSG00000006432, ENSG00000165731, ENSG00000113721, ENSG00000157087, ENSG00000159399, ENSG00000108846, ENSG00000050748, ENSG00000160447, ENSG00000166986, ENSG00000075413, ENSG00000101986, ENSG00000033050, ENSG00000137807, ENSG00000154229, ENSG00000133392, ENSG00000004700, ENSG00000008128	927	236	19235	1.58261	1	0.44252	61.9183
GOTERM_BP_FAT	GO:0051494~negative regulation of cytoskeleton organization	7	0.75431	0.0646833	ENSG00000087274, ENSG00000134982, ENSG00000047849, ENSG00000177938, ENSG00000078018, ENSG00000006747, ENSG00000186868	704	55	13528	2.44566	1	0.801314	69.8675
KEGG_PATHWAY	hsa04270:Vascular smooth muscle contraction	11	1.18534	0.0656331	ENSG00000065675, ENSG00000077157, ENSG00000162104, ENSG00000188089, ENSG00000102001, ENSG00000149782, ENSG00000196914, ENSG00000133392, ENSG00000154229, ENSG00000138031, ENSG00000171873	266	112	5085	1.87752	0.999965	0.641232	55.5855
GOTERM_BP_FAT	GO:0006730~one-carbon metabolic process	11	1.18534	0.0659964	ENSG00000167434, ENSG00000122687, ENSG00000155827, ENSG00000066135, ENSG00000144908, ENSG00000138738, ENSG00000100714, ENSG00000037474, ENSG00000197181, ENSG00000143194, ENSG00000181555	704	112	13528	1.88728	1	0.805309	70.6174
GOTERM_BP_FAT	GO:0044087~regulation of cellular component biogenesis	13	1.40086	0.0660315	ENSG00000065675, ENSG00000147601, ENSG00000177938, ENSG00000006747, ENSG00000187840, ENSG00000087274, ENSG00000131023, ENSG00000165699, ENSG00000134982, ENSG00000103197, ENSG00000186868, ENSG00000172534, ENSG00000154229	704	142	13528	1.7592	1	0.802857	70.6372
GOTERM_BP_FAT	GO:0030031~cell projection assembly	9	0.969828	0.0661207	ENSG00000113296, ENSG00000139132, ENSG00000132470, ENSG00000166866, ENSG00000089327, ENSG00000158195, ENSG00000077522, ENSG00000078674, ENSG00000180263	704	83	13528	2.08365	1	0.800686	70.6875
UP_SEQ_FEATURE	compositionally biased region:Poly-Asp	9	0.969828	0.0662084	ENSG00000137936, ENSG00000163939, ENSG00000143995, ENSG00000188522, ENSG00000117597, ENSG00000197299, ENSG00000127481, ENSG00000133114, ENSG00000061936	926	89	19113	2.08723	1	0.934464	71.0075
SP_PIR_KEYWORDS	hirschsprung disease	3	0.323276	0.0665551	ENSG00000165731, ENSG00000117298, ENSG00000198910	927	9	19235	6.91658	1	0.449282	63.2766
UP_SEQ_FEATURE	compositionally biased region:Poly-Ala	27	2.90948	0.0666589	ENSG00000171316, ENSG00000008323, ENSG00000182087, ENSG00000116128, ENSG00000108557, ENSG00000183495, ENSG00000092203, ENSG00000103479, ENSG00000114867, ENSG00000185585, ENSG00000164068, ENSG00000180190, ENSG00000186566, ENSG00000154447, ENSG00000167258, ENSG00000177191, ENSG00000172164, ENSG00000164880, ENSG00000012822, ENSG00000059378, ENSG00000104450, ENSG00000115760, ENSG00000050165, ENSG0000…	926	393	19113	1.41804	1	0.933437	71.2593
UP_SEQ_FEATURE	DNA-binding region:Tryptophan pentad repeat	3	0.323276	0.0671816	ENSG00000125347, ENSG00000168310, ENSG00000213928	926	9	19113	6.88013	1	0.932624	71.5489
UP_SEQ_FEATURE	zinc finger region:C2H2-type 26	3	0.323276	0.0671816	ENSG00000130856, ENSG00000115568, ENSG00000102935	926	9	19113	6.88013	1	0.932624	71.5489
UP_SEQ_FEATURE	domain:VPS9	3	0.323276	0.0671816	ENSG00000178038, ENSG00000187994, ENSG00000100599	926	9	19113	6.88013	1	0.932624	71.5489
UP_SEQ_FEATURE	domain:Thioredoxin 2	3	0.323276	0.0671816	ENSG00000143870, ENSG00000167004, ENSG00000065485	926	9	19113	6.88013	1	0.932624	71.5489
UP_SEQ_FEATURE	domain:Thioredoxin 1	3	0.323276	0.0671816	ENSG00000143870, ENSG00000167004, ENSG00000065485	926	9	19113	6.88013	1	0.932624	71.5489
GOTERM_CC_FAT	GO:0010008~endosome membrane	7	0.75431	0.0676343	ENSG00000185344, ENSG00000103043, ENSG00000198794, ENSG00000135404, ENSG00000117298, ENSG00000167705, ENSG00000196664	649	57	12782	2.41867	1	0.418514	63.3103
GOTERM_CC_FAT	GO:0044440~endosomal part	7	0.75431	0.0676343	ENSG00000185344, ENSG00000103043, ENSG00000198794, ENSG00000135404, ENSG00000117298, ENSG00000167705, ENSG00000196664	649	57	12782	2.41867	1	0.418514	63.3103
GOTERM_BP_FAT	GO:0002377~immunoglobulin production	5	0.538793	0.0678863	ENSG00000095002, ENSG00000166169, ENSG00000174405, ENSG00000122678, ENSG00000133789	704	30	13528	3.20265	1	0.806818	71.6659
GOTERM_BP_FAT	GO:0046620~regulation of organ growth	5	0.538793	0.0678863	ENSG00000163217, ENSG00000104432, ENSG00000089225, ENSG00000154639, ENSG00000143194	704	30	13528	3.20265	1	0.806818	71.6659
UP_SEQ_FEATURE	domain:Cadherin 1	10	1.07759	0.0680641	ENSG00000148600, ENSG00000039068, ENSG00000107736, ENSG00000086570, ENSG00000134762, ENSG00000046604, ENSG00000134757, ENSG00000179776, ENSG00000166341, ENSG00000156453	926	105	19113	1.96575	1	0.932823	72.0314
UP_SEQ_FEATURE	domain:Cadherin 2	10	1.07759	0.0680641	ENSG00000148600, ENSG00000039068, ENSG00000107736, ENSG00000086570, ENSG00000134762, ENSG00000046604, ENSG00000134757, ENSG00000179776, ENSG00000166341, ENSG00000156453	926	105	19113	1.96575	1	0.932823	72.0314
GOTERM_BP_FAT	GO:0051327~M phase of meiotic cell cycle	10	1.07759	0.0682624	ENSG00000135476, ENSG00000020922, ENSG00000167077, ENSG00000024048, ENSG00000156509, ENSG00000197181, ENSG00000113522, ENSG00000143194, ENSG00000138031, ENSG00000163535	704	98	13528	1.96081	1	0.806085	71.8702
GOTERM_BP_FAT	GO:0007126~meiosis	10	1.07759	0.0682624	ENSG00000135476, ENSG00000020922, ENSG00000167077, ENSG00000024048, ENSG00000156509, ENSG00000197181, ENSG00000113522, ENSG00000143194, ENSG00000138031, ENSG00000163535	704	98	13528	1.96081	1	0.806085	71.8702
SP_PIR_KEYWORDS	pyroglutamic acid	6	0.646552	0.0689938	ENSG00000115414, ENSG00000168542, ENSG00000160255, ENSG00000139219, ENSG00000164692, ENSG00000163359	927	46	19235	2.70649	1	0.456302	64.6477
SP_PIR_KEYWORDS	ion transport	37	3.98707	0.0690477	ENSG00000120457, ENSG00000138449, ENSG00000185344, ENSG00000151704, ENSG00000183873, ENSG00000109738, ENSG00000115107, ENSG00000166828, ENSG00000179520, ENSG00000172139, ENSG00000111371, ENSG00000089356, ENSG00000118762, ENSG00000168356, ENSG00000157551, ENSG00000115474, ENSG00000067842, ENSG00000088836, ENSG00000198838, ENSG00000177119, ENSG00000168263, ENSG00000033627, ENSG00000102001, ENSG0000…	927	578	19235	1.32827	1	0.451367	64.6774
GOTERM_BP_FAT	GO:0007088~regulation of mitosis	7	0.75431	0.0694217	ENSG00000135476, ENSG00000158402, ENSG00000169679, ENSG00000147601, ENSG00000005810, ENSG00000134982, ENSG00000128731	704	56	13528	2.40199	1	0.809093	72.4915
GOTERM_BP_FAT	GO:0051783~regulation of nuclear division	7	0.75431	0.0694217	ENSG00000135476, ENSG00000158402, ENSG00000169679, ENSG00000147601, ENSG00000005810, ENSG00000134982, ENSG00000128731	704	56	13528	2.40199	1	0.809093	72.4915
SMART	SM00214:VWC	6	0.646552	0.069613	ENSG00000168542, ENSG00000110799, ENSG00000064205, ENSG00000139219, ENSG00000188162, ENSG00000186340	507	40	9079	2.68609	1	0.768623	61.5627
GOTERM_CC_FAT	GO:0005794~Golgi apparatus	55	5.92672	0.0700556	ENSG00000144057, ENSG00000196562, ENSG00000151348, ENSG00000182866, ENSG00000178950, ENSG00000070081, ENSG00000160447, ENSG00000198794, ENSG00000164244, ENSG00000125414, ENSG00000174851, ENSG00000067842, ENSG00000181856, ENSG00000090402, ENSG00000139629, ENSG00000139044, ENSG00000116731, ENSG00000139132, ENSG00000197746, ENSG00000039068, ENSG00000081479, ENSG00000144962, ENSG00000157379, ENSG0000…	649	872	12782	1.24223	1	0.424994	64.6512
UP_SEQ_FEATURE	region of interest:Tail	8	0.862069	0.0704068	ENSG00000162520, ENSG00000170454, ENSG00000187242, ENSG00000171346, ENSG00000170477, ENSG00000186081, ENSG00000143375, ENSG00000197079	926	75	19113	2.20164	1	0.936881	73.2753
SP_PIR_KEYWORDS	DNA damage	16	1.72414	0.0707378	ENSG00000009413, ENSG00000138376, ENSG00000166169, ENSG00000143476, ENSG00000146414, ENSG00000177084, ENSG00000107290, ENSG00000152457, ENSG00000020922, ENSG00000213689, ENSG00000070950, ENSG00000172613, ENSG00000095002, ENSG00000198924, ENSG00000113522, ENSG00000174405	927	205	19235	1.61949	1	0.454527	65.5988
UP_SEQ_FEATURE	domain:Ig-like C2-type 3	11	1.18534	0.0718346	ENSG00000088827, ENSG00000134571, ENSG00000113721, ENSG00000134115, ENSG00000161270, ENSG00000101605, ENSG00000142798, ENSG00000198910, ENSG00000134247, ENSG00000129116, ENSG00000142949	926	122	19113	1.86102	1	0.938389	74.0076
SMART	SM00327:VWA	9	0.969828	0.0721296	ENSG00000132470, ENSG00000187955, ENSG00000124772, ENSG00000110799, ENSG00000160255, ENSG00000158816, ENSG00000165124, ENSG00000111799, ENSG00000163359	507	79	9079	2.04007	1	0.757659	62.9178
SP_PIR_KEYWORDS	vision	12	1.2931	0.0723434	ENSG00000158158, ENSG00000148600, ENSG00000092200, ENSG00000167434, ENSG00000107736, ENSG00000163914, ENSG00000168263, ENSG00000153208, ENSG00000102001, ENSG00000183638, ENSG00000168615, ENSG00000196189	927	139	19235	1.79134	1	0.457186	66.4533
INTERPRO	IPR001346:Interferon regulatory factor	3	0.323276	0.0726885	ENSG00000125347, ENSG00000168310, ENSG00000213928	844	9	16659	6.57938	1	0.926824	71.1165
INTERPRO	IPR013594:Dynein heavy chain, N-terminal region 1	3	0.323276	0.0726885	ENSG00000105877, ENSG00000183914, ENSG00000007174	844	9	16659	6.57938	1	0.926824	71.1165
INTERPRO	IPR018459:RII binding domain	3	0.323276	0.0726885	ENSG00000170776, ENSG00000147081, ENSG00000078018	844	9	16659	6.57938	1	0.926824	71.1165
INTERPRO	IPR019817:Interferon regulatory factor, conserved site	3	0.323276	0.0726885	ENSG00000125347, ENSG00000168310, ENSG00000213928	844	9	16659	6.57938	1	0.926824	71.1165
GOTERM_BP_FAT	GO:0060048~cardiac muscle contraction	4	0.431034	0.0728461	ENSG00000160808, ENSG00000134571, ENSG00000143801, ENSG00000198626	704	19	13528	4.04545	1	0.822203	74.2519
SP_PIR_KEYWORDS	nucleotidyltransferase	8	0.862069	0.0728606	ENSG00000177084, ENSG00000009413, ENSG00000198855, ENSG00000106628, ENSG00000125630, ENSG00000103932, ENSG00000166169, ENSG00000122678	927	76	19235	2.18418	1	0.454657	66.7243
UP_SEQ_FEATURE	metal ion-binding site:Zinc; in inhibited form	5	0.538793	0.0734055	ENSG00000008516, ENSG00000123342, ENSG00000129270, ENSG00000154734, ENSG00000145536	926	33	19113	3.12733	1	0.940174	74.7913
GOTERM_BP_FAT	GO:0034330~cell junction organization	7	0.75431	0.0743553	ENSG00000115414, ENSG00000154639, ENSG00000134982, ENSG00000077522, ENSG00000104067, ENSG00000137076, ENSG00000182963	704	57	13528	2.35985	1	0.826318	74.9935
GOTERM_BP_FAT	GO:0015674~di-, tri-valent inorganic cation transport	15	1.61638	0.0746204	ENSG00000138449, ENSG00000180210, ENSG00000198838, ENSG00000143801, ENSG00000102001, ENSG00000106327, ENSG00000157087, ENSG00000115107, ENSG00000005700, ENSG00000131196, ENSG00000182866, ENSG00000118762, ENSG00000198626, ENSG00000075142, ENSG00000067842	704	176	13528	1.63772	1	0.825075	75.1217
GOTERM_BP_FAT	GO:0002440~production of molecular mediator of immune response	5	0.538793	0.0748845	ENSG00000095002, ENSG00000166169, ENSG00000174405, ENSG00000122678, ENSG00000133789	704	31	13528	3.09934	1	0.823839	75.2487
GOTERM_BP_FAT	GO:0031110~regulation of microtubule polymerization or depolymerization	5	0.538793	0.0748845	ENSG00000147601, ENSG00000134982, ENSG00000047849, ENSG00000078018, ENSG00000186868	704	31	13528	3.09934	1	0.823839	75.2487
UP_SEQ_FEATURE	metal ion-binding site:Zinc; catalytic	11	1.18534	0.0749834	ENSG00000167434, ENSG00000008516, ENSG00000123342, ENSG00000172009, ENSG00000117298, ENSG00000168615, ENSG00000129270, ENSG00000164307, ENSG00000112818, ENSG00000154734, ENSG00000145536	926	123	19113	1.84589	1	0.941889	75.556
GOTERM_MF_FAT	GO:0003756~protein disulfide isomerase activity	3	0.323276	0.0752313	ENSG00000143870, ENSG00000167004, ENSG00000065485	671	9	12983	6.44958	1	0.791447	70.6626
GOTERM_MF_FAT	GO:0016864~intramolecular oxidoreductase activity, transposing S-S bonds	3	0.323276	0.0752313	ENSG00000143870, ENSG00000167004, ENSG00000065485	671	9	12983	6.44958	1	0.791447	70.6626
GOTERM_MF_FAT	GO:0000217~DNA secondary structure binding	3	0.323276	0.0752313	ENSG00000070950, ENSG00000095002, ENSG00000197299	671	9	12983	6.44958	1	0.791447	70.6626
GOTERM_BP_FAT	GO:0051321~meiotic cell cycle	10	1.07759	0.0754776	ENSG00000135476, ENSG00000020922, ENSG00000167077, ENSG00000024048, ENSG00000156509, ENSG00000197181, ENSG00000113522, ENSG00000143194, ENSG00000138031, ENSG00000163535	704	100	13528	1.92159	1	0.824005	75.5318
GOTERM_BP_FAT	GO:0016446~somatic hypermutation of immunoglobulin genes	3	0.323276	0.0761596	ENSG00000095002, ENSG00000166169, ENSG00000122678	704	9	13528	6.4053	1	0.824541	75.8536
GOTERM_BP_FAT	GO:0044003~modification by symbiont of host morphology or physiology	3	0.323276	0.0761596	ENSG00000136869, ENSG00000196664, ENSG00000113600	704	9	13528	6.4053	1	0.824541	75.8536
GOTERM_BP_FAT	GO:0002566~somatic diversification of immune receptors via somatic mutation	3	0.323276	0.0761596	ENSG00000095002, ENSG00000166169, ENSG00000122678	704	9	13528	6.4053	1	0.824541	75.8536
GOTERM_MF_FAT	GO:0046872~metal ion binding	232	25	0.0762453	ENSG00000107736, ENSG00000123983, ENSG00000103326, ENSG00000136167, ENSG00000115107, ENSG00000166828, ENSG00000070081, ENSG00000106052, ENSG00000131373, ENSG00000140465, ENSG00000159495, ENSG00000077522, ENSG00000163687, ENSG00000171320, ENSG00000141644, ENSG00000104907, ENSG00000075142, ENSG00000148600, ENSG00000119681, ENSG00000138376, ENSG00000123992, ENSG00000117115, ENSG00000139629, ENSG0000…	671	4140	12983	1.08428	1	0.789113	71.163
GOTERM_CC_FAT	GO:0005657~replication fork	5	0.538793	0.0765701	ENSG00000070950, ENSG00000197299, ENSG00000113916, ENSG00000112118, ENSG00000127311	649	32	12782	3.07733	1	0.449789	68.0359
KEGG_PATHWAY	hsa02010:ABC transporters	6	0.646552	0.076716	ENSG00000167972, ENSG00000131269, ENSG00000001626, ENSG00000138075, ENSG00000101986, ENSG00000108846	266	44	5085	2.6068	0.999994	0.665691	61.4903
GOTERM_MF_FAT	GO:0043169~cation binding	234	25.2155	0.0773064	ENSG00000107736, ENSG00000123983, ENSG00000103326, ENSG00000136167, ENSG00000115107, ENSG00000166828, ENSG00000070081, ENSG00000106052, ENSG00000131373, ENSG00000140465, ENSG00000159495, ENSG00000077522, ENSG00000163687, ENSG00000171320, ENSG00000141644, ENSG00000104907, ENSG00000075142, ENSG00000148600, ENSG00000119681, ENSG00000138376, ENSG00000123992, ENSG00000117115, ENSG00000139629, ENSG0000…	671	4179	12983	1.08342	1	0.787064	71.678
SP_PIR_KEYWORDS	dna-directed dna polymerase	4	0.431034	0.0775964	ENSG00000177084, ENSG00000009413, ENSG00000106628, ENSG00000166169	927	21	19235	3.95233	1	0.47158	69.1128
GOTERM_MF_FAT	GO:0008509~anion transmembrane transporter activity	13	1.40086	0.0777172	ENSG00000091138, ENSG00000144136, ENSG00000177119, ENSG00000109738, ENSG00000170615, ENSG00000108846, ENSG00000174502, ENSG00000089356, ENSG00000124067, ENSG00000118762, ENSG00000001626, ENSG00000104044, ENSG00000088836	671	147	12983	1.71111	1	0.782209	71.875
SMART	SM00112:CA	11	1.18534	0.0780865	ENSG00000148600, ENSG00000039068, ENSG00000165731, ENSG00000107736, ENSG00000086570, ENSG00000134762, ENSG00000046604, ENSG00000134757, ENSG00000179776, ENSG00000166341, ENSG00000156453	507	108	9079	1.82389	1	0.763816	65.9514
INTERPRO	IPR016040:NAD(P)-binding domain	13	1.40086	0.0783304	ENSG00000153406, ENSG00000088451, ENSG00000100714, ENSG00000115107, ENSG00000109016, ENSG00000176387, ENSG00000105655, ENSG00000109854, ENSG00000100612, ENSG00000157379, ENSG00000132196, ENSG00000151116, ENSG00000197181	844	150	16659	1.71064	1	0.936544	73.8764
GOTERM_MF_FAT	GO:0019900~kinase binding	15	1.61638	0.0794708	ENSG00000081985, ENSG00000138376, ENSG00000005700, ENSG00000197892, ENSG00000182866, ENSG00000115592, ENSG00000131023, ENSG00000160255, ENSG00000134982, ENSG00000198626, ENSG00000172613, ENSG00000136869, ENSG00000168615, ENSG00000138834, ENSG00000137078	671	179	12983	1.6214	1	0.783353	72.7019
SP_PIR_KEYWORDS	innate immunity	8	0.862069	0.0812618	ENSG00000157131, ENSG00000134061, ENSG00000088888, ENSG00000198933, ENSG00000136869, ENSG00000115267, ENSG00000127241, ENSG00000113600	927	78	19235	2.12818	1	0.482946	70.8507
UP_SEQ_FEATURE	domain:Fibronectin type-III 10	3	0.323276	0.0813527	ENSG00000115414, ENSG00000111799, ENSG00000041982	926	10	19113	6.19212	1	0.953188	78.4257
UP_SEQ_FEATURE	domain:Fibronectin type-III 13	3	0.323276	0.0813527	ENSG00000115414, ENSG00000111799, ENSG00000041982	926	10	19113	6.19212	1	0.953188	78.4257
UP_SEQ_FEATURE	domain:MIR 2	3	0.323276	0.0813527	ENSG00000198838, ENSG00000130714, ENSG00000198626	926	10	19113	6.19212	1	0.953188	78.4257
UP_SEQ_FEATURE	domain:MIR 1	3	0.323276	0.0813527	ENSG00000198838, ENSG00000130714, ENSG00000198626	926	10	19113	6.19212	1	0.953188	78.4257
UP_SEQ_FEATURE	domain:MIR 3	3	0.323276	0.0813527	ENSG00000198838, ENSG00000130714, ENSG00000198626	926	10	19113	6.19212	1	0.953188	78.4257
UP_SEQ_FEATURE	domain:Fibronectin type-III 11	3	0.323276	0.0813527	ENSG00000115414, ENSG00000111799, ENSG00000041982	926	10	19113	6.19212	1	0.953188	78.4257
GOTERM_MF_FAT	GO:0031420~alkali metal ion binding	18	1.93966	0.0816394	ENSG00000120457, ENSG00000151704, ENSG00000168263, ENSG00000183873, ENSG00000140675, ENSG00000179520, ENSG00000166828, ENSG00000172139, ENSG00000115616, ENSG00000157637, ENSG00000111371, ENSG00000124067, ENSG00000177058, ENSG00000168447, ENSG00000168356, ENSG00000125255, ENSG00000157551, ENSG00000115474	671	228	12983	1.52753	1	0.786218	73.693
GOTERM_CC_FAT	GO:0005795~Golgi stack	6	0.646552	0.0819385	ENSG00000147408, ENSG00000070081, ENSG00000196562, ENSG00000107554, ENSG00000165861, ENSG00000139044	649	46	12782	2.5689	1	0.468109	70.5959
GOTERM_CC_FAT	GO:0005903~brush border	6	0.646552	0.0819385	ENSG00000091138, ENSG00000166866, ENSG00000090402, ENSG00000081479, ENSG00000174827, ENSG00000140675	649	46	12782	2.5689	1	0.468109	70.5959
UP_SEQ_FEATURE	compositionally biased region:Cys-rich	13	1.40086	0.0820579	ENSG00000163793, ENSG00000119681, ENSG00000011347, ENSG00000154734, ENSG00000145536, ENSG00000114698, ENSG00000146904, ENSG00000005810, ENSG00000188783, ENSG00000135451, ENSG00000168615, ENSG00000145016, ENSG00000188162	926	158	19113	1.69826	1	0.952821	78.7231
GOTERM_BP_FAT	GO:0000271~polysaccharide biosynthetic process	6	0.646552	0.0825987	ENSG00000147408, ENSG00000114480, ENSG00000115592, ENSG00000177191, ENSG00000151348, ENSG00000164776	704	45	13528	2.56212	1	0.847375	78.7009
SMART	SM00064:FYVE	5	0.538793	0.0830583	ENSG00000139132, ENSG00000163820, ENSG00000165861, ENSG00000155256, ENSG00000180263	507	30	9079	2.98455	1	0.765099	68.3059
GOTERM_BP_FAT	GO:0009152~purine ribonucleotide biosynthetic process	11	1.18534	0.0830621	ENSG00000185344, ENSG00000086288, ENSG00000178921, ENSG00000033627, ENSG00000138363, ENSG00000101974, ENSG00000157087, ENSG00000124406, ENSG00000143156, ENSG00000067842, ENSG00000099624	704	117	13528	1.80662	1	0.846902	78.893
GOTERM_BP_FAT	GO:0016477~cell migration	21	2.26293	0.0833964	ENSG00000119042, ENSG00000165731, ENSG00000049130, ENSG00000113721, ENSG00000113302, ENSG00000033327, ENSG00000138496, ENSG00000166828, ENSG00000113296, ENSG00000076356, ENSG00000115414, ENSG00000026508, ENSG00000189056, ENSG00000113161, ENSG00000158195, ENSG00000160255, ENSG00000134982, ENSG00000168447, ENSG00000154229, ENSG00000150347, ENSG00000143669	704	276	13528	1.46208	1	0.84597	79.0306
INTERPRO	IPR017441:Protein kinase, ATP binding site	31	3.34052	0.0846138	ENSG00000142178, ENSG00000065675, ENSG00000142459, ENSG00000165731, ENSG00000165752, ENSG00000113721, ENSG00000136643, ENSG00000174292, ENSG00000006062, ENSG00000182866, ENSG00000198752, ENSG00000178950, ENSG00000105397, ENSG00000050748, ENSG00000160447, ENSG00000075413, ENSG00000160396, ENSG00000110931, ENSG00000006432, ENSG00000167258, ENSG00000169679, ENSG00000176601, ENSG00000164776, ENSG0000…	844	455	16659	1.3448	1	0.945932	76.6578
GOTERM_BP_FAT	GO:0048534~hemopoietic or lymphoid organ development	20	2.15517	0.0850759	ENSG00000171777, ENSG00000171316, ENSG00000172331, ENSG00000145675, ENSG00000049130, ENSG00000143801, ENSG00000113302, ENSG00000134242, ENSG00000113916, ENSG00000122678, ENSG00000125347, ENSG00000087274, ENSG00000182866, ENSG00000152457, ENSG00000104432, ENSG00000134982, ENSG00000095002, ENSG00000169508, ENSG00000197299, ENSG00000174405	704	260	13528	1.47815	1	0.849826	79.7093
GOTERM_BP_FAT	GO:0009611~response to wounding	36	3.87931	0.0851916	ENSG00000088827, ENSG00000065675, ENSG00000180210, ENSG00000008516, ENSG00000158055, ENSG00000127241, ENSG00000146070, ENSG00000196664, ENSG00000166828, ENSG00000138755, ENSG00000113600, ENSG00000157131, ENSG00000115414, ENSG00000026508, ENSG00000168297, ENSG00000114698, ENSG00000160255, ENSG00000140465, ENSG00000127533, ENSG00000163661, ENSG00000125414, ENSG00000041982, ENSG00000204574, ENSG0000…	704	530	13528	1.30523	1	0.848141	79.7553
BIOCARTA	h_Par1Pathway:Thrombin signaling and protease-activated receptors	4	0.431034	0.0853636	ENSG00000180210, ENSG00000077157, ENSG00000127533, ENSG00000154229	91	17	1437	3.71558	1	0.994175	66.4385
SMART	SM00326:SH3	18	1.93966	0.0857903	ENSG00000006432, ENSG00000147459, ENSG00000145675, ENSG00000100842, ENSG00000142632, ENSG00000154447, ENSG00000163072, ENSG00000107554, ENSG00000123329, ENSG00000174292, ENSG00000187889, ENSG00000165322, ENSG00000182866, ENSG00000198399, ENSG00000119139, ENSG00000183091, ENSG00000104067, ENSG00000156463	507	213	9079	1.51329	1	0.757121	69.5346
OMIM_DISEASE	Common variants at CD40 and other loci confer risk of rheumatoid arthritis	3	0.323276	0.0858613	ENSG00000065675, ENSG00000134242, ENSG00000118503	232	8	3671	5.93373	1	1	72.3759
INTERPRO	IPR006210:EGF-like	16	1.72414	0.0858784	ENSG00000108797, ENSG00000086570, ENSG00000119681, ENSG00000165124, ENSG00000142798, ENSG00000074181, ENSG00000113296, ENSG00000162804, ENSG00000189056, ENSG00000081479, ENSG00000168615, ENSG00000112818, ENSG00000186340, ENSG00000162618, ENSG00000041982, ENSG00000103174	844	201	16659	1.5712	1	0.944658	77.1828
SMART	SM00348:IRF	3	0.323276	0.0860448	ENSG00000125347, ENSG00000168310, ENSG00000213928	507	9	9079	5.9691	1	0.739426	69.6468
PIR_SUPERFAMILY	PIRSF038196:interferon regulatory factor, types 1/2	2	0.215517	0.0864771	ENSG00000125347, ENSG00000168310	328	2	7396	22.5488	1	0.995733	71.1546
PIR_SUPERFAMILY	PIRSF038196:IFN_RF1/2	2	0.215517	0.0864771	ENSG00000125347, ENSG00000168310	328	2	7396	22.5488	1	0.995733	71.1546
GOTERM_BP_FAT	GO:0015837~amine transport	11	1.18534	0.0867708	ENSG00000178537, ENSG00000157637, ENSG00000116288, ENSG00000140519, ENSG00000111371, ENSG00000205560, ENSG00000177058, ENSG00000186335, ENSG00000047597, ENSG00000174827, ENSG00000179520	704	118	13528	1.79131	1	0.851542	80.3731
GOTERM_BP_FAT	GO:0051606~detection of stimulus	11	1.18534	0.0867708	ENSG00000122375, ENSG00000163914, ENSG00000118762, ENSG00000079257, ENSG00000021300, ENSG00000198626, ENSG00000129988, ENSG00000102001, ENSG00000136869, ENSG00000157087, ENSG00000162711	704	118	13528	1.79131	1	0.851542	80.3731
SP_PIR_KEYWORDS	alternative initiation	7	0.75431	0.0869055	ENSG00000131196, ENSG00000063854, ENSG00000104687, ENSG00000113643, ENSG00000114867, ENSG00000116731, ENSG00000008128	927	64	19235	2.2695	1	0.502149	73.3496
UP_SEQ_FEATURE	domain:Ig-like C2-type 7	4	0.431034	0.0878385	ENSG00000088827, ENSG00000134571, ENSG00000161270, ENSG00000142798	926	22	19113	3.7528	1	0.960909	81.019
UP_SEQ_FEATURE	domain:WW	4	0.431034	0.0878385	ENSG00000123329, ENSG00000102103, ENSG00000181555, ENSG00000169933	926	22	19113	3.7528	1	0.960909	81.019
INTERPRO	IPR003608:MIR	3	0.323276	0.0878965	ENSG00000198838, ENSG00000130714, ENSG00000198626	844	10	16659	5.92145	1	0.94487	77.9977
INTERPRO	IPR006662:Thioredoxin-like subdomain	3	0.323276	0.0878965	ENSG00000143870, ENSG00000167004, ENSG00000065485	844	10	16659	5.92145	1	0.94487	77.9977
INTERPRO	IPR009818:Ataxin-2, C-terminal	3	0.323276	0.0878965	ENSG00000168488, ENSG00000124374, ENSG00000183864	844	10	16659	5.92145	1	0.94487	77.9977
INTERPRO	IPR003123:Vacuolar sorting protein 9	3	0.323276	0.0878965	ENSG00000178038, ENSG00000187994, ENSG00000100599	844	10	16659	5.92145	1	0.94487	77.9977
INTERPRO	IPR016093:MIR motif	3	0.323276	0.0878965	ENSG00000198838, ENSG00000130714, ENSG00000198626	844	10	16659	5.92145	1	0.94487	77.9977
GOTERM_MF_FAT	GO:0004222~metalloendopeptidase activity	10	1.07759	0.0882827	ENSG00000008516, ENSG00000123342, ENSG00000172009, ENSG00000117298, ENSG00000143382, ENSG00000168615, ENSG00000129270, ENSG00000112818, ENSG00000154734, ENSG00000145536	671	104	12983	1.86046	1	0.806549	76.5235
UP_SEQ_FEATURE	region of interest:Coil 2	7	0.75431	0.0886074	ENSG00000162520, ENSG00000170454, ENSG00000187242, ENSG00000171346, ENSG00000170477, ENSG00000186081, ENSG00000197079	926	64	19113	2.25754	1	0.960634	81.3061
GOTERM_BP_FAT	GO:0009581~detection of external stimulus	8	0.862069	0.089086	ENSG00000122375, ENSG00000163914, ENSG00000118762, ENSG00000079257, ENSG00000021300, ENSG00000102001, ENSG00000136869, ENSG00000157087	704	74	13528	2.0774	1	0.857254	81.2468
SP_PIR_KEYWORDS	neurodegeneration	8	0.862069	0.0901981	ENSG00000105290, ENSG00000107290, ENSG00000143801, ENSG00000124788, ENSG00000213689, ENSG00000155256, ENSG00000198910, ENSG00000166311	927	80	19235	2.07497	1	0.510786	74.7137
SP_PIR_KEYWORDS	chromatin regulator	16	1.72414	0.0908771	ENSG00000119042, ENSG00000171316, ENSG00000155827, ENSG00000066135, ENSG00000127663, ENSG00000143379, ENSG00000099381, ENSG00000138738, ENSG00000087152, ENSG00000183495, ENSG00000181555, ENSG00000143258, ENSG00000163939, ENSG00000165097, ENSG00000103479, ENSG00000173894	927	213	19235	1.55867	1	0.508647	74.9868
GOTERM_MF_FAT	GO:0016862~intramolecular oxidoreductase activity, interconverting keto- and enol-groups	3	0.323276	0.090914	ENSG00000143870, ENSG00000167004, ENSG00000065485	671	10	12983	5.80462	1	0.810379	77.5636
GOTERM_MF_FAT	GO:0008271~secondary active sulfate transmembrane transporter activity	3	0.323276	0.090914	ENSG00000174502, ENSG00000091138, ENSG00000170615	671	10	12983	5.80462	1	0.810379	77.5636
GOTERM_MF_FAT	GO:0004467~long-chain-fatty-acid-CoA ligase activity	3	0.323276	0.090914	ENSG00000123983, ENSG00000140284, ENSG00000130377	671	10	12983	5.80462	1	0.810379	77.5636
INTERPRO	IPR013098:Immunoglobulin I-set	12	1.2931	0.0909265	ENSG00000088827, ENSG00000107731, ENSG00000134571, ENSG00000154639, ENSG00000134115, ENSG00000161270, ENSG00000101605, ENSG00000142798, ENSG00000198796, ENSG00000198910, ENSG00000129116, ENSG00000142949	844	138	16659	1.71636	1	0.94693	79.1702
INTERPRO	IPR017455:Zinc finger, FYVE-related	5	0.538793	0.0909545	ENSG00000139132, ENSG00000163820, ENSG00000165861, ENSG00000155256, ENSG00000180263	844	34	16659	2.90267	1	0.943485	79.1807
GOTERM_BP_FAT	GO:0044241~lipid digestion	3	0.323276	0.0920142	ENSG00000015520, ENSG00000175535, ENSG00000138075	704	10	13528	5.76477	1	0.864594	82.2993
GOTERM_BP_FAT	GO:0022403~cell cycle phase	29	3.125	0.0923109	ENSG00000135476, ENSG00000135315, ENSG00000167077, ENSG00000138031, ENSG00000131196, ENSG00000020922, ENSG00000024048, ENSG00000197299, ENSG00000156509, ENSG00000137807, ENSG00000197181, ENSG00000184445, ENSG00000169679, ENSG00000147601, ENSG00000143194, ENSG00000186871, ENSG00000177084, ENSG00000163939, ENSG00000158402, ENSG00000131023, ENSG00000121152, ENSG00000134982, ENSG00000198924, ENSG0000…	704	414	13528	1.34604	1	0.86358	82.4027
UP_SEQ_FEATURE	domain:Rho-GAP	7	0.75431	0.0938477	ENSG00000165322, ENSG00000163219, ENSG00000145675, ENSG00000031003, ENSG00000128805, ENSG00000123329, ENSG00000204084	926	65	19113	2.22281	1	0.96655	83.1564
INTERPRO	IPR013320:Concanavalin A-like lectin/glucanase, subgroup	8	0.862069	0.0942548	ENSG00000113296, ENSG00000108797, ENSG00000086570, ENSG00000165124, ENSG00000142798, ENSG00000163661, ENSG00000186340, ENSG00000196569	844	77	16659	2.05072	1	0.946032	80.3903
UP_SEQ_FEATURE	repeat:Nebulin 44	2	0.215517	0.094453	ENSG00000183091, ENSG00000197893	926	2	19113	20.6404	1	0.96606	83.3585
UP_SEQ_FEATURE	repeat:Tau/MAP 4	2	0.215517	0.094453	ENSG00000047849, ENSG00000186868	926	2	19113	20.6404	1	0.96606	83.3585
UP_SEQ_FEATURE	repeat:Nebulin 31	2	0.215517	0.094453	ENSG00000183091, ENSG00000197893	926	2	19113	20.6404	1	0.96606	83.3585
UP_SEQ_FEATURE	repeat:Nebulin 29	2	0.215517	0.094453	ENSG00000183091, ENSG00000197893	926	2	19113	20.6404	1	0.96606	83.3585
UP_SEQ_FEATURE	repeat:Nebulin 26	2	0.215517	0.094453	ENSG00000183091, ENSG00000197893	926	2	19113	20.6404	1	0.96606	83.3585
UP_SEQ_FEATURE	repeat:Nebulin 34	2	0.215517	0.094453	ENSG00000183091, ENSG00000197893	926	2	19113	20.6404	1	0.96606	83.3585
UP_SEQ_FEATURE	repeat:Nebulin 36	2	0.215517	0.094453	ENSG00000183091, ENSG00000197893	926	2	19113	20.6404	1	0.96606	83.3585
UP_SEQ_FEATURE	repeat:Nebulin 30	2	0.215517	0.094453	ENSG00000183091, ENSG00000197893	926	2	19113	20.6404	1	0.96606	83.3585
UP_SEQ_FEATURE	repeat:Nebulin 32	2	0.215517	0.094453	ENSG00000183091, ENSG00000197893	926	2	19113	20.6404	1	0.96606	83.3585
UP_SEQ_FEATURE	repeat:Nebulin 41	2	0.215517	0.094453	ENSG00000183091, ENSG00000197893	926	2	19113	20.6404	1	0.96606	83.3585
UP_SEQ_FEATURE	repeat:Nebulin 40	2	0.215517	0.094453	ENSG00000183091, ENSG00000197893	926	2	19113	20.6404	1	0.96606	83.3585
UP_SEQ_FEATURE	repeat:Nebulin 42	2	0.215517	0.094453	ENSG00000183091, ENSG00000197893	926	2	19113	20.6404	1	0.96606	83.3585
UP_SEQ_FEATURE	repeat:Nebulin 35	2	0.215517	0.094453	ENSG00000183091, ENSG00000197893	926	2	19113	20.6404	1	0.96606	83.3585
UP_SEQ_FEATURE	repeat:Nebulin 39	2	0.215517	0.094453	ENSG00000183091, ENSG00000197893	926	2	19113	20.6404	1	0.96606	83.3585
UP_SEQ_FEATURE	repeat:Nebulin 37	2	0.215517	0.094453	ENSG00000183091, ENSG00000197893	926	2	19113	20.6404	1	0.96606	83.3585
UP_SEQ_FEATURE	repeat:Nebulin 28	2	0.215517	0.094453	ENSG00000183091, ENSG00000197893	926	2	19113	20.6404	1	0.96606	83.3585
UP_SEQ_FEATURE	repeat:Nebulin 27	2	0.215517	0.094453	ENSG00000183091, ENSG00000197893	926	2	19113	20.6404	1	0.96606	83.3585
UP_SEQ_FEATURE	repeat:Nebulin 33	2	0.215517	0.094453	ENSG00000183091, ENSG00000197893	926	2	19113	20.6404	1	0.96606	83.3585
UP_SEQ_FEATURE	repeat:Nebulin 38	2	0.215517	0.094453	ENSG00000183091, ENSG00000197893	926	2	19113	20.6404	1	0.96606	83.3585
UP_SEQ_FEATURE	repeat:Nebulin 43	2	0.215517	0.094453	ENSG00000183091, ENSG00000197893	926	2	19113	20.6404	1	0.96606	83.3585
UP_SEQ_FEATURE	repeat:Nebulin 25	2	0.215517	0.094453	ENSG00000183091, ENSG00000197893	926	2	19113	20.6404	1	0.96606	83.3585
UP_SEQ_FEATURE	repeat:Nebulin 24	2	0.215517	0.094453	ENSG00000183091, ENSG00000197893	926	2	19113	20.6404	1	0.96606	83.3585
UP_SEQ_FEATURE	repeat:LRR 17	5	0.538793	0.094538	ENSG00000158486, ENSG00000167984, ENSG00000134061, ENSG00000136869, ENSG00000196664	926	36	19113	2.86672	1	0.9649	83.3868
UP_SEQ_FEATURE	domain:TSP type-1 3	5	0.538793	0.094538	ENSG00000005108, ENSG00000143382, ENSG00000186340, ENSG00000154734, ENSG00000145536	926	36	19113	2.86672	1	0.9649	83.3868
SP_PIR_KEYWORDS	beta-hydroxyasparagine	3	0.323276	0.0954703	ENSG00000113296, ENSG00000127241, ENSG00000186340	927	11	19235	5.65902	1	0.521988	76.7633
GOTERM_BP_FAT	GO:0042325~regulation of phosphorylation	32	3.44828	0.0955268	ENSG00000180210, ENSG00000143801, ENSG00000113721, ENSG00000138031, ENSG00000163217, ENSG00000166068, ENSG00000113161, ENSG00000160255, ENSG00000124788, ENSG00000103479, ENSG00000168615, ENSG00000197299, ENSG00000110931, ENSG00000006432, ENSG00000138376, ENSG00000049130, ENSG00000005700, ENSG00000139132, ENSG00000108946, ENSG00000158402, ENSG00000189056, ENSG00000131023, ENSG00000162104, ENSG0000…	704	466	13528	1.31955	1	0.871326	83.4882
GOTERM_BP_FAT	GO:0006865~amino acid transport	9	0.969828	0.0955376	ENSG00000178537, ENSG00000157637, ENSG00000111371, ENSG00000205560, ENSG00000177058, ENSG00000186335, ENSG00000047597, ENSG00000174827, ENSG00000179520	704	90	13528	1.92159	1	0.8695	83.4918
GOTERM_BP_FAT	GO:0043254~regulation of protein complex assembly	9	0.969828	0.0955376	ENSG00000087274, ENSG00000131023, ENSG00000147601, ENSG00000134982, ENSG00000177938, ENSG00000006747, ENSG00000186868, ENSG00000172534, ENSG00000187840	704	90	13528	1.92159	1	0.8695	83.4918
KEGG_PATHWAY	hsa04330:Notch signaling pathway	6	0.646552	0.0957735	ENSG00000143801, ENSG00000162736, ENSG00000169733, ENSG00000074181, ENSG00000184384, ENSG00000100393	266	47	5085	2.44041	1	0.718277	69.9892
SP_PIR_KEYWORDS	host-virus interaction	20	2.15517	0.0958325	ENSG00000111321, ENSG00000145675, ENSG00000066135, ENSG00000154639, ENSG00000088888, ENSG00000205220, ENSG00000182866, ENSG00000158402, ENSG00000109854, ENSG00000104969, ENSG00000103043, ENSG00000159840, ENSG00000115267, ENSG00000127481, ENSG00000114867, ENSG00000198900, ENSG00000172534, ENSG00000100393, ENSG00000168329, ENSG00000073009	927	285	19235	1.45612	1	0.518597	76.8983
GOTERM_BP_FAT	GO:0008643~carbohydrate transport	7	0.75431	0.0960222	ENSG00000181856, ENSG00000115592, ENSG00000134955, ENSG00000129988, ENSG00000160190, ENSG00000140675, ENSG00000163933	704	61	13528	2.2051	1	0.869062	83.6497
PIR_SUPERFAMILY	PIRSF005503:G protein-coupled receptor, peptide hormone receptor type	3	0.323276	0.0960316	ENSG00000114812, ENSG00000106113, ENSG00000078549	328	12	7396	5.6372	1	0.994599	75.0361
UP_SEQ_FEATURE	domain:Fibrillar collagen NC1	3	0.323276	0.0963375	ENSG00000168542, ENSG00000139219, ENSG00000164692	926	11	19113	5.6292	1	0.96595	83.9735
UP_SEQ_FEATURE	domain:STAS	3	0.323276	0.0963375	ENSG00000174502, ENSG00000091138, ENSG00000170615	926	11	19113	5.6292	1	0.96595	83.9735
UP_SEQ_FEATURE	domain:Rap-GAP	3	0.323276	0.0963375	ENSG00000213445, ENSG00000103197, ENSG00000116991	926	11	19113	5.6292	1	0.96595	83.9735
UP_SEQ_FEATURE	domain:MBD	3	0.323276	0.0963375	ENSG00000071655, ENSG00000143379, ENSG00000141644	926	11	19113	5.6292	1	0.96595	83.9735
GOTERM_BP_FAT	GO:0007601~visual perception	17	1.8319	0.0975195	ENSG00000148600, ENSG00000107736, ENSG00000167434, ENSG00000168263, ENSG00000182871, ENSG00000109738, ENSG00000102001, ENSG00000196189, ENSG00000182963, ENSG00000122375, ENSG00000158158, ENSG00000092200, ENSG00000187242, ENSG00000163914, ENSG00000153208, ENSG00000183638, ENSG00000139219	704	216	13528	1.51236	1	0.871544	84.1288
GOTERM_BP_FAT	GO:0050953~sensory perception of light stimulus	17	1.8319	0.0975195	ENSG00000148600, ENSG00000107736, ENSG00000167434, ENSG00000168263, ENSG00000182871, ENSG00000109738, ENSG00000102001, ENSG00000196189, ENSG00000182963, ENSG00000122375, ENSG00000158158, ENSG00000092200, ENSG00000187242, ENSG00000163914, ENSG00000153208, ENSG00000183638, ENSG00000139219	704	216	13528	1.51236	1	0.871544	84.1288
SP_PIR_KEYWORDS	myosin	6	0.646552	0.0976391	ENSG00000160808, ENSG00000166866, ENSG00000041515, ENSG00000133020, ENSG00000125414, ENSG00000133392	927	51	19235	2.44114	1	0.520794	77.5607
INTERPRO	IPR001331:Guanine-nucleotide dissociation stimulator, CDC24, conserved site	7	0.75431	0.0982774	ENSG00000170776, ENSG00000008323, ENSG00000142632, ENSG00000107554, ENSG00000196914, ENSG00000146426, ENSG00000173848	844	63	16659	2.19313	1	0.949565	81.7754
INTERPRO	IPR017431:Interferon regulatory factor-1/2	2	0.215517	0.0986487	ENSG00000125347, ENSG00000168310	844	2	16659	19.7382	1	0.947016	81.8985
INTERPRO	IPR000399:TPP-binding enzymes, conserved site	2	0.215517	0.0986487	ENSG00000131373, ENSG00000105135	844	2	16659	19.7382	1	0.947016	81.8985
INTERPRO	IPR012000:Thiamine pyrophosphate enzyme, central region	2	0.215517	0.0986487	ENSG00000131373, ENSG00000105135	844	2	16659	19.7382	1	0.947016	81.8985
INTERPRO	IPR012001:Thiamine pyrophosphate enzyme, N-terminal TPP binding region	2	0.215517	0.0986487	ENSG00000131373, ENSG00000105135	844	2	16659	19.7382	1	0.947016	81.8985
INTERPRO	IPR011766:Thiamine pyrophosphate enzyme, C-terminal TPP-binding	2	0.215517	0.0986487	ENSG00000131373, ENSG00000105135	844	2	16659	19.7382	1	0.947016	81.8985
INTERPRO	IPR015562:Microtubule associated protein Tau	2	0.215517	0.0986487	ENSG00000078018, ENSG00000186868	844	2	16659	19.7382	1	0.947016	81.8985
INTERPRO	IPR019023:Lamin-B receptor of TUDOR domain	2	0.215517	0.0986487	ENSG00000143815, ENSG00000127663	844	2	16659	19.7382	1	0.947016	81.8985
GOTERM_CC_FAT	GO:0033093~Weibel-Palade body	2	0.215517	0.0988262	ENSG00000110799, ENSG00000117298	649	2	12782	19.6949	1	0.530825	77.4597
GOTERM_MF_FAT	GO:0015399~primary active transmembrane transporter activity	11	1.18534	0.0991077	ENSG00000204574, ENSG00000167972, ENSG00000131269, ENSG00000101974, ENSG00000157087, ENSG00000001626, ENSG00000101986, ENSG00000124406, ENSG00000067842, ENSG00000099624, ENSG00000108846	671	122	12983	1.74456	1	0.832633	80.533
GOTERM_MF_FAT	GO:0015405~P-P-bond-hydrolysis-driven transmembrane transporter activity	11	1.18534	0.0991077	ENSG00000204574, ENSG00000167972, ENSG00000131269, ENSG00000101974, ENSG00000157087, ENSG00000001626, ENSG00000101986, ENSG00000124406, ENSG00000067842, ENSG00000099624, ENSG00000108846	671	122	12983	1.74456	1	0.832633	80.533
GOTERM_BP_FAT	GO:0042113~B cell activation	8	0.862069	0.0992823	ENSG00000152457, ENSG00000145675, ENSG00000169508, ENSG00000095002, ENSG00000113916, ENSG00000174405, ENSG00000122678, ENSG00000133789	704	76	13528	2.02273	1	0.874687	84.6758
